# Supplementary material for: Structural connectome architecture shapes the maturation of cortical morphology from childhood to adolescence
Source: Nat Commun. 2024 Jan 26;15:784. doi: 10.1038/s41467-024-44863-6 (PMC10817914; doi:10.1038/s41467-024-44863-6)
Supplement: Supplementary file 4 — Source Data [file 41467_2024_44863_MOESM4_ESM.xlsx]

## Sheet: Fig.1
Sub_ID	Group	Age	Sex			node_index	T Value	P value			Yeo 7	Mean maturation extent	Z-score	P_spin
sub254	0	6.07945	1	1: male		1	0	0.00238655			Vis	2.35554	-0.88249	0.201
sub251	0	6.18082	0	0: female		2	4.64367	4.34438e-06			SM	1.88379	-2.21208	0.004
sub234	0	6.21096	0			3	0	0.509435			Lim	2.60736	-0.521055	0.329
sub279	0	6.33425	1			4	0	0.164832			DA	3.94008	0.777395	0.223
sub177	0	6.3726	0			5	4.31485	1.91348e-05			VA	3.60769	0.851612	0.214
sub264	0	6.37534	0			6	6.38234	3.87609e-10			FP	4.99112	1.8143	0.029
sub227	0	6.4137	1			7	0	0.23568			DM	3.69497	1.4539	0.068
sub147	0	6.46301	0			8	0	0.348107
sub237	0	6.50959	1			9	0	0.184604
sub239	0	6.51507	1			10	0	0.880757
sub221	0	6.72055	0			11	0	0.14251			Mesulam	Mean maturation extent	Z-score	P_spin
sub202	0	6.72603	0			12	5.0002	7.8516e-07			PL	2.76483	-0.485345	0.34
sub272	0	6.74521	0			13	5.07661	5.36703e-07			HM	4.22096	3.05304	<0.001
sub212	0	6.77808	0			14	4.97188	9.02947e-07			UM	3.07985	-0.0263415	0.495
sub132	0	6.80274	0			15	4.8376	1.73592e-06			IT	1.46078	-2.79559	0.001
sub290	0	6.92603	1			16	0	0.00108776
sub258	0	6.92877	1			17	4.26921	2.33363e-05
sub182	0	6.94247	0			18	0	0.000133665
sub33	0	7.02466	0			19	5.40762	9.76795e-08
sub222	0	7.05479	1			20	6.76781	3.54863e-11
sub40	0	7.06027	0			21	4.46244	9.94813e-06
sub177	0	7.07123	0			22	4.29185	2.11523e-05
sub86	0	7.10411	1			23	0	0.52856
sub300	0	7.10959	1			24	0	0.00179628
sub161	0	7.13425	1			25	0	0.234801
sub253	0	7.15616	1			26	0	0.000475376
sub231	0	7.16438	0			27	0	0.00618023
sub152	0	7.21644	1			28	0	0.614621
sub234	0	7.23014	0			29	0	0.360046
sub69	0	7.23562	1			30	0	0.0706326
sub100	0	7.25205	0			31	0	0.00272085
sub251	0	7.25205	0			32	0	0.000116587
sub193	0	7.26849	0			33	0	0.0943046
sub235	0	7.28767	1			34	6.84735	2.13674e-11
sub55	0	7.31781	1			35	7.01267	7.33368e-12
sub167	0	7.32603	0			36	4.9452	1.02944e-06
sub143	0	7.35342	0			37	0	0.512306
sub302	0	7.35616	1			38	0	0.174643
sub313	0	7.36164	0			39	6.0121	3.45923e-09
sub142	0	7.38356	1			40	5.05364	6.02052e-07
sub136	0	7.46575	0			41	4.21362	2.96467e-05
sub189	0	7.48767	0			42	4.58527	5.69099e-06
sub229	0	7.48767	0			43	4.85755	1.57682e-06
sub237	0	7.52877	1			44	0	0.00411904
sub145	0	7.54795	0			45	0	0.000218953
sub147	0	7.56438	0			46	0	0.000439103
sub221	0	7.56712	0			47	4.51993	7.67192e-06
sub259	0	7.6	1			48	0	0.0829249
sub208	0	7.61918	0			49	0	0.522851
sub239	0	7.63562	1			50	4.44514	1.07511e-05
sub227	0	7.63836	1			51	0	0.00100664
sub91	0	7.65479	1			52	0	0.00232527
sub107	0	7.73425	0			53	4.43281	1.1361e-05
sub87	0	7.73699	1			54	4.82694	1.82719e-06
sub150	0	7.8137	1			55	5.33343	1.44228e-07
sub96	0	7.81918	0			56	4.37656	1.45889e-05
sub110	0	7.8411	0			57	0	0.000913024
sub130	0	7.86575	0			58	5.78537	1.25327e-08
sub201	0	7.87671	1			59	5.52044	5.35434e-08
sub161	0	7.89863	1			60	6.21527	1.05458e-09
sub224	0	7.91781	0			61	4.72449	2.97547e-06
sub222	0	7.92055	1			62	4.79587	2.12037e-06
sub140	0	7.92603	0			63	5.14541	3.79457e-07
sub296	0	7.93151	0			64	5.45849	7.4582e-08
sub85	0	7.94247	0			65	5.8037	1.13113e-08
sub146	0	7.94247	1			66	6.7608	3.71003e-11
sub111	0	7.94521	1			67	8.23618	1.45961e-15
sub244	0	7.96712	1			68	7.48837	3.02464e-13
sub225	0	7.99452	0			69	7.93043	1.35342e-14
sub134	0	8.01918	1			70	8.4625	2.69691e-16
sub45	0	8.03836	1			71	5.49784	6.04452e-08
sub105	0	8.06849	0			72	7.32983	8.91272e-13
sub40	0	8.07671	0			73	5.44906	7.84185e-08
sub195	0	8.08767	1			74	0	0.000102724
sub66	0	8.13151	1			75	7.44085	4.18947e-13
sub84	0	8.13425	0			76	6.04648	2.83576e-09
sub241	0	8.14247	1			77	0	0.00584597
sub226	0	8.1589	0			78	6.20416	1.1263e-09
sub236	0	8.16438	1			79	7.35575	7.47839e-13
sub70	0	8.16712	0			80	5.11465	4.43294e-07
sub217	0	8.16712	1			81	0	0.0147944
sub198	0	8.20822	0			82	0	0.0101336
sub144	0	8.21918	0			83	4.11764	4.45406e-05
sub56	0	8.2411	0			84	0	0.00656216
sub275	0	8.24384	1			85	4.74817	2.66047e-06
sub143	0	8.24932	0			86	4.58406	5.72263e-06
sub129	0	8.25205	1			87	4.16475	3.65112e-05
sub193	0	8.28767	0			88	0	0.00131214
sub78	0	8.29041	1			89	0	0.000188637
sub65	0	8.31507	1			90	0	0.00017272
sub53	0	8.31781	1			91	0	0.0242728
sub214	0	8.31781	1			92	0	0.0440063
sub136	0	8.32877	0			93	0	0.000338029
sub95	0	8.35616	0			94	0	0.0052874
sub13	0	8.3726	0			95	0	0.00256208
sub247	0	8.38082	1			96	0	0.269737
sub93	0	8.38356	0			97	0	0.00300445
sub299	0	8.3863	0			98	0	0.102538
sub270	0	8.41096	0			99	0	0.0354728
sub204	0	8.41918	0			100	0	0.0437182
sub112	0	8.43014	1			101	0	0.0277345
sub121	0	8.43288	1			102	0	0.198989
sub262	0	8.43562	1			103	0	0.0758986
sub145	0	8.4411	0			104	0	0.643537
sub74	0	8.44932	0			105	0	0.913195
sub54	0	8.45205	0			106	0	0.528269
sub108	0	8.45205	1			107	0	0.708042
sub252	0	8.45205	0			108	0	0.0513334
sub119	0	8.46027	1			109	0	0.794999
sub301	0	8.46849	1			110	0	0.522383
sub32	0	8.48493	1			111	0	0.467158
sub163	0	8.48493	0			112	0	0.0724496
sub142	0	8.49315	1			113	0	0.733274
sub153	0	8.49589	0			114	0	0.89012
sub128	0	8.49863	0			115	0	0.111697
sub50	0	8.50685	1			116	0	0.649697
sub192	0	8.50959	1			117	0	0.910771
sub116	0	8.52055	1			118	0	0.334692
sub63	0	8.52329	1			119	0	0.977303
sub73	0	8.54795	0			120	0	0.949656
sub44	0	8.5726	1			121	0	0.0253489
sub208	0	8.57534	0			122	0	0.0165264
sub248	0	8.5863	1			123	0	0.0149091
sub188	0	8.60548	0			124	5.41262	9.51313e-08
sub223	0	8.6137	1			125	0	0.0299024
sub199	0	8.61644	1			126	0	0.00110813
sub157	0	8.6411	1			127	0	0.325166
sub184	0	8.64384	0			128	0	0.0194349
sub159	0	8.64658	0			129	0	0.312541
sub91	0	8.65205	1			130	0	0.741425
sub110	0	8.67945	0			131	0	0.85969
sub280	0	8.70411	0			132	0	0.767361
sub97	0	8.72329	0			133	0	0.604705
sub168	0	8.72329	1			134	0	0.158831
sub166	0	8.73151	0			135	0	0.0028134
sub102	0	8.73425	0			136	0	0.253112
sub90	0	8.75068	1			137	0	0.00441588
sub140	0	8.75068	0			138	0	0.340893
sub23	0	8.75616	1			139	0	0.744861
sub79	0	8.7726	0			140	0	0.171888
sub111	0	8.78356	1			141	0	0.00352466
sub282	0	8.78356	0			142	0	0.778785
sub42	0	8.80274	0			143	0	0.245133
sub135	0	8.81096	0			144	0	0.595444
sub261	0	8.8137	1			145	0	0.0241182
sub87	0	8.83014	1			146	0	0.0110152
sub134	0	8.83288	1			147	0	0.656612
sub213	0	8.83288	1			148	0	0.00304037
sub18	0	8.88219	0			149	0	0.140135
sub85	0	8.88219	0			150	0	0.233844
sub255	0	8.88219	0			151	0	0.00564094
sub126	0	8.89041	1			152	0	0.00274263
sub31	0	8.90137	0			153	0	0.000130446
sub77	0	8.94521	0			154	0	0.180552
sub195	0	8.9589	1			155	0	0.295024
sub200	0	8.9589	0			156	0	0.319746
sub125	0	8.96438	0			157	0	0.331526
sub186	0	8.96438	1			158	0	0.0149842
sub138	0	8.96712	1			159	0	0.115223
sub263	0	8.98356	0			160	0	0.00932039
sub21	0	8.9863	1			161	0	0.000118282
sub311	0	8.99178	1			162	0	0.0032046
sub218	0	9.01644	1			163	0	0.0399801
sub22	0	9.02192	0			164	5.21123	2.71355e-07
sub164	0	9.03562	0			165	0	0.000620028
sub304	0	9.03562	0			166	0	0.526671
sub244	0	9.03836	1			167	0	0.0670197
sub233	0	9.0411	1			168	0	0.00327977
sub96	0	9.06575	0			169	0	0.513155
sub35	0	9.06849	1			170	0	0.573727
sub84	0	9.07397	0			171	0	0.00781739
sub103	0	9.07397	1			172	0	0.00142967
sub246	0	9.07945	1			173	0	0.000331545
sub26	0	9.08219	0			174	0	0.525469
sub179	0	9.08767	1			175	0	0.487058
sub214	0	9.08767	1			176	0	0.10541
sub38	0	9.09041	0			177	0	0.0123145
sub98	0	9.09863	0			178	0	0.000239453
sub217	0	9.14795	1			179	0	0.000171259
sub230	0	9.15616	1			180	0	0.00140863
sub198	0	9.16438	0			181	0	0.00015538
sub219	0	9.17808	0			182	0	0.00164817
sub130	0	9.1863	0			183	0	0.412596
sub143	0	9.18904	0			184	0	0.0685747
sub176	0	9.18904	0			185	0	0.000103026
sub10	0	9.19452	1			186	0	0.019223
sub14	0	9.19452	0			187	4.21633	2.93048e-05
sub86	0	9.2137	1			188	0	0.0266736
sub100	0	9.21644	0			189	0	0.000671926
sub82	0	9.2274	1			190	0	0.00695003
sub204	0	9.23014	0			191	0	0.000373251
sub76	0	9.23288	1			192	0	0.00446218
sub56	0	9.23562	0			193	4.29424	2.09338e-05
sub226	0	9.25205	0			194	0	0.000153951
sub78	0	9.26575	1			195	0	0.000127874
sub286	0	9.27123	0			196	4.94568	1.02698e-06
sub119	0	9.28493	1			197	0	0.000470565
sub308	0	9.28493	0			198	4.24066	2.6397e-05
sub170	0	9.29041	1			199	0	8.91995e-05
sub65	0	9.29863	1			200	0	0.0155346
sub165	0	9.29863	1			201	5.246	2.26976e-07
sub81	0	9.30137	1			202	0	0.00485059
sub55	0	9.30411	1			203	0	0.0276992
sub71	0	9.30411	0			204	0	0.00275507
sub136	0	9.30959	0			205	5.19637	2.92779e-07
sub53	0	9.33151	1			206	0	0.0610679
sub180	0	9.33699	0			207	0	5.03474e-05
sub269	0	9.33699	0			208	0	0.00158274
sub257	0	9.34247	0			209	0	0.442717
sub172	0	9.36438	0			210	0	0.517592
sub41	0	9.3726	0			211	0	0.923614
sub260	0	9.3726	1			212	4.12235	4.36688e-05
sub24	0	9.37534	0			213	0	0.0607051
sub175	0	9.37534	0			214	0	0.490997
sub145	0	9.38082	0			215	0	0.00809342
sub216	0	9.38904	1			216	0	0.507776
sub13	0	9.41096	0			217	0	0.00215618
sub207	0	9.42192	1			218	6.49989	1.89215e-10
sub185	0	9.4274	0			219	5.79961	1.1573e-08
sub116	0	9.44384	1			220	0	0.0494772
sub159	0	9.45205	0			221	0	0.96042
sub171	0	9.45205	1			222	0	0.0194747
sub197	0	9.46027	0			223	0	6.06728e-05
sub54	0	9.46575	0			224	0	0.251287
sub192	0	9.46849	1			225	0	0.0276513
sub243	0	9.46849	1			226	5.60102	3.46331e-08
sub220	0	9.47123	0			227	5.42718	8.80772e-08
sub196	0	9.47397	0			228	0	0.0227961
sub57	0	9.47671	0			229	0	5.94256e-05
sub163	0	9.47671	0			230	4.77281	2.36679e-06
sub168	0	9.47945	1			231	0	7.14955e-05
sub32	0	9.49041	1			232	5.06449	5.70279e-07
sub27	0	9.49315	0			233	5.86141	8.17544e-09
sub34	0	9.49863	1			234	0	0.0026374
sub117	0	9.50137	1			235	0	0.000323111
sub17	0	9.51233	1			236	4.26274	2.39985e-05
sub99	0	9.51507	0			237	4.57052	6.08982e-06
sub174	0	9.51507	0			238	5.52119	5.33292e-08
sub72	0	9.51781	1			239	5.40143	1.00925e-07
sub74	0	9.51781	0			240	5.75866	1.45461e-08
sub73	0	9.52055	0			241	0	0.00015437
sub287	0	9.52603	0			242	0	0.000191426
sub166	0	9.52877	0			243	5.16205	3.48729e-07
sub47	0	9.53151	1			244	4.86897	1.49213e-06
sub309	0	9.53151	0			245	4.80484	2.03141e-06
sub173	0	9.54795	1			246	4.1764	3.47497e-05
sub107	0	9.55616	0			247	6.31975	5.65378e-10
sub91	0	9.5589	1			248	5.24247	2.31133e-07
sub46	0	9.56438	0			249	6.14631	1.58396e-09
sub63	0	9.57808	1			250	5.2328	2.42918e-07
sub191	0	9.57808	1			251	5.75538	1.48136e-08
sub114	0	9.5863	1			252	0	0.00218363
sub312	0	9.59452	1			253	0	0.000635683
sub95	0	9.60548	0			254	0	0.00240117
sub115	0	9.60548	1			255	0	6.30349e-05
sub283	0	9.62466	0			256	5.77123	1.35617e-08
sub157	0	9.63836	1			257	6.20857	1.09726e-09
sub44	0	9.65479	1			258	4.35372	1.61356e-05
sub4	0	9.66575	1			259	0	0.000414175
sub209	0	9.69041	1			260	4.24768	2.56113e-05
sub210	0	9.69041	1			261	5.10967	4.54567e-07
sub250	0	9.69041	1			262	7.10441	4.01634e-12
sub110	0	9.69589	0			263	4.4181	1.21319e-05
sub187	0	9.69863	0			264	0	0.00124136
sub131	0	9.70137	1			265	0	0.00341064
sub149	0	9.70411	1			266	4.25585	2.47236e-05
sub109	0	9.71507	0			267	0	0.0651541
sub97	0	9.71781	0			268	0	9.16101e-05
sub140	0	9.72877	0			269	0	0.000137842
sub79	0	9.76164	0			270	0	0.00437923
sub310	0	9.7726	1			271	4.30712	1.97909e-05
sub111	0	9.77808	1			272	4.79341	2.14542e-06
sub240	0	9.78356	1			273	4.11148	4.57079e-05
sub23	0	9.79726	1			274	0	0.000365503
sub19	0	9.80548	0			275	0	0.000567797
sub42	0	9.81096	0			276	4.38882	1.38179e-05
sub87	0	9.8274	1			277	5.08784	5.07303e-07
sub160	0	9.8274	1			278	6.49477	1.95253e-10
sub206	0	9.83014	0			279	0	0.000107684
sub268	0	9.84932	1			280	0	0.11559
sub164	0	9.85205	0			281	0	0.00321221
sub3	0	9.86027	1			282	0	0.00147865
sub108	0	9.87397	1			283	6.27177	7.53575e-10
sub200	0	9.89315	0			284	4.44414	1.07997e-05
sub122	0	9.89589	1			285	4.25796	2.44998e-05
sub85	0	9.89863	0			286	0	0.000903684
sub18	0	9.90411	0			287	6.48045	2.13184e-10
sub133	0	9.90959	1			288	5.48474	6.48352e-08
sub273	0	9.91233	0			289	5.50856	5.70697e-08
sub314	0	9.91507	0			290	6.73692	4.31591e-11
sub31	0	9.92055	0			291	7.04562	5.91176e-12
sub77	0	9.93425	0			292	5.86883	7.83992e-09
sub137	0	9.93699	0			293	5.44724	7.91804e-08
sub51	0	9.94247	0			294	5.97306	4.33009e-09
sub103	0	9.94247	1			295	4.74112	2.75071e-06
sub255	0	9.94521	0			296	6.34477	4.86358e-10
sub156	0	9.95616	1			297	6.03565	3.01918e-09
sub125	0	9.96164	0			298	5.70069	2.00581e-08
sub230	0	9.97808	1			299	6.01515	3.3989e-09
sub7	1	10	0			300	7.46631	3.51917e-13
sub169	1	10.0082	1			301	5.06977	5.55398e-07
sub84	1	10.0137	0			302	5.23611	2.38825e-07
sub39	1	10.0137	1			303	5.18708	3.07003e-07
sub22	1	10.0466	0			304	6.26265	7.95717e-10
sub219	1	10.0575	0			305	4.42892	1.15604e-05
sub246	1	10.0795	1			306	4.38545	1.40262e-05
sub28	1	10.1014	0			307	4.31117	1.94447e-05
sub178	1	10.1068	1			308	5.20428	2.81185e-07
sub238	1	10.1123	1			309	0	0.0890506
sub38	1	10.126	0			310	0	0.103344
sub266	1	10.1315	1			311	0	0.000414915
sub12	1	10.1562	1			312	0	0.100923
sub151	1	10.1562	0			313	0	0.00605608
sub211	1	10.1562	0			314	0	0.0298232
sub249	1	10.1699	0			315	0	0.000539659
sub123	1	10.1726	1			316	0	5.22145e-05
sub175	1	10.1836	0			317	0	7.90449e-05
sub277	1	10.1863	0			318	0	6.85204e-05
sub14	1	10.189	0			319	4.4553	1.02724e-05
sub64	1	10.189	0			320	0	0.00296201
sub126	1	10.1945	1			321	4.13157	4.20071e-05
sub10	1	10.2082	1			322	0	6.13236e-05
sub101	1	10.2137	0			323	4.34228	1.69679e-05
sub172	1	10.2164	0			324	6.5357	1.51761e-10
sub56	1	10.2356	0			325	0	0.000169544
sub76	1	10.2384	1			326	0	8.2863e-05
sub66	1	10.2438	1			327	0	7.2616e-05
sub78	1	10.2438	1			328	5.89969	6.58227e-09
sub53	1	10.2548	1			329	4.44703	1.06605e-05
sub82	1	10.2603	1			330	5.83486	9.49556e-09
sub281	1	10.2685	0			331	0	0.0001178
sub89	1	10.2712	1			332	4.1921	3.25032e-05
sub70	1	10.274	0			333	0	7.56718e-05
sub216	1	10.274	1			334	0	0.000723931
sub119	1	10.2822	1			335	0	7.10326e-05
sub165	1	10.2932	1			336	0	0.00402346
sub153	1	10.326	0			337	0	0.173729
sub190	1	10.3315	0			338	0	0.665835
sub267	1	10.3315	1			339	0	0.31139
sub174	1	10.3425	0			340	0	0.497241
sub20	1	10.3452	0			341	0	0.999918
sub185	1	10.3507	0			342	0	0.133259
sub141	1	10.3616	0			343	0	0.0767541
sub271	1	10.3616	1			344	0	0.120453
sub65	1	10.3699	1			345	0	0.0359844
sub194	1	10.3699	0			346	0	9.31035e-05
sub127	1	10.3726	1			347	0	0.00303893
sub173	1	10.3781	1			348	0	0.206216
sub293	1	10.3863	0			349	4.92296	1.14776e-06
sub24	1	10.3945	0			350	4.38527	1.40374e-05
sub36	1	10.4027	0			351	5.20277	2.83364e-07
sub191	1	10.411	1			352	6.39362	3.61997e-10
sub62	1	10.4164	0			353	0	0.0875325
sub197	1	10.4192	0			354	0	0.891597
sub54	1	10.4247	0			355	0	0.912263
sub48	1	10.463	0			356	0	0.000101694
sub68	1	10.463	1			357	4.41608	1.22417e-05
sub67	1	10.4712	1			358	5.44	8.22846e-08
sub243	1	10.4712	1			359	5.79441	1.19148e-08
sub57	1	10.4795	0			360	4.10824	4.63338e-05
sub168	1	10.4795	1			361	4.27188	2.30675e-05
sub63	1	10.4849	1			362	4.61681	4.92051e-06
sub274	1	10.4932	1			363	5.50381	5.85427e-08
sub72	1	10.4959	1			364	4.65215	4.17624e-06
sub80	1	10.4986	0			365	4.81202	1.96273e-06
sub306	1	10.4986	1			366	0	0.000524954
sub117	1	10.5014	1			367	0	0.0316028
sub73	1	10.526	0			368	0	0.0392215
sub170	1	10.526	1			369	0	0.628694
sub17	1	10.5315	1			370	0	0.0441331
sub75	1	10.5397	0			371	0	0.568637
sub35	1	10.5452	1			372	0	0.394001
sub46	1	10.5562	0			373	0	0.00121327
sub285	1	10.5699	1			374	0	0.00157624
sub32	1	10.5781	1			375	0	0.015834
sub44	1	10.5863	1			376	0	0.00127925
sub37	1	10.6	0			377	0	0.000388623
sub206	1	10.6247	0			378	0	0.105968
sub21	1	10.6466	1			379	0	8.6669e-05
sub215	1	10.6466	1			380	0	0.0229912
sub232	1	10.6575	1			381	0	0.00156687
sub256	1	10.6658	1			382	0	0.0164725
sub209	1	10.6685	1			383	0	0.296715
sub295	1	10.6685	0			384	0	0.333305
sub102	1	10.6767	0			385	0	0.000154616
sub92	1	10.6959	1			386	0	0.00728352
sub79	1	10.7178	0			387	0	0.000649468
sub113	1	10.7288	1			388	0	0.00229731
sub71	1	10.7425	0			389	4.35113	1.63207e-05
sub155	1	10.7534	0			390	0	0.010932
sub276	1	10.7616	0			391	0	0.00152777
sub90	1	10.7671	1			392	0	0.000388841
sub160	1	10.7671	1			393	0	0.884667
sub106	1	10.7808	1			394	0	0.0325085
sub23	1	10.7836	1			395	0	0.0425259
sub81	1	10.7945	1			396	0	0.0217385
sub97	1	10.7945	0			397	0	0.896347
sub42	1	10.8247	0			398	0	0.0359424
sub265	1	10.8466	1			399	0	0.505857
sub137	1	10.8575	0			400	0	0.85052
sub31	1	10.8603	0			401	0	0.797028
sub133	1	10.8685	1			402	0	0.353929
sub183	1	10.874	1			403	0	0.34839
sub103	1	10.8767	1			404	0	0.990432
sub203	1	10.8959	1			405	0	0.666748
sub18	1	10.9151	0			406	0	0.911751
sub30	1	10.9178	1			407	0	0.366941
sub49	1	10.9178	1			408	0	0.00403428
sub29	1	10.9205	1			409	0	0.903449
sub205	1	10.9562	0			410	0	0.450184
sub51	1	10.9589	0			411	0	0.807125
sub178	1	10.9589	1			412	0	0.0592309
sub77	1	10.9808	0			413	0	0.626662
sub39	1	10.9836	1			414	0	0.416404
sub305	1	10.9945	1			415	0	0.0958159
sub162	1	11	0			416	0	0.127467
sub288	1	11.0082	0			417	6.21183	1.07627e-09
sub7	1	11.0274	0			418	0	0.00606525
sub61	1	11.0384	0			419	0	0.100229
sub148	1	11.0685	1			420	0	0.00768028
sub58	1	11.0849	0			421	5.26551	2.0524e-07
sub158	1	11.0849	0			422	4.84358	1.68667e-06
sub26	1	11.1014	0			423	0	0.012789
sub38	1	11.1096	0			424	4.31727	1.8933e-05
sub28	1	11.1123	0			425	4.27393	2.28632e-05
sub211	1	11.1315	0			426	5.17389	3.28348e-07
sub278	1	11.1425	1			427	5.46145	7.34141e-08
sub22	1	11.1479	0			428	5.98274	4.09613e-09
sub139	1	11.1671	0			429	0	0.000118779
sub12	1	11.1699	1			430	6.79308	3.02207e-11
sub4	1	11.1945	1			431	5.89	6.95433e-09
sub10	1	11.2164	1			432	4.84746	1.65545e-06
sub154	1	11.2301	1			433	5.46443	7.22603e-08
sub120	1	11.2575	1			434	0	0.00145493
sub8	1	11.3205	1			435	5.09709	4.84289e-07
sub9	1	11.3479	0			436	4.81084	1.97389e-06
sub238	1	11.3589	1			437	5.00608	7.6264e-07
sub5	1	11.3808	1			438	0	7.30437e-05
sub62	1	11.411	0			439	6.54797	1.40682e-10
sub24	1	11.4219	0			440	0	8.83847e-05
sub19	1	11.4329	0			441	0	0.000174358
sub36	1	11.4356	0			442	6.25951	8.10718e-10
sub124	1	11.4356	1			443	4.82485	1.84565e-06
sub20	1	11.4575	0			444	6.35035	4.70256e-10
sub59	1	11.4575	0			445	4.99818	7.93054e-07
sub68	1	11.4575	1			446	0	0.000479423
sub83	1	11.4658	0			447	4.36802	1.51496e-05
sub2	1	11.4685	1			448	6.23998	9.10712e-10
sub123	1	11.4767	1			449	6.36212	4.38005e-10
sub57	1	11.4795	0			450	4.21962	2.88947e-05
sub25	1	11.4959	1			451	7.50275	2.73978e-13
sub52	1	11.5068	1			452	4.12967	4.23438e-05
sub307	1	11.5123	0			453	0	0.00161775
sub75	1	11.5233	0			454	6.15694	1.48804e-09
sub294	1	11.5342	0			455	0	0.0250868
sub17	1	11.5644	1			456	0	0.000164817
sub104	1	11.5918	0			457	6.12161	1.83087e-09
sub6	1	11.5973	0			458	0	5.33024e-05
sub37	1	11.6	0			459	0	5.10534e-05
sub215	1	11.6055	1			460	0	0.000466479
sub80	1	11.6137	0			461	0	0.00345922
sub11	1	11.6164	1			462	5.49695	6.07347e-08
sub232	1	11.6767	1			463	7.5627	1.81108e-13
sub298	1	11.6959	0			464	4.73887	2.78022e-06
sub289	1	11.7096	1			465	4.84778	1.6529e-06
sub292	1	11.7233	1			466	0	0.104774
sub60	1	11.7589	0			467	0	0.127003
sub88	1	11.7726	1			468	0	0.0393044
sub122	1	11.7726	1			469	0	0.108925
sub94	1	11.7808	0			470	0	0.659998
sub43	1	11.8301	1			471	0	6.46451e-05
sub3	1	11.9041	1			472	7.07609	4.84002e-12
sub49	1	11.9123	1			473	6.66334	6.85951e-11
sub148	1	11.9233	1			474	0	0.263888
sub303	1	11.9288	1			475	0	0.245869
sub15	1	11.9425	0			476	0	7.35813e-05
sub16	1	11.9534	0			477	0	0.199977
sub284	1	12	1			478	0	0.00100535
sub181	1	12.0082	1			479	0	0.00529369
sub291	1	12.0082	1			480	0	0.23395
sub51	1	12.011	0			481	0	0.169729
sub61	1	12.0356	0			482	0	0.0553509
sub7	1	12.0548	0			483	6.80571	2.78834e-11
sub58	1	12.0548	0			484	5.63445	2.8862e-08
sub28	1	12.1123	0			485	5.1124	4.48367e-07
sub48	1	12.1151	0			486	0	0.000342141
sub12	1	12.1836	1			487	0	0.90215
sub242	1	12.274	0			488	5.75502	1.48432e-08
sub228	1	12.2986	1			489	4.31799	1.88737e-05
sub297	1	12.2986	1			490	0	0.831852
sub8	1	12.3562	1			491	0	0.0936472
sub9	1	12.3726	0			492	0	0.00608778
sub1	1	12.4219	1			493	0	0.000801402
sub5	1	12.4219	1			494	0	0.00854092
sub68	1	12.4274	1			495	7.15052	2.96069e-12
sub59	1	12.4329	0			496	5.42085	9.10809e-08
sub83	1	12.4411	0			497	0	0.048496
sub118	1	12.4466	1			498	0	0.306973
sub80	1	12.5123	0			499	0	0.137371
sub113	1	12.5534	1			500	0	0.027444
sub11	1	12.5973	1			501	0	0.000451477
sub6	1	12.6384	0			502	0	0.452071
sub37	1	12.7041	0			503	0	0.631194
sub60	1	12.7342	0			504	0	0.252039
sub88	1	12.8466	1			505	0	0.441303
sub148	1	12.9014	1			506	6.48355	2.09176e-10
sub245	1	12.9699	1			507	0	0.821218
sub16	1	12.9726	0			508	0	0.168273
sub104	1	12.9973	0			509	0	0.253097
sub120	1	13.0082	1			510	0	0.0893254
sub61	1	13.0384	0			511	5.066	5.65977e-07
sub58	1	13.0521	0			512	0	0.000310398
sub228	1	13.3534	1			513	0	9.27856e-05
sub5	1	13.3808	1			514	0	0.167794
sub1	1	13.3918	1			515	0	0.0355234
sub59	1	13.4466	0			516	0	0.982292
sub118	1	13.463	1			517	0	0.0683805
sub8	1	13.5425	1			518	0	0.00040657
sub6	1	13.6384	0			519	4.30802	1.97136e-05
sub60	1	13.7479	0			520	4.66385	3.95457e-06
sub16	1	13.9863	0			521	0	0.00167014
						522	6.70024	5.44005e-11
						523	0	0.00269189
						524	0	0.139344
						525	0	0.146574
						526	0	0.0121252
						527	0	0.00464291
						528	0	0.00734573
						529	0	0.332167
						530	0	0.33548
						531	0	0.0185219
						532	0	0.000632167
						533	0	0.28368
						534	0	0.770627
						535	0	0.362714
						536	0	0.997663
						537	0	0.182008
						538	4.52571	7.47312e-06
						539	0	0.000118751
						540	5.26743	2.03215e-07
						541	4.37761	1.45215e-05
						542	0	0.00118009
						543	0	0.127064
						544	0	0.917296
						545	4.72538	2.96307e-06
						546	0	0.901804
						547	0	0.858584
						548	0	0.000785164
						549	0	0.0386168
						550	0	0.000221936
						551	4.21346	2.96677e-05
						552	5.04513	6.28151e-07
						553	0	0.000108773
						554	0	0.000146995
						555	0	0.000441821
						556	5.13377	4.02506e-07
						557	0	8.37038e-05
						558	6.39885	3.50682e-10
						559	6.97043	9.65691e-12
						560	5.49145	6.25515e-08
						561	6.52437	1.62744e-10
						562	5.98328	4.08338e-09
						563	5.39666	1.03499e-07
						564	5.44993	7.80581e-08
						565	6.72587	4.62813e-11
						566	5.92986	5.54392e-09
						567	6.96082	1.02789e-11
						568	7.22682	1.78137e-12
						569	7.76266	4.47143e-14
						570	7.16223	2.73942e-12
						571	7.2264	1.78647e-12
						572	7.29477	1.12909e-12
						573	5.95304	4.85652e-09
						574	5.38009	1.12939e-07
						575	0	0.00979959
						576	5.49011	6.30007e-08
						577	5.65938	2.51775e-08
						578	5.75904	1.4515e-08
						579	0	0.00530852
						580	0	0.000951069
						581	4.16678	3.6198e-05
						582	0	0.0135431
						583	7.15693	2.83747e-12
						584	5.15294	3.65249e-07
						585	4.78519	2.23123e-06
						586	4.94269	1.04217e-06
						587	0	0.00160509
						588	0	0.000431293
						589	5.11008	4.53633e-07
						590	0	0.000331689
						591	0	0.00719145
						592	4.54379	6.8822e-06
						593	0	0.00107422
						594	0	0.00374246
						595	0	0.00134548
						596	0	0.000508203
						597	0	0.000164996
						598	4.90126	1.2758e-06
						599	0	0.00610776
						600	0	0.00211247
						601	0	0.0213622
						602	0	0.00624556
						603	0	0.290767
						604	0	0.138063
						605	0	0.0479715
						606	4.81191	1.96379e-06
						607	0	0.00527832
						608	0	0.55181
						609	0	0.015922
						610	0	0.0266044
						611	0	0.169543
						612	0	0.566288
						613	0	0.0307549
						614	0	0.492684
						615	0	0.0271652
						616	0	0.000639662
						617	0	0.862098
						618	0	0.821532
						619	0	0.472141
						620	0	0.997142
						621	0	0.50537
						622	0	0.494039
						623	0	0.138241
						624	0	0.0754687
						625	0	0.00747569
						626	4.78762	2.20556e-06
						627	0	0.0165727
						628	0	0.00875972
						629	0	0.361463
						630	0	0.00189833
						631	4.17911	3.43508e-05
						632	0	0.081835
						633	0	0.359605
						634	0	0.0565252
						635	0	0.186707
						636	0	0.117797
						637	0	0.131118
						638	0	0.212844
						639	0	0.396758
						640	0	0.199678
						641	0	0.383413
						642	0	0.338718
						643	0	0.00607953
						644	0	0.493091
						645	0	0.0466176
						646	0	0.0314362
						647	0	0.647851
						648	0	0.118192
						649	0	0.316935
						650	0	0.543098
						651	0	0.0768786
						652	0	0.0559548
						653	0	0.479196
						654	0	0.224603
						655	0	0.00197998
						656	0	0.0786044
						657	0	0.312192
						658	0	0.0265045
						659	0	0.556705
						660	0	0.020795
						661	0	0.860455
						662	0	0.770742
						663	0	0.138138
						664	0	0.10404
						665	0	0.428192
						666	0	0.628851
						667	0	0.078525
						668	0	0.788285
						669	0	0.895228
						670	0	0.969381
						671	0	0.258798
						672	0	0.839815
						673	0	0.0834263
						674	0	0.00148368
						675	0	0.000349111
						676	0	8.36527e-05
						677	4.50552	8.19048e-06
						678	6.59654	1.04097e-10
						679	0	0.00139486
						680	4.88334	1.39178e-06
						681	0	0.227796
						682	4.59114	5.53923e-06
						683	0	0.0340016
						684	4.66329	3.96493e-06
						685	4.13193	4.19435e-05
						686	6.68549	5.96922e-11
						687	0	0.0272848
						688	4.36997	1.50196e-05
						689	5.23371	2.41784e-07
						690	0	0.0970827
						691	5.48583	6.44609e-08
						692	4.67557	3.74401e-06
						693	4.76065	2.50758e-06
						694	5.02214	7.04252e-07
						695	4.77561	2.33549e-06
						696	0	0.00182665
						697	5.18978	3.02804e-07
						698	0	0.000101741
						699	0	0.000138196
						700	5.27984	1.90578e-07
						701	0	0.006522
						702	0	0.0009115
						703	0	0.000630281
						704	0	0.000316293
						705	0	0.0535213
						706	0	0.137094
						707	0	0.000131185
						708	4.62017	4.84462e-06
						709	0	0.000527277
						710	0	0.000157274
						711	0	0.0104034
						712	0	0.264069
						713	0	0.148349
						714	0	0.135384
						715	4.33016	1.78944e-05
						716	0	0.242254
						717	0	0.94905
						718	0	0.511542
						719	0	0.0467731
						720	0	0.160966
						721	0	0.156325
						722	0	0.000111337
						723	0	0.867664
						724	0	0.352929
						725	0	0.464644
						726	0	0.102097
						727	0	0.0192125
						728	0	0.0197286
						729	0	0.318105
						730	0	0.859101
						731	0	0.648411
						732	0	0.307804
						733	0	0.682786
						734	0	0.000256375
						735	0	0.536072
						736	0	0.000662204
						737	0	0.000842126
						738	0	0.0115982
						739	0	0.0108209
						740	0	0.00033634
						741	0	0.00378691
						742	0	0.0476546
						743	0	0.00452814
						744	0	0.0277106
						745	4.55549	6.52375e-06
						746	4.42933	1.1539e-05
						747	4.14099	4.03711e-05
						748	5.60132	3.45767e-08
						749	5.68718	2.16092e-08
						750	4.75385	2.58983e-06
						751	4.26533	2.37315e-05
						752	4.36448	1.53884e-05
						753	5.95466	4.8117e-09
						754	0	0.000121428
						755	4.90306	1.26463e-06
						756	0	0.0150013
						757	0	0.000142673
						758	0	0.012913
						759	0	0.00162257
						760	0	0.000566156
						761	0	0.00144047
						762	0	0.106875
						763	0	0.00847987
						764	0	0.0149869
						765	0	0.00513657
						766	0	8.38217e-05
						767	0	0.00113926
						768	0	0.0199806
						769	4.24933	2.54293e-05
						770	0	0.0116993
						771	0	0.000393084
						772	0	0.000828348
						773	0	0.000293178
						774	7.59472	1.45036e-13
						775	7.75266	4.79865e-14
						776	4.83878	1.72609e-06
						777	0	0.0325279
						778	0	0.000276818
						779	5.16994	3.35014e-07
						780	4.46707	9.74326e-06
						781	5.8857	7.12596e-09
						782	5.27831	1.92098e-07
						783	0	0.000163638
						784	0	0.000157268
						785	0	0.00263637
						786	6.57037	1.22464e-10
						787	4.17277	3.52899e-05
						788	5.12998	4.10276e-07
						789	5.0459	6.2573e-07
						790	5.01565	7.2732e-07
						791	5.47285	6.90874e-08
						792	5.31168	1.61539e-07
						793	5.61217	3.25931e-08
						794	4.67792	3.70299e-06
						795	0	0.000548435
						796	5.49142	6.25617e-08
						797	5.46377	7.25128e-08
						798	6.40694	3.33868e-10
						799	6.22559	9.91969e-10
						800	6.3666	4.26307e-10
						801	7.80517	3.30925e-14
						802	7.72849	5.69004e-14
						803	6.52969	1.57498e-10
						804	5.82449	1.00659e-08
						805	5.77319	1.34149e-08
						806	5.23033	2.46029e-07
						807	0	6.99755e-05
						808	4.99709	7.97341e-07
						809	4.38867	1.38275e-05
						810	5.36866	1.19931e-07
						811	0	0.00627186
						812	4.39552	1.34134e-05
						813	5.20535	2.79648e-07
						814	5.61844	3.14976e-08
						815	6.56667	1.25307e-10
						816	0	0.00030406
						817	0	0.000433182
						818	6.23362	9.45764e-10
						819	0	0.000173808
						820	0	6.83402e-05
						821	4.8522	1.61808e-06
						822	0	0.000909584
						823	0	0.00247658
						824	0	0.000260852
						825	4.81696	1.91688e-06
						826	4.51584	7.81576e-06
						827	0	7.17645e-05
						828	0	0.0029786
						829	0	0.00996252
						830	0	0.00956445
						831	0	0.0274629
						832	4.61052	5.06566e-06
						833	0	0.0194184
						834	4.68814	3.53012e-06
						835	0	0.00060373
						836	0	6.0251e-05
						837	4.22101	2.87236e-05
						838	0	0.000275268
						839	0	0.00858159
						840	0	0.944043
						841	0	0.168033
						842	0	0.809476
						843	0	0.925226
						844	0	0.998226
						845	0	0.968854
						846	0	0.916006
						847	0	0.68772
						848	0	0.000173655
						849	0	0.000160685
						850	0	0.0231325
						851	0	0.166061
						852	0	0.480848
						853	5.41968	9.1646e-08
						854	4.91407	1.1986e-06
						855	4.25002	2.53542e-05
						856	0	8.93287e-05
						857	0	0.000130793
						858	5.49486	6.14206e-08
						859	5.60364	3.4142e-08
						860	0	0.00036907
						861	0	0.0132841
						862	0	0.296865
						863	0	0.00122757
						864	0	0.000971186
						865	4.30032	2.03868e-05
						866	5.77063	1.36075e-08
						867	6.07093	2.4606e-09
						868	5.0018	7.78969e-07
						869	4.88452	1.38383e-06
						870	4.3454	1.67367e-05
						871	0	0.389284
						872	0	0.00329683
						873	0	0.224386
						874	0	0.000310365
						875	0	0.224983
						876	0	0.0940871
						877	0	0.205403
						878	0	0.0462007
						879	0	0.00104576
						880	0	0.0273581
						881	0	0.149755
						882	0	0.0045719
						883	0	0.0201607
						884	0	0.0554815
						885	0	0.000109582
						886	0	0.000308056
						887	0	0.103043
						888	0	0.0127482
						889	0	0.0216488
						890	0	0.0383805
						891	0	0.000176851
						892	5.17131	3.32698e-07
						893	0	0.0161711
						894	0	0.000294532
						895	0	0.387693
						896	0	0.0673264
						897	0	0.000174811
						898	0	0.0669102
						899	0	0.0855246
						900	0	0.689678
						901	0	0.745462
						902	0	0.468127
						903	0	0.226781
						904	0	0.0781815
						905	0	0.00946146
						906	0	0.491708
						907	0	0.119763
						908	0	0.889772
						909	0	0.20624
						910	0	0.679303
						911	0	0.572634
						912	0	0.807316
						913	0	0.579197
						914	0	0.997842
						915	0	0.178158
						916	0	0.041251
						917	0	0.693116
						918	5.67837	2.26838e-08
						919	0	0.240644
						920	0	0.211323
						921	0	0.221565
						922	5.5308	5.06433e-08
						923	4.38668	1.39498e-05
						924	0	0.635642
						925	5.21803	2.62056e-07
						926	0	0.106437
						927	5.85835	8.31826e-09
						928	5.1636	3.46007e-07
						929	0	0.000160976
						930	4.43742	1.11291e-05
						931	6.61436	9.317e-11
						932	6.02423	3.22534e-09
						933	7.19205	2.24664e-12
						934	5.00344	7.72687e-07
						935	6.07876	2.35098e-09
						936	5.59384	3.60123e-08
						937	0	8.8965e-05
						938	0	0.000895918
						939	5.23484	2.40394e-07
						940	5.18165	3.15625e-07
						941	0	6.1088e-05
						942	0	0.000166613
						943	5.89062	6.92971e-09
						944	6.38187	3.88705e-10
						945	0	0.145441
						946	4.93789	1.06695e-06
						947	0	0.00595028
						948	0	0.000296499
						949	0	0.00117846
						950	0	0.0404362
						951	5.18442	3.11205e-07
						952	0	0.00043359
						953	6.0498	2.78167e-09
						954	7.61208	1.28547e-13
						955	6.24731	8.71849e-10
						956	4.87309	1.46264e-06
						957	0	0.00938465
						958	0	0.00189391
						959	0	0.00032057
						960	4.25093	2.52545e-05
						961	0	0.000395289
						962	4.84283	1.69275e-06
						963	4.43019	1.1495e-05
						964	4.95676	9.72658e-07
						965	4.90393	1.25928e-06
						966	6.17954	1.30264e-09
						967	4.97605	8.84586e-07
						968	0	0.000170667
						969	0	0.119448
						970	0	0.0535062
						971	0	0.572282
						972	0	0.0971441
						973	0	0.53652
						974	0	0.631968
						975	5.27397	1.96454e-07
						976	4.78925	2.18853e-06
						977	0	0.402258
						978	0	0.0719797
						979	0	0.00936223
						980	0	0.965951
						981	0	0.551856
						982	0	0.015228
						983	0	0.000278363
						984	0	0.0831145
						985	4.99892	7.90153e-07
						986	6.10552	2.01139e-09
						987	0	0.000561851
						988	0	0.315196
						989	4.27632	2.2628e-05
						990	0	0.00287358
						991	0	0.0628897
						992	0	0.004974
						993	5.63803	2.83019e-08
						994	0	6.95439e-05
						995	0	0.497046
						996	0	0.188038
						997	5.75653	1.4719e-08
						998	4.58941	5.58353e-06
						999	0	0.00520326
						1000	0	0.691474

## Sheet: Fig.2a
WM matrix
0	1	1	1	1	1	1	1	0	0	0	0	1	1	1	1	1	0	0	0	0	0	0	0	0	0	1	1	1	1	1	1	0	0	0	0	0	0	0	0	0	0	0	0	0	0	0	0	0	0
1	0	1	1	1	1	1	0	0	0	0	0	0	1	1	1	0	0	0	0	0	0	0	0	0	0	0	1	1	0	1	1	0	0	0	0	0	0	0	0	0	0	0	0	0	0	0	0	0	0
1	1	0	1	1	1	1	0	0	0	0	0	0	0	1	1	0	0	0	0	0	0	0	0	0	0	0	1	1	0	1	1	0	0	0	0	0	0	0	0	0	0	0	0	0	0	0	0	0	0
1	1	1	0	1	1	1	0	0	0	0	0	0	1	1	1	0	0	0	0	0	0	0	0	0	0	0	1	0	0	0	0	0	0	0	0	0	0	0	0	0	0	0	0	0	0	0	0	0	0
1	1	1	1	0	1	1	0	0	0	0	1	1	1	1	1	0	0	0	0	0	0	0	0	0	0	0	0	0	0	0	0	0	0	0	0	0	0	0	0	0	0	0	0	0	0	0	0	0	0
1	1	1	1	1	0	1	0	0	0	1	1	1	1	1	1	1	1	0	0	0	0	0	0	0	0	0	0	0	0	0	0	0	0	0	0	0	0	0	0	0	0	0	0	0	0	0	0	0	0
1	1	1	1	1	1	0	1	1	0	1	1	1	1	1	1	1	1	1	0	0	0	0	0	0	0	0	0	0	0	0	0	0	0	0	0	0	0	0	0	0	0	0	0	0	0	0	0	0	0
1	0	0	0	0	0	1	0	1	1	1	1	1	0	0	0	1	1	1	0	0	0	0	0	0	0	0	0	0	0	0	0	0	0	0	0	0	0	0	0	0	0	0	0	0	0	0	0	0	0
0	0	0	0	0	0	1	1	0	1	1	1	0	0	0	0	0	1	0	0	0	0	0	0	0	0	0	0	0	0	0	0	1	0	0	1	1	1	0	0	0	0	0	0	0	0	0	0	0	0
0	0	0	0	0	0	0	1	1	0	1	1	1	0	0	0	0	1	0	0	0	0	0	0	0	0	0	0	0	0	0	0	1	0	0	1	1	1	0	0	0	0	0	0	0	0	0	0	0	0
0	0	0	0	0	1	1	1	1	1	0	1	1	1	0	0	1	1	1	0	0	0	0	0	0	0	0	0	0	0	0	0	1	1	0	0	1	0	0	0	0	0	0	0	0	0	0	0	0	0
0	0	0	0	1	1	1	1	1	1	1	0	1	1	0	0	1	1	1	0	0	0	0	0	0	0	0	0	0	0	0	0	1	0	0	0	0	0	0	0	0	0	0	0	0	0	0	0	0	0
1	0	0	0	1	1	1	1	0	1	1	1	0	1	0	0	1	1	1	0	0	0	0	0	0	0	0	0	0	0	0	0	0	0	0	0	0	0	0	0	0	0	0	0	0	0	0	0	0	0
1	1	0	1	1	1	1	0	0	0	1	1	1	0	1	1	1	1	0	0	0	0	0	0	0	0	0	0	0	0	0	0	0	0	0	0	0	0	0	0	0	0	0	0	0	0	0	0	0	0
1	1	1	1	1	1	1	0	0	0	0	0	0	1	0	1	0	0	0	0	0	0	0	0	0	0	0	0	0	0	0	0	0	0	0	0	0	0	0	0	0	0	0	0	0	0	0	0	0	0
1	1	1	1	1	1	1	0	0	0	0	0	0	1	1	0	0	0	0	0	0	1	1	0	0	0	0	1	0	0	0	0	0	0	0	0	0	0	0	0	0	0	0	0	0	0	0	0	0	0
1	0	0	0	0	1	1	1	0	0	1	1	1	1	0	0	0	1	1	1	0	0	0	0	0	0	0	0	0	0	0	0	0	1	0	0	0	0	0	0	0	0	0	0	0	0	0	0	0	0
0	0	0	0	0	1	1	1	1	1	1	1	1	1	0	0	1	0	1	0	0	0	0	0	0	0	0	0	0	0	0	0	1	1	0	0	1	0	0	0	0	0	0	0	0	0	0	0	0	0
0	0	0	0	0	0	1	1	0	0	1	1	1	0	0	0	1	1	0	1	0	0	0	0	0	0	0	0	0	0	0	0	1	1	0	0	0	0	0	0	0	0	0	0	0	0	0	0	0	0
0	0	0	0	0	0	0	0	0	0	0	0	0	0	0	0	1	0	1	0	0	0	0	0	0	0	0	0	0	0	0	0	0	1	0	0	0	0	0	0	0	0	0	0	0	0	0	0	0	0
0	0	0	0	0	0	0	0	0	0	0	0	0	0	0	0	0	0	0	0	0	1	1	1	0	0	0	0	0	0	0	0	0	0	0	0	0	0	0	0	0	0	0	0	0	0	0	0	0	0
0	0	0	0	0	0	0	0	0	0	0	0	0	0	0	1	0	0	0	0	1	0	1	1	0	0	1	1	0	0	0	0	0	0	0	0	0	0	0	0	0	0	0	0	0	0	0	0	0	0
0	0	0	0	0	0	0	0	0	0	0	0	0	0	0	1	0	0	0	0	1	1	0	1	1	1	1	1	1	1	1	0	0	0	0	0	0	0	0	0	0	0	0	0	0	0	0	0	0	0
0	0	0	0	0	0	0	0	0	0	0	0	0	0	0	0	0	0	0	0	1	1	1	0	1	1	1	1	1	1	1	1	0	0	0	0	0	0	0	0	0	0	0	0	0	0	0	0	0	0
0	0	0	0	0	0	0	0	0	0	0	0	0	0	0	0	0	0	0	0	0	0	1	1	0	1	0	0	0	1	0	0	0	0	0	0	0	0	0	0	0	0	0	0	0	0	0	0	0	0
0	0	0	0	0	0	0	0	0	0	0	0	0	0	0	0	0	0	0	0	0	0	1	1	1	0	1	0	1	1	1	1	0	0	0	0	0	0	0	0	0	0	0	0	0	0	0	0	0	0
1	0	0	0	0	0	0	0	0	0	0	0	0	0	0	0	0	0	0	0	0	1	1	1	0	1	0	1	1	1	1	1	0	0	0	0	0	0	0	0	0	0	0	0	0	0	0	0	0	0
1	1	1	1	0	0	0	0	0	0	0	0	0	0	0	1	0	0	0	0	0	1	1	1	0	0	1	0	1	1	1	0	0	0	0	0	0	0	0	0	0	0	0	0	0	0	0	0	0	0
1	1	1	0	0	0	0	0	0	0	0	0	0	0	0	0	0	0	0	0	0	0	1	1	0	1	1	1	0	1	1	1	0	0	0	0	0	0	0	0	0	0	0	0	0	0	0	0	0	0
1	0	0	0	0	0	0	0	0	0	0	0	0	0	0	0	0	0	0	0	0	0	1	1	1	1	1	1	1	0	1	1	0	0	0	0	0	0	0	0	0	0	0	0	0	0	0	0	0	0
1	1	1	0	0	0	0	0	0	0	0	0	0	0	0	0	0	0	0	0	0	0	1	1	0	1	1	1	1	1	0	1	0	0	0	0	0	0	0	0	0	0	0	0	0	0	0	0	0	0
1	1	1	0	0	0	0	0	0	0	0	0	0	0	0	0	0	0	0	0	0	0	0	1	0	1	1	0	1	1	1	0	0	0	0	0	0	0	0	0	0	0	0	0	0	0	0	0	0	0
0	0	0	0	0	0	0	0	1	1	1	1	0	0	0	0	0	1	1	0	0	0	0	0	0	0	0	0	0	0	0	0	0	1	0	1	1	1	0	0	0	0	0	0	0	0	0	0	0	0
0	0	0	0	0	0	0	0	0	0	1	0	0	0	0	0	1	1	1	1	0	0	0	0	0	0	0	0	0	0	0	0	1	0	1	1	1	0	1	0	0	0	0	0	0	0	0	0	0	0
0	0	0	0	0	0	0	0	0	0	0	0	0	0	0	0	0	0	0	0	0	0	0	0	0	0	0	0	0	0	0	0	0	1	0	1	0	0	1	0	0	1	0	0	0	0	0	0	0	0
0	0	0	0	0	0	0	0	1	1	0	0	0	0	0	0	0	0	0	0	0	0	0	0	0	0	0	0	0	0	0	0	1	1	1	0	1	1	1	1	1	1	0	0	0	0	0	0	1	0
0	0	0	0	0	0	0	0	1	1	1	0	0	0	0	0	0	1	0	0	0	0	0	0	0	0	0	0	0	0	0	0	1	1	0	1	0	1	1	0	0	0	0	0	0	0	0	0	0	0
0	0	0	0	0	0	0	0	1	1	0	0	0	0	0	0	0	0	0	0	0	0	0	0	0	0	0	0	0	0	0	0	1	0	0	1	1	0	1	1	1	1	0	0	0	0	0	1	1	0
0	0	0	0	0	0	0	0	0	0	0	0	0	0	0	0	0	0	0	0	0	0	0	0	0	0	0	0	0	0	0	0	0	1	1	1	1	1	0	1	1	1	1	0	0	0	0	1	0	0
0	0	0	0	0	0	0	0	0	0	0	0	0	0	0	0	0	0	0	0	0	0	0	0	0	0	0	0	0	0	0	0	0	0	0	1	0	1	1	0	1	0	0	0	0	1	0	1	1	0
0	0	0	0	0	0	0	0	0	0	0	0	0	0	0	0	0	0	0	0	0	0	0	0	0	0	0	0	0	0	0	0	0	0	0	1	0	1	1	1	0	1	0	0	0	1	0	1	1	0
0	0	0	0	0	0	0	0	0	0	0	0	0	0	0	0	0	0	0	0	0	0	0	0	0	0	0	0	0	0	0	0	0	0	1	1	0	1	1	0	1	0	1	0	0	1	0	0	0	1
0	0	0	0	0	0	0	0	0	0	0	0	0	0	0	0	0	0	0	0	0	0	0	0	0	0	0	0	0	0	0	0	0	0	0	0	0	0	1	0	0	1	0	1	1	1	0	0	0	1
0	0	0	0	0	0	0	0	0	0	0	0	0	0	0	0	0	0	0	0	0	0	0	0	0	0	0	0	0	0	0	0	0	0	0	0	0	0	0	0	0	0	1	0	1	0	0	0	0	1
0	0	0	0	0	0	0	0	0	0	0	0	0	0	0	0	0	0	0	0	0	0	0	0	0	0	0	0	0	0	0	0	0	0	0	0	0	0	0	0	0	0	1	1	0	1	1	0	0	0
0	0	0	0	0	0	0	0	0	0	0	0	0	0	0	0	0	0	0	0	0	0	0	0	0	0	0	0	0	0	0	0	0	0	0	0	0	0	0	1	1	1	1	0	1	0	1	1	0	1
0	0	0	0	0	0	0	0	0	0	0	0	0	0	0	0	0	0	0	0	0	0	0	0	0	0	0	0	0	0	0	0	0	0	0	0	0	0	0	0	0	0	0	0	1	1	0	1	0	0
0	0	0	0	0	0	0	0	0	0	0	0	0	0	0	0	0	0	0	0	0	0	0	0	0	0	0	0	0	0	0	0	0	0	0	0	0	1	1	1	1	0	0	0	0	1	1	0	1	0
0	0	0	0	0	0	0	0	0	0	0	0	0	0	0	0	0	0	0	0	0	0	0	0	0	0	0	0	0	0	0	0	0	0	0	1	0	1	0	1	1	0	0	0	0	0	0	1	0	0
0	0	0	0	0	0	0	0	0	0	0	0	0	0	0	0	0	0	0	0	0	0	0	0	0	0	0	0	0	0	0	0	0	0	0	0	0	0	0	0	0	1	1	1	0	1	0	0	0	0
0	0	0	0	0	0	0	0	0	0	0	0	0	0	0	0	0	0	0	0	0	0	0	0	0	0	0	0	0	0	0	0	0	0	0	0	0	0	0	0	0	1	0	0	0	0	0	0	0	1
0	0	0	0	0	0	0	0	0	0	0	0	0	0	0	0	0	0	0	0	0	0	0	0	0	0	0	0	0	0	0	0	0	0	0	0	0	0	0	0	0	0	0	0	0	0	0	0	0	0
0	0	0	0	0	0	0	0	0	0	0	0	0	0	0	0	0	0	0	0	0	0	0	0	0	0	0	0	0	0	0	0	0	0	0	0	0	0	0	0	0	0	0	0	0	0	0	0	0	0
0	0	0	0	0	0	0	0	0	0	0	0	0	0	0	0	0	0	0	0	0	0	0	0	0	0	0	0	0	0	0	0	0	0	0	0	0	0	0	0	0	0	0	0	0	0	0	0	0	0
0	0	0	0	0	0	0	0	0	0	0	0	0	0	0	0	0	0	0	0	0	0	0	0	0	0	0	0	0	0	0	0	0	0	1	0	0	0	0	0	0	1	0	0	0	0	0	0	0	1
0	0	0	0	0	0	0	0	0	0	0	0	0	0	0	0	0	0	0	0	0	0	0	0	0	0	0	0	0	0	0	0	0	0	1	0	0	0	1	0	0	1	0	0	0	0	0	0	0	1
0	0	0	0	0	0	0	0	0	0	0	0	0	0	0	0	0	0	0	0	0	0	0	0	0	0	0	0	0	0	0	0	0	0	0	0	0	0	1	0	0	1	1	0	0	0	0	0	0	1
0	0	0	0	0	0	0	0	0	0	0	0	0	0	0	0	0	0	0	0	0	0	0	0	0	0	0	0	0	0	0	0	0	0	1	0	0	0	1	0	0	1	1	1	0	0	0	0	0	1
0	0	0	0	0	0	0	0	0	0	0	0	0	0	0	0	0	0	0	0	0	0	0	0	0	0	0	0	0	0	0	0	0	0	1	0	0	0	1	0	0	1	0	0	0	0	0	0	0	0
0	0	0	0	0	0	0	0	0	0	0	0	0	0	0	0	0	0	0	0	0	0	0	0	0	0	0	0	0	0	0	0	0	1	1	1	0	0	0	0	0	0	0	0	0	0	0	0	0	0
0	0	0	0	0	0	0	0	0	0	0	0	0	0	0	0	0	0	0	0	0	0	0	0	0	0	0	0	0	0	0	0	0	0	0	0	0	0	0	0	0	0	0	0	0	0	0	0	0	0
0	0	0	0	0	0	0	0	0	0	0	0	0	0	0	0	0	0	0	0	0	0	0	0	0	0	0	0	0	0	0	0	0	0	0	0	0	0	0	0	0	0	0	0	0	0	0	0	0	0
0	0	0	0	0	0	0	0	0	0	0	0	0	0	0	0	0	0	0	0	0	0	0	0	0	0	0	0	0	0	0	0	0	0	0	0	0	0	0	0	0	0	0	0	0	0	0	0	0	0
0	0	0	0	0	0	0	0	0	0	0	0	0	0	0	0	0	0	0	0	0	0	0	0	0	0	0	0	0	0	0	0	0	0	0	0	0	0	0	0	0	0	0	0	0	0	0	0	0	0
0	0	0	0	0	0	0	0	0	0	0	0	0	0	0	0	0	0	0	0	0	0	0	0	0	0	0	0	0	0	0	0	0	0	0	0	0	0	0	0	0	0	0	0	0	0	0	0	0	0
0	0	0	0	0	0	0	0	0	0	0	0	0	0	0	0	0	0	0	0	0	0	0	0	0	0	0	0	0	0	0	0	0	0	0	0	0	0	0	0	0	0	0	0	0	0	0	0	0	0
0	0	0	0	0	0	0	0	0	0	0	0	0	0	0	0	0	0	0	0	0	0	0	0	0	0	0	0	0	0	0	0	0	0	0	0	0	0	0	0	0	0	0	0	0	0	0	0	0	0
0	0	0	0	0	0	0	0	0	0	0	0	0	0	0	0	0	0	0	1	0	0	0	0	0	0	0	0	0	0	0	0	0	1	1	1	0	0	0	0	0	0	0	0	0	0	0	0	0	0
0	0	0	0	0	0	0	0	0	0	0	0	0	0	0	0	1	0	0	1	0	0	0	0	0	0	0	0	0	0	0	0	0	0	0	0	0	0	0	0	0	0	0	0	0	0	0	0	0	0
0	0	0	0	0	0	0	0	0	0	0	0	0	0	0	0	0	0	0	0	0	0	0	0	0	0	0	0	0	0	0	0	0	0	0	0	0	0	0	0	0	0	0	0	0	0	0	0	0	0
0	0	0	0	0	0	0	0	0	0	0	0	0	0	0	0	0	0	0	1	0	0	0	0	0	0	0	0	0	0	0	0	0	1	0	0	0	0	0	0	0	0	0	0	0	0	0	0	0	0
0	0	0	0	0	0	0	0	0	0	0	0	0	0	0	0	0	0	0	0	1	0	0	0	0	0	0	0	0	0	0	0	0	0	0	0	0	0	0	0	0	0	0	0	0	0	0	0	0	0
1	0	0	0	0	1	1	0	0	0	0	0	0	1	1	0	1	0	0	0	0	0	0	0	0	0	0	0	0	0	0	0	0	0	0	0	0	0	0	0	0	0	0	0	0	0	0	0	0	0
1	0	0	0	0	0	1	0	0	0	0	0	0	1	1	1	0	0	0	0	1	1	0	0	0	0	0	0	0	0	0	0	0	0	0	0	0	0	0	0	0	0	0	0	0	0	0	0	0	0
0	0	0	0	0	0	0	0	0	0	0	0	0	0	0	0	0	0	0	0	1	1	0	0	0	0	0	0	0	0	0	0	0	0	0	0	0	0	0	0	0	0	0	0	0	0	0	0	0	0
0	0	0	0	0	0	0	0	0	0	0	0	0	0	0	0	0	0	0	0	1	0	1	1	1	1	0	0	0	1	0	0	0	0	0	0	0	0	0	0	0	0	0	0	0	0	0	0	0	0
0	0	0	0	0	0	0	0	0	0	0	0	0	0	0	0	0	0	0	0	0	0	1	0	1	1	0	0	0	0	0	0	0	0	0	0	0	0	0	0	0	0	0	0	0	0	0	0	0	0
0	0	0	0	0	0	0	0	0	0	0	0	0	0	0	0	0	0	0	1	1	0	1	0	1	0	0	0	0	0	0	0	0	0	0	0	0	0	0	0	0	0	0	0	0	0	0	0	0	0
0	0	0	0	0	0	0	0	0	0	0	0	0	0	0	0	0	0	0	0	0	0	0	0	0	0	0	0	0	0	0	0	0	1	0	0	0	0	0	0	0	0	0	0	0	0	0	0	0	0
0	0	0	0	0	0	0	0	0	0	0	0	0	0	0	0	0	0	0	0	0	0	0	0	0	0	0	0	0	0	0	0	0	0	0	0	0	0	0	0	0	0	0	0	0	0	0	0	0	0
0	0	0	0	0	0	0	0	0	0	0	0	0	0	0	0	0	0	0	0	0	0	0	0	0	0	0	0	0	0	0	0	0	0	0	0	0	0	0	0	0	0	0	0	0	0	0	0	0	0
0	0	0	0	0	0	0	0	0	0	0	0	0	0	0	0	0	0	0	0	0	0	0	0	0	0	0	0	0	0	0	0	0	0	0	0	0	0	0	0	0	0	0	0	0	0	0	0	0	0
0	0	0	0	0	0	0	0	0	0	0	0	0	0	0	0	0	0	0	0	0	0	0	0	0	0	0	0	0	0	0	0	0	0	0	0	0	0	0	0	0	0	0	0	0	0	0	0	0	0
0	0	0	0	0	0	0	0	0	0	0	0	0	0	0	0	0	0	0	0	0	0	0	0	0	0	0	0	0	0	0	0	0	0	0	0	0	0	0	0	0	0	0	0	0	0	0	0	0	0
0	0	0	0	0	0	0	0	0	0	0	0	0	0	0	0	0	0	0	0	0	0	0	0	0	0	0	0	0	0	0	0	0	0	0	0	0	0	0	0	0	0	0	0	0	0	0	0	0	0
0	0	0	0	0	0	0	0	0	0	0	0	0	0	0	0	0	0	0	0	0	0	0	0	0	0	0	0	0	0	0	0	0	0	0	0	0	0	0	0	0	0	0	0	0	0	0	0	0	0
0	0	0	0	0	0	0	0	0	0	0	0	0	0	0	0	0	0	0	0	0	0	0	0	0	0	0	0	0	0	0	0	0	0	0	0	0	0	0	0	0	0	0	0	0	0	0	0	0	0
0	0	0	0	0	0	0	0	0	0	0	0	0	0	0	0	0	0	0	0	0	0	0	0	0	0	0	0	0	0	0	0	0	0	0	0	0	0	0	0	0	0	0	0	0	0	0	0	0	0
0	0	0	0	0	0	0	0	0	0	0	0	0	0	0	0	0	0	0	0	0	0	0	0	0	0	0	0	0	0	0	0	0	0	0	0	0	0	0	0	0	0	0	0	0	0	0	0	0	0
0	0	0	0	0	0	0	0	0	0	0	0	0	0	0	0	0	0	0	0	0	0	0	0	0	0	0	0	0	0	0	0	0	0	0	0	0	0	0	0	0	0	0	0	0	0	0	0	0	0
0	0	0	0	0	0	0	0	0	0	0	0	0	0	0	0	0	0	0	0	0	0	0	0	0	0	0	0	0	0	0	0	0	0	0	0	0	0	0	0	0	0	0	0	0	0	0	0	0	0
0	0	0	0	0	0	0	0	0	0	0	0	0	0	0	0	0	0	0	0	0	0	0	0	0	0	0	0	0	0	0	0	0	0	0	0	0	0	0	0	0	0	0	0	0	0	0	0	0	0
0	0	0	0	0	0	0	0	0	0	0	0	0	0	0	0	0	0	0	0	0	0	0	0	0	0	0	0	0	0	0	0	0	0	0	0	0	0	0	0	0	1	0	0	0	0	0	0	0	0
0	0	0	0	0	0	0	0	0	0	0	0	0	0	0	0	0	0	0	0	0	0	0	0	0	0	0	0	0	0	0	0	0	0	0	0	0	0	0	0	0	0	0	0	0	0	0	0	0	0
0	0	0	0	0	0	0	0	0	0	0	0	0	0	0	0	0	0	0	0	0	0	0	0	0	0	0	0	0	0	0	0	0	0	0	0	0	0	0	0	0	0	0	0	0	0	0	0	0	0
0	0	0	0	0	0	0	0	0	0	0	0	0	0	0	0	0	0	0	0	0	0	0	0	0	0	0	0	0	0	0	0	0	0	0	0	0	0	0	0	0	1	0	0	0	0	0	0	0	0
0	0	0	0	0	0	0	0	0	0	0	0	0	0	0	0	0	0	0	0	0	0	0	0	0	0	0	0	0	0	0	0	0	0	0	0	0	0	0	0	0	0	0	0	0	0	0	0	0	0
0	0	0	0	0	0	0	0	0	0	0	0	0	0	0	0	0	0	0	0	0	0	0	0	0	0	0	0	0	0	0	0	0	0	0	0	0	0	0	0	0	0	0	0	0	0	0	0	0	0
0	0	0	0	0	0	0	0	0	0	0	0	0	0	0	0	0	0	0	0	0	0	0	0	0	0	0	0	0	0	0	0	0	0	0	0	0	0	0	0	0	0	0	0	0	0	0	0	0	0
0	0	0	0	0	0	0	0	0	0	0	0	0	0	0	0	0	0	0	0	0	0	0	0	0	0	0	0	0	0	0	0	0	0	0	0	0	0	0	0	0	0	0	0	0	0	0	0	0	0
0	0	0	0	0	0	0	0	0	0	0	0	0	0	0	0	0	0	0	0	0	0	0	0	0	0	0	0	0	0	0	0	0	0	0	0	0	0	0	0	0	0	0	0	0	0	0	0	0	0
0	0	0	0	0	0	0	0	0	0	0	0	0	0	0	0	0	0	0	0	0	0	0	0	0	0	0	0	0	0	0	0	0	0	0	0	0	0	0	0	0	0	0	0	0	0	0	0	0	0
0	0	0	0	0	0	0	0	0	0	0	0	0	0	0	0	0	0	0	0	0	0	0	0	0	0	0	0	0	0	0	0	0	0	0	0	0	0	0	0	0	0	0	0	0	0	0	0	0	0
0	0	0	0	0	0	0	0	0	0	0	0	0	0	0	0	0	0	0	0	0	0	0	0	0	0	0	0	0	0	0	0	0	0	0	0	0	0	1	0	0	1	0	0	0	1	0	1	0	0
0	0	0	0	0	0	0	0	0	0	0	0	0	0	0	0	0	0	0	0	0	0	0	0	0	0	0	0	0	0	0	0	0	0	0	0	0	0	0	0	0	0	0	0	0	1	0	0	0	0
0	0	0	0	0	0	0	0	0	0	0	0	0	0	0	0	0	0	0	0	0	0	0	0	0	0	0	0	0	0	0	0	0	0	0	0	0	0	0	0	0	1	0	0	0	1	0	1	0	0
0	0	0	0	0	0	0	0	0	0	0	0	0	0	0	0	0	0	0	0	0	0	0	0	0	0	0	0	0	0	0	0	0	0	0	0	0	0	0	0	0	1	0	0	0	1	1	1	0	0
0	0	0	0	0	0	0	0	0	0	0	0	0	0	0	0	0	0	0	0	0	0	0	0	0	0	0	0	0	0	0	0	0	0	0	0	0	0	0	0	0	1	0	0	0	1	0	1	0	0
0	0	0	0	0	0	0	0	0	0	0	0	0	0	0	0	0	0	0	0	0	0	0	0	0	0	0	0	0	0	0	0	0	0	0	0	0	0	0	0	0	0	0	0	0	0	0	0	0	0
0	0	0	0	0	0	0	0	0	0	0	0	0	0	0	0	0	0	0	0	0	0	0	0	0	0	0	0	0	0	0	0	0	0	0	0	0	0	0	0	0	0	0	0	0	0	0	0	0	0
0	0	0	0	0	0	0	0	0	0	0	0	0	0	0	0	0	0	0	0	0	0	0	0	0	0	0	0	0	0	0	0	0	0	0	0	0	0	0	0	0	0	0	0	0	0	0	0	0	0
0	0	0	0	0	0	0	0	0	0	0	0	0	0	0	0	0	0	0	0	0	0	0	0	0	0	0	0	0	0	0	0	0	0	0	0	0	0	0	0	0	0	0	0	0	0	0	0	0	0
0	0	0	0	0	0	0	0	0	0	0	0	0	0	0	0	0	0	0	0	0	0	0	0	0	0	0	0	0	0	0	0	0	0	0	0	0	0	0	0	0	0	0	0	0	0	0	0	0	0
0	0	0	0	0	0	0	0	0	0	0	0	0	0	0	0	0	0	0	0	0	0	0	0	0	0	0	0	0	0	0	0	0	0	0	0	0	0	0	0	0	0	0	0	0	1	1	1	0	0
0	0	0	0	0	0	0	0	0	0	0	0	0	0	0	0	0	0	0	0	0	0	0	0	0	0	0	0	0	0	0	0	0	0	0	0	0	0	0	0	0	0	0	0	0	0	0	0	0	0
0	0	0	0	0	0	0	0	0	0	0	0	0	0	0	0	0	0	0	0	0	0	0	0	0	0	0	0	0	0	0	0	0	0	0	0	0	0	0	0	0	0	0	0	0	0	0	0	0	0
0	0	0	0	0	0	0	0	0	0	0	0	0	0	0	0	0	0	0	0	0	0	0	0	0	0	0	0	0	0	0	0	0	0	0	0	0	0	0	0	0	0	0	0	0	0	0	0	0	0
0	0	0	0	0	0	0	0	0	0	0	0	0	0	0	0	0	0	0	0	0	0	0	0	0	0	0	0	0	0	0	0	0	0	0	0	0	0	0	0	0	0	0	0	0	0	0	1	0	0
0	0	0	0	0	0	0	0	0	0	0	0	0	0	0	0	0	0	0	0	0	0	0	0	0	0	0	0	0	0	0	0	0	0	0	0	0	0	0	0	0	0	0	0	0	0	0	0	0	0
0	0	0	0	0	0	0	0	0	0	0	0	0	0	0	0	0	0	0	0	0	0	0	0	0	0	0	0	0	0	0	0	0	0	0	0	0	0	0	0	0	0	0	0	0	0	0	0	0	0
0	0	0	0	0	0	0	0	0	0	0	0	0	0	0	0	0	0	0	0	0	0	0	0	0	0	0	0	0	0	0	0	0	0	0	0	0	0	0	0	0	0	0	0	0	0	0	0	0	0
0	0	0	0	0	0	0	0	0	0	0	0	0	0	0	0	0	0	0	0	0	0	0	0	0	0	0	0	0	0	0	0	0	0	0	0	0	0	0	0	0	1	1	0	1	1	0	1	0	1
0	0	0	0	0	0	0	0	0	0	0	0	0	0	0	0	0	0	0	0	0	0	0	0	0	0	0	0	0	0	0	0	0	0	0	0	0	0	0	0	0	0	1	1	0	0	0	0	0	1
0	0	0	0	0	0	0	0	0	0	0	0	0	0	0	0	0	0	0	0	0	0	0	0	0	0	0	0	0	0	0	0	0	0	0	0	0	0	0	0	0	0	1	1	1	0	0	0	0	1
0	0	0	0	0	0	0	0	0	0	0	0	0	0	0	0	0	0	0	0	0	0	0	0	0	0	0	0	0	0	0	0	0	0	0	0	0	0	0	0	0	0	0	0	0	0	0	0	0	0
0	0	0	0	0	0	0	0	0	0	0	0	0	0	0	0	0	0	0	0	0	0	0	0	0	0	0	0	0	0	0	0	0	0	0	0	0	0	0	0	0	0	1	0	0	0	0	0	0	1
0	0	0	0	0	0	0	0	0	0	0	0	0	0	0	0	0	0	0	0	0	0	0	0	0	0	0	0	0	0	0	0	0	0	0	0	0	0	0	0	0	1	1	0	1	1	0	1	0	1
0	0	0	0	0	0	0	0	0	0	0	0	0	0	0	0	0	0	0	0	0	0	0	0	0	0	0	0	0	0	0	0	0	0	0	0	0	0	0	0	0	1	1	0	0	1	0	1	0	0
0	0	0	0	0	0	0	0	0	0	0	0	0	0	0	0	0	0	0	0	0	0	0	0	0	0	0	0	0	0	0	0	0	0	0	0	0	0	0	0	0	0	0	0	0	1	0	1	0	0
0	0	0	0	0	0	0	0	0	0	0	0	0	0	0	0	0	0	0	0	0	0	0	0	0	0	0	0	0	0	0	0	0	0	0	0	0	0	0	0	0	1	1	0	1	1	0	1	0	0
0	0	0	0	0	0	0	0	0	0	0	0	0	0	0	0	0	0	0	0	0	0	0	0	0	0	0	0	0	0	0	0	0	0	0	0	0	0	0	0	0	1	1	0	1	1	0	1	0	1
0	0	0	0	0	0	0	0	0	0	0	0	0	0	0	0	0	0	0	0	0	0	0	0	0	0	0	0	0	0	0	0	0	0	0	0	0	0	0	0	0	0	0	0	0	0	0	0	0	0
0	0	0	0	0	0	0	0	0	0	0	0	0	0	0	0	0	0	0	0	0	0	0	0	0	0	0	0	0	0	0	0	0	0	0	0	0	0	0	0	0	0	0	0	0	0	0	0	0	0
0	0	0	0	0	0	0	0	0	0	0	0	0	0	0	0	0	0	0	0	0	0	0	0	0	0	0	0	0	0	0	0	0	0	0	0	0	0	0	0	0	0	0	0	0	0	0	0	0	0
0	0	0	0	0	0	0	0	0	0	0	0	0	0	0	0	0	0	0	0	0	0	0	0	0	0	0	0	0	0	0	0	0	0	0	0	0	0	0	0	0	0	0	0	0	0	0	0	0	0
0	0	0	0	0	0	0	0	0	0	0	0	0	0	0	0	0	0	0	0	0	0	0	0	0	0	0	0	0	0	0	0	0	0	0	0	0	0	0	0	0	0	0	0	0	0	0	0	0	0
0	0	0	0	0	0	0	0	0	0	0	0	0	0	0	0	0	0	0	0	0	0	0	0	0	0	0	0	0	0	0	0	0	0	0	0	0	0	0	0	0	0	0	0	0	0	0	0	0	0
0	0	0	0	0	0	0	0	0	0	0	0	0	0	0	0	0	0	0	0	0	0	0	0	0	0	0	0	0	0	0	0	0	0	0	0	0	0	0	0	0	0	0	0	0	0	0	0	0	0
0	0	0	0	0	0	0	0	0	0	0	0	0	0	0	0	0	0	0	0	0	0	0	0	0	0	0	0	0	0	0	0	0	0	0	0	0	0	0	0	0	0	0	0	0	0	0	0	0	0
0	0	0	0	0	0	0	0	0	0	0	0	0	0	0	0	0	0	0	0	0	0	0	0	0	0	0	0	0	0	0	0	0	0	0	0	0	0	0	0	0	0	0	0	0	0	0	0	0	0
0	0	0	0	0	0	0	0	0	0	0	0	0	0	0	0	0	0	0	0	0	0	0	0	0	0	0	0	0	0	0	0	0	0	0	0	0	0	0	0	0	0	0	0	0	0	0	0	0	0
0	0	0	0	0	0	0	0	0	0	0	0	0	0	0	0	0	0	0	0	0	0	0	0	0	0	0	0	0	0	0	0	0	0	0	0	0	0	0	0	0	0	0	0	0	0	0	0	0	0
0	0	0	0	0	0	0	0	0	0	0	0	0	0	0	0	0	0	0	0	0	0	0	0	0	0	0	0	0	0	0	0	0	0	0	0	0	0	0	0	0	0	0	0	0	0	0	0	0	0
0	0	0	0	0	0	0	0	0	0	0	0	0	0	0	0	0	0	0	0	0	0	0	0	0	0	0	0	0	0	0	0	0	0	0	0	0	0	0	0	0	0	0	0	0	0	0	0	0	0
0	0	0	0	0	0	0	0	0	0	0	0	0	0	0	0	0	0	0	0	0	0	0	0	0	0	0	0	0	0	0	0	0	0	0	0	0	0	0	0	0	0	0	0	0	0	0	0	0	0
0	0	0	0	0	0	0	0	0	0	0	0	0	0	0	0	0	0	0	0	0	0	0	0	0	0	0	0	0	0	0	0	0	0	0	0	0	0	0	0	0	0	0	0	0	0	0	0	0	0
0	0	0	0	0	0	0	0	0	0	0	0	0	0	0	0	0	0	0	0	0	0	0	0	0	0	0	0	0	0	0	0	0	0	0	0	0	0	0	0	0	0	0	0	0	0	0	0	0	0
0	0	0	0	0	0	0	0	0	0	0	0	0	0	0	0	0	0	0	0	0	0	0	0	0	0	0	0	0	0	0	0	0	0	0	0	0	0	0	0	0	0	0	0	0	0	0	0	0	0
0	0	0	0	0	0	0	0	0	0	0	0	0	0	0	0	0	0	0	0	0	0	0	0	0	0	0	0	0	0	0	0	0	0	0	0	0	0	0	0	0	0	0	0	0	0	0	0	0	0
0	0	0	0	0	0	0	0	0	0	0	0	0	0	0	0	0	0	0	0	0	0	0	0	0	0	0	0	0	0	0	0	0	0	0	0	0	0	0	0	0	0	0	0	0	0	0	0	0	0
0	0	0	0	0	0	0	0	0	0	0	0	0	0	0	0	0	0	0	0	0	0	0	0	0	0	0	0	0	0	0	0	0	0	0	0	0	0	0	0	0	0	0	0	0	0	0	0	0	0
0	0	0	0	0	0	0	0	0	0	0	0	0	0	0	0	0	0	0	0	0	0	0	0	0	0	0	0	0	0	0	0	0	0	0	0	0	0	0	0	0	0	0	0	0	0	0	0	0	0
0	0	0	0	0	0	0	0	0	0	0	0	0	0	0	0	0	0	0	0	0	0	0	0	0	0	0	0	0	0	0	0	0	0	0	0	0	0	0	0	0	0	0	0	0	0	0	0	0	0
0	0	0	0	0	0	0	0	0	0	0	0	0	0	0	0	0	0	0	0	0	0	0	0	0	0	0	0	0	0	0	0	0	0	0	0	0	0	0	0	0	0	0	0	0	0	0	0	0	0
0	0	0	0	0	0	0	0	0	0	0	0	0	0	0	0	0	0	0	0	0	0	0	0	0	0	0	0	0	0	0	0	0	0	0	0	0	0	0	0	0	0	0	0	0	0	0	0	0	0
0	0	0	0	0	0	0	0	0	0	0	0	0	0	0	0	0	0	0	0	0	0	0	0	0	0	0	0	0	0	0	0	0	0	0	0	0	0	0	0	0	0	0	0	0	0	0	0	0	0
0	0	0	0	0	0	0	0	0	0	0	0	0	0	0	0	0	0	0	0	0	0	0	0	0	0	0	0	0	0	0	0	0	0	0	0	0	0	0	0	0	0	0	0	0	0	0	0	0	0
0	0	0	0	0	0	0	0	0	0	0	0	0	0	0	0	0	0	0	0	0	0	0	0	0	0	0	0	0	0	0	0	0	0	0	0	0	0	0	0	0	0	0	0	0	0	0	0	0	0
0	0	0	0	0	0	0	0	0	0	0	0	0	0	0	0	0	0	0	0	0	0	0	0	0	0	0	0	0	0	0	0	0	0	0	0	0	0	0	0	0	0	1	0	0	0	0	0	0	0
0	0	0	0	0	0	0	0	0	0	0	0	0	0	0	0	0	0	0	0	0	0	0	0	0	0	0	0	0	0	0	0	0	0	0	0	0	0	0	0	0	0	1	0	0	0	0	0	0	1
0	0	0	0	0	0	0	0	0	0	0	0	0	0	0	0	0	0	0	0	0	0	0	0	0	0	0	0	0	0	0	0	0	0	0	0	0	0	0	0	0	0	1	1	1	1	1	0	0	1
0	0	0	0	0	0	0	0	0	0	0	0	0	0	0	0	0	0	0	0	0	0	0	0	0	0	0	0	0	0	0	0	0	0	0	0	0	0	0	0	0	0	1	1	1	1	1	1	0	0
0	0	0	0	0	0	0	0	0	0	0	0	0	0	0	0	0	0	0	0	0	0	0	0	0	0	0	0	0	0	0	0	0	0	0	0	0	0	0	0	0	0	1	0	1	0	0	0	0	0
0	0	0	0	0	0	0	0	0	0	0	0	0	0	0	0	0	0	0	0	0	0	0	0	0	0	0	0	0	0	0	0	0	0	0	0	0	0	0	0	0	0	0	0	0	0	0	0	0	0
0	0	0	0	0	0	0	0	0	0	0	0	0	0	0	0	0	0	0	0	0	0	0	0	0	0	0	0	0	0	0	0	0	0	0	0	0	0	0	0	0	0	0	0	0	1	1	1	0	0
0	0	0	0	0	0	0	0	0	0	0	0	0	0	0	0	0	0	0	0	0	0	0	0	0	0	0	0	0	0	0	0	0	0	0	0	0	0	0	0	0	0	0	0	0	0	1	1	1	0
0	0	0	0	0	0	0	0	0	0	0	0	0	0	0	0	0	0	0	0	0	0	0	0	0	0	0	0	0	0	0	0	0	0	0	0	0	0	0	0	0	0	0	0	0	0	0	0	0	0
0	0	0	0	0	0	0	0	0	0	0	0	0	0	0	0	0	0	0	0	0	0	0	0	0	0	0	0	0	0	0	0	0	0	0	0	0	0	0	0	0	0	0	0	0	0	1	1	1	0
0	0	0	0	0	0	0	0	0	0	0	0	0	0	0	0	0	0	0	0	0	0	0	0	0	0	0	0	0	0	0	0	0	0	0	0	0	0	0	0	0	0	0	0	0	0	0	0	0	0
0	0	0	0	0	0	0	0	0	0	0	0	0	0	0	0	0	0	0	0	0	0	0	0	0	0	0	0	0	0	0	0	0	0	0	0	0	0	0	0	0	0	0	0	0	0	0	0	0	0
0	0	0	0	0	0	0	0	0	0	0	0	0	0	0	0	0	0	0	0	0	0	0	0	0	0	0	0	0	0	0	0	0	0	0	0	0	0	0	0	0	0	0	0	0	0	0	0	0	0
0	0	0	0	0	0	0	0	0	0	0	0	0	0	0	0	0	0	0	0	0	0	0	0	0	0	0	0	0	0	0	0	0	0	0	0	0	0	0	0	0	0	0	0	0	0	0	0	0	0
0	0	0	0	0	0	0	0	0	0	0	0	0	0	0	0	0	0	0	0	0	0	0	0	0	0	0	0	0	0	0	0	0	0	0	0	0	0	0	0	0	0	0	0	0	0	0	0	0	0
0	0	0	0	0	0	0	0	0	0	0	0	0	0	0	0	0	0	0	0	0	0	0	0	0	0	0	0	0	0	0	0	0	0	0	0	0	0	0	0	0	0	0	0	0	0	0	0	0	0
0	0	0	0	0	0	0	0	0	0	0	0	0	0	0	0	0	0	0	0	0	0	0	0	0	0	0	0	0	0	0	0	0	0	0	0	0	0	0	0	0	0	0	0	0	0	0	0	0	0
0	0	0	0	0	0	0	0	0	0	0	0	0	0	0	0	0	0	0	0	0	0	0	0	0	0	0	0	0	0	0	0	0	0	0	0	0	0	0	0	0	0	0	0	0	0	0	0	0	0
0	0	0	0	0	0	0	0	0	0	0	0	0	0	0	0	0	0	0	0	0	0	0	0	0	0	0	0	0	0	0	0	0	0	0	0	0	0	0	0	0	0	0	0	0	0	0	0	0	0
0	0	0	0	0	0	0	0	0	0	0	0	0	0	0	0	0	0	0	0	0	0	0	0	0	0	0	0	0	0	0	0	0	0	0	0	0	0	0	0	0	0	0	0	0	0	0	0	0	0
0	0	0	0	0	0	0	0	0	0	0	0	0	0	0	0	0	0	0	0	0	0	0	0	0	0	0	0	0	0	0	0	0	0	0	0	0	0	0	0	0	0	0	0	0	0	0	0	0	0
1	0	0	0	0	0	0	0	0	0	0	0	0	0	0	0	0	0	0	0	0	0	1	1	1	1	1	1	1	1	1	1	0	0	0	0	0	0	0	0	0	0	0	0	0	0	0	0	0	0
0	0	0	0	0	0	0	0	0	0	0	0	0	0	0	0	0	0	0	0	1	0	1	1	1	1	1	0	1	1	1	1	0	0	0	0	0	0	0	0	0	0	0	0	0	0	0	0	0	0
0	0	0	0	0	0	0	0	0	0	0	0	0	0	0	0	0	0	0	0	0	0	1	1	1	1	0	0	0	1	0	1	0	0	0	0	0	0	0	0	0	0	0	0	0	0	0	0	0	0
0	0	0	0	0	0	0	0	0	0	0	0	0	0	0	0	0	0	0	0	0	0	1	0	1	1	0	0	0	1	0	1	0	0	0	0	0	0	0	0	0	0	0	0	0	0	0	0	0	0
0	0	0	0	0	0	0	0	0	0	0	0	0	0	0	0	0	0	0	0	0	0	0	0	0	0	0	0	0	0	0	0	0	0	0	0	0	0	0	0	0	0	0	0	0	0	0	0	0	0
0	0	0	0	0	0	0	0	0	0	0	0	0	0	0	0	0	0	0	0	0	0	0	0	0	0	0	0	0	1	0	0	0	0	0	0	0	0	0	0	0	0	0	0	0	0	0	0	0	0
0	0	0	0	0	0	0	0	0	0	0	0	0	0	0	0	0	0	0	0	0	0	0	0	1	0	0	0	0	1	0	0	0	0	0	0	0	0	0	0	0	0	0	0	0	0	0	0	0	0
0	0	0	0	0	0	0	0	0	0	0	0	0	0	0	0	0	0	0	0	0	0	0	0	0	0	0	0	0	0	0	0	0	0	0	0	0	0	0	0	0	0	0	0	0	0	0	0	0	0
0	0	0	0	0	0	0	0	0	0	0	0	0	0	0	0	0	0	0	0	0	0	0	0	1	0	0	0	0	1	0	0	0	0	0	0	0	0	0	0	0	0	0	0	0	0	0	0	0	0
0	0	0	0	0	0	0	0	0	0	0	0	0	0	0	0	0	0	0	0	0	0	0	0	0	0	0	0	0	0	0	0	0	0	0	0	0	0	0	0	0	0	0	0	0	0	0	0	0	0
0	0	0	0	0	0	0	0	0	0	0	0	0	0	0	0	0	0	0	0	0	0	0	0	0	0	0	0	0	1	0	0	0	0	0	0	0	0	0	0	0	0	0	0	0	0	0	0	0	0
0	0	0	0	0	0	0	0	0	0	0	0	0	0	0	0	0	0	0	0	0	0	0	0	0	0	0	0	0	0	0	0	0	0	0	0	0	0	0	0	0	0	0	0	0	0	0	0	0	0
0	0	0	0	0	0	0	0	0	0	0	0	0	0	0	0	0	0	0	0	0	0	0	0	0	0	0	0	0	1	0	0	0	0	0	0	0	0	0	0	0	0	0	0	0	0	0	0	0	0
0	0	0	0	0	0	0	0	0	0	0	0	0	0	0	0	0	0	0	0	0	0	0	0	0	0	0	0	0	1	0	0	0	0	0	0	0	0	0	0	0	0	0	0	0	0	0	0	0	0
0	0	0	0	0	0	0	0	0	0	0	0	0	0	0	0	0	0	0	0	0	0	0	0	0	0	0	0	0	1	0	0	0	0	0	0	0	0	0	0	0	0	0	0	0	0	0	0	0	0
0	0	0	0	0	0	0	0	0	0	0	0	0	0	0	0	0	0	0	0	0	0	0	0	0	0	0	0	0	0	0	0	0	0	0	0	0	0	0	0	0	0	0	0	0	0	0	0	0	0
0	0	0	0	0	0	0	0	0	0	0	0	0	0	0	0	0	0	0	0	0	0	0	0	0	0	0	0	0	0	0	0	0	0	0	0	0	0	0	0	0	0	0	0	0	0	0	0	0	0
0	0	0	0	0	0	0	0	0	0	0	0	0	0	0	0	0	0	0	0	0	0	1	0	1	0	0	0	0	1	0	1	0	0	0	0	0	0	0	0	0	0	0	0	0	0	0	0	0	0
0	0	0	0	0	0	0	0	0	0	0	0	0	0	0	0	0	0	0	0	0	0	0	0	1	0	0	0	0	1	0	0	0	0	0	0	0	0	0	0	0	0	0	0	0	0	0	0	0	0
0	0	0	0	0	0	0	0	0	0	0	0	0	0	0	0	0	0	0	0	0	0	0	0	0	0	0	0	0	0	0	0	0	0	0	0	0	0	0	0	0	0	0	0	0	0	0	0	0	0
0	0	0	0	0	0	0	0	0	0	0	0	0	0	0	0	0	0	0	0	0	0	0	0	1	0	0	0	0	1	0	0	0	0	0	0	0	0	0	0	0	0	0	0	0	0	0	0	0	0
0	0	0	0	0	0	0	0	0	0	0	0	0	0	0	0	0	0	0	0	0	0	0	0	0	0	0	0	0	0	0	0	0	0	0	0	0	0	0	0	0	0	0	0	0	0	0	0	0	0
0	0	0	0	0	0	0	0	0	0	0	0	0	0	0	0	0	0	0	0	0	0	0	0	1	0	0	0	0	0	0	0	0	0	0	0	0	0	0	0	0	0	0	0	0	0	0	0	0	0
0	0	0	0	0	0	0	0	0	0	0	0	0	0	0	0	0	0	0	0	0	0	0	0	0	0	0	0	0	0	0	0	0	0	0	0	0	0	0	0	0	0	0	0	0	0	0	0	0	0
0	0	0	0	0	0	0	0	0	0	0	0	0	0	0	0	0	0	0	0	0	0	0	0	0	0	0	0	0	0	0	0	0	0	0	0	0	0	0	0	0	0	0	0	0	0	0	0	0	0
0	0	0	0	0	0	0	0	0	0	0	0	0	0	0	0	0	0	0	0	0	0	0	0	0	0	0	0	0	0	0	0	0	0	0	0	0	0	0	0	0	0	0	0	0	0	0	0	0	0
0	0	0	0	0	0	0	0	0	0	0	0	0	0	0	0	0	0	0	0	0	0	0	0	0	0	0	0	0	0	0	0	0	0	0	0	0	0	0	0	0	0	0	0	0	0	0	0	0	0
0	0	0	0	0	0	0	0	0	0	0	0	0	0	0	0	0	0	0	0	0	0	0	0	0	0	0	0	0	0	0	0	0	0	0	0	0	0	0	0	0	0	0	0	0	0	0	0	0	0
0	0	0	0	0	0	0	0	0	0	0	0	0	0	0	0	0	0	0	0	0	0	0	0	0	0	0	0	0	0	0	0	0	0	0	0	0	0	0	0	0	0	0	0	0	0	0	0	0	0
0	0	0	0	0	0	0	0	0	0	0	0	0	0	0	0	0	0	0	0	0	0	0	0	0	0	0	0	0	0	0	0	0	0	0	0	0	0	0	0	0	0	0	0	0	0	0	0	0	0
0	0	0	0	0	0	0	0	0	0	0	0	0	0	0	0	0	0	0	0	0	0	0	0	0	0	0	0	0	0	0	0	0	0	0	0	0	0	0	0	0	0	0	0	0	0	0	0	0	0
0	0	0	0	0	0	0	0	0	0	0	0	0	0	0	0	0	0	0	0	0	0	0	0	0	0	0	0	0	0	0	0	0	0	0	0	0	0	0	0	0	0	0	0	0	0	0	0	0	0
0	0	0	0	0	0	0	0	0	0	0	0	0	0	0	0	0	0	0	0	0	0	0	0	0	0	0	0	0	0	0	0	0	0	0	0	0	0	0	0	0	0	0	0	0	0	0	0	0	0
0	0	0	0	0	0	0	0	0	0	0	0	0	0	0	0	0	0	0	0	0	0	0	0	0	0	0	0	0	0	0	0	0	0	0	0	0	0	0	0	0	0	0	0	0	0	0	0	0	0
0	0	0	0	0	0	0	0	0	0	0	0	0	0	0	0	0	0	0	0	0	0	0	0	0	0	0	0	0	0	0	0	0	0	0	0	0	0	0	0	0	0	0	0	0	0	0	0	0	0
0	0	0	0	0	0	0	0	0	0	0	0	0	0	0	0	0	0	0	0	0	0	0	0	0	0	0	0	0	0	0	0	0	0	0	0	0	0	0	0	0	0	0	0	0	0	0	0	0	0
0	0	0	0	0	0	0	0	0	0	0	0	0	0	0	0	0	0	0	0	0	0	0	0	0	0	0	0	0	0	0	0	0	0	0	0	0	0	0	0	0	0	0	0	0	0	0	0	0	0
0	0	0	0	0	0	0	0	0	0	0	0	0	0	0	0	0	0	0	0	0	0	0	0	0	0	0	0	0	0	0	0	0	0	0	0	0	0	0	0	0	0	0	0	0	0	0	0	0	0
0	0	0	0	0	0	0	0	0	0	0	0	0	0	0	0	0	0	0	0	0	0	0	0	0	0	0	0	0	0	0	0	0	0	0	0	0	0	0	0	0	0	0	0	0	0	0	0	0	0
0	0	0	0	0	0	0	0	0	0	0	0	0	0	0	0	0	0	0	0	0	0	0	0	0	0	0	0	0	0	0	0	0	0	0	0	0	0	0	0	0	0	0	0	0	0	0	0	0	0
0	0	0	0	0	0	0	0	0	0	0	0	0	0	0	0	0	0	0	0	0	0	0	0	0	0	0	0	0	0	0	0	0	0	0	0	0	0	0	0	0	0	0	0	0	0	0	0	0	0
0	0	0	0	0	0	0	0	0	0	0	0	0	0	0	0	0	0	0	0	0	0	0	0	0	0	0	0	0	0	0	0	0	0	0	0	0	0	0	0	0	0	0	0	0	0	0	0	0	0
0	0	0	0	0	0	0	0	0	0	0	0	0	0	0	0	0	0	0	0	0	0	0	0	0	0	0	0	0	0	0	0	0	0	0	0	0	0	0	0	0	0	0	0	0	0	0	0	0	0
0	0	0	0	0	0	0	0	0	0	0	0	0	0	0	0	0	0	0	0	0	0	0	0	0	0	0	0	0	0	0	0	0	0	0	0	0	0	0	0	0	0	0	0	0	0	0	0	0	0
0	0	0	0	0	0	0	0	0	0	0	0	0	0	0	0	0	0	0	0	0	0	0	0	0	0	0	0	0	0	0	0	0	0	0	0	0	0	0	0	0	0	0	0	0	0	0	0	0	0
0	0	0	0	0	0	0	0	0	0	0	0	0	0	0	0	0	0	0	0	0	0	0	0	0	0	0	0	0	0	0	0	0	0	0	0	0	0	0	0	0	0	0	0	0	0	0	0	0	0
0	0	0	0	0	0	0	0	0	0	0	0	0	0	0	0	0	0	0	0	0	0	0	0	0	0	0	0	0	0	0	0	0	0	0	0	0	0	0	0	0	0	0	0	0	0	0	0	0	0
0	0	0	0	0	0	0	0	0	0	0	0	0	0	0	0	0	0	0	0	0	0	0	0	0	0	0	0	0	0	0	0	0	0	0	0	0	0	0	0	0	0	0	0	0	0	0	0	0	0
0	0	0	0	0	0	0	0	0	0	0	0	0	0	0	0	0	0	0	0	0	0	0	0	0	0	0	0	0	0	0	0	0	0	0	0	0	0	0	0	0	0	0	0	0	0	0	0	0	0
0	0	0	0	0	0	0	0	0	0	0	0	0	0	0	0	0	0	0	0	0	0	0	0	0	0	0	0	0	0	0	0	0	0	0	0	0	0	0	0	0	0	0	0	0	0	0	0	0	0
0	0	0	0	0	0	0	0	0	0	0	0	0	0	0	0	0	0	0	0	0	0	0	0	0	0	0	0	0	0	0	0	0	0	0	0	0	0	0	0	0	0	0	0	0	0	0	0	0	0
0	0	0	0	0	0	0	0	0	0	0	0	0	0	0	0	0	0	0	0	0	0	0	0	0	0	0	0	0	0	0	0	0	0	0	0	0	0	0	0	0	0	0	0	0	0	0	0	0	0
0	0	0	0	0	0	0	0	0	0	0	0	0	0	0	0	0	0	0	0	0	0	0	0	0	0	0	0	0	0	0	0	0	0	0	0	0	0	0	0	0	0	0	0	0	0	0	0	0	0
0	0	0	0	0	0	0	0	0	0	0	0	0	0	0	0	0	0	0	0	0	0	0	0	0	0	0	0	0	0	0	0	0	0	0	0	0	0	0	0	0	0	0	0	0	0	0	0	0	0
0	0	0	0	0	0	0	0	0	0	0	0	0	0	0	0	0	0	0	0	0	0	0	0	0	0	0	0	0	0	0	0	0	0	0	0	0	0	0	0	0	0	0	0	0	0	0	0	0	0
0	0	0	0	0	0	0	0	0	0	0	0	0	0	0	0	0	0	0	0	0	0	0	0	0	0	0	0	0	0	0	0	0	0	0	0	0	0	0	0	0	0	0	0	0	0	0	0	0	0
0	0	0	0	0	0	0	0	0	0	0	0	0	0	0	0	0	0	0	0	0	0	0	0	0	0	0	0	0	0	0	0	0	0	0	0	0	0	0	0	0	0	0	0	0	0	0	0	0	0
0	0	0	0	0	0	0	0	0	0	0	0	0	0	0	0	0	0	0	0	0	0	0	0	0	0	0	0	0	0	0	0	0	0	0	0	0	0	0	0	0	0	0	0	0	0	0	0	0	0
0	0	0	0	0	0	0	0	0	0	0	0	0	0	0	0	0	0	0	0	0	0	0	0	0	0	0	0	0	0	0	0	0	0	0	0	0	0	0	0	0	0	0	0	0	0	0	0	0	0
0	0	0	0	0	0	0	0	0	0	0	0	0	0	0	0	0	0	0	0	0	0	0	0	0	0	0	0	0	0	0	0	0	0	0	0	0	0	0	0	0	0	0	0	0	0	0	0	0	0
0	0	0	0	0	0	0	0	0	0	0	0	0	0	0	0	0	0	0	0	0	0	0	0	0	0	0	0	0	0	0	0	0	0	0	0	0	0	0	0	0	0	0	0	0	0	0	0	0	0
0	0	0	0	0	0	0	0	0	0	0	0	0	0	0	0	0	0	0	0	0	0	0	0	0	0	0	0	0	0	0	0	0	0	0	0	0	0	0	0	0	0	0	0	0	0	0	0	0	0
0	0	0	0	0	0	0	0	0	0	0	0	0	0	0	0	0	0	0	0	0	0	0	0	0	0	0	0	0	0	0	0	0	0	0	0	0	0	0	0	0	0	0	0	0	0	0	0	0	0
0	0	0	0	0	0	0	0	0	0	0	0	0	0	0	0	0	0	0	0	0	0	0	0	0	0	0	0	0	0	0	0	0	0	0	0	0	0	0	0	0	0	0	0	0	0	0	0	0	0
0	0	0	0	0	0	0	0	0	0	0	0	0	0	0	0	0	0	0	0	0	0	0	0	0	0	0	0	0	0	0	0	0	0	0	0	0	0	0	0	0	0	0	0	0	0	0	0	0	0
0	0	0	0	0	0	0	0	0	0	0	0	0	0	0	0	0	0	0	0	0	0	0	0	0	0	0	0	0	0	0	0	0	0	0	0	0	0	0	0	0	0	0	0	0	0	0	0	0	0
0	0	0	0	0	0	0	0	0	0	0	0	0	0	0	0	0	0	0	0	0	0	0	0	0	0	0	0	0	0	0	0	0	0	0	0	0	0	0	0	0	0	0	0	0	0	0	0	0	0
0	0	0	0	0	0	0	0	0	0	0	0	0	0	0	0	0	0	0	0	0	0	0	0	0	0	0	0	0	0	0	0	0	0	0	0	0	0	0	0	0	0	0	0	0	0	0	0	0	0
0	0	0	0	0	0	0	0	0	0	0	0	0	0	0	0	0	0	0	0	0	0	0	0	0	0	0	0	0	0	0	0	0	0	0	0	0	0	0	0	0	0	0	0	0	0	0	0	0	0
0	0	0	0	0	0	0	0	0	0	0	0	0	0	0	0	0	0	0	0	0	0	0	0	0	0	0	0	0	0	0	0	0	0	0	0	0	0	0	0	0	0	0	0	0	0	0	0	0	0
0	0	0	0	0	0	0	0	0	0	0	0	0	0	0	0	0	0	0	0	0	0	0	0	0	0	0	0	0	0	0	0	0	0	0	0	0	0	0	0	0	0	0	0	0	0	0	0	0	0
0	0	0	0	0	0	0	0	0	0	0	0	0	0	0	0	0	0	0	0	0	0	0	0	0	0	0	0	0	0	0	0	0	0	0	0	0	0	0	0	0	0	0	0	0	0	0	0	0	0
0	0	0	0	0	0	0	0	0	0	0	0	0	0	0	0	0	0	0	0	0	0	0	0	0	0	0	0	0	0	0	0	0	0	0	0	0	0	0	0	0	0	0	0	0	0	0	0	0	0
0	0	0	0	0	0	0	0	0	0	0	0	0	0	0	0	0	0	0	0	0	0	0	0	0	0	0	0	0	0	0	0	0	0	0	0	0	0	0	0	0	0	0	0	0	0	0	0	0	0
0	0	0	0	0	0	0	0	0	0	0	0	0	0	0	0	0	0	0	0	0	0	0	0	0	0	0	0	0	0	0	0	0	0	0	0	0	0	0	0	0	0	0	0	0	0	0	0	0	0
0	0	0	0	0	0	0	0	0	0	0	0	0	0	0	0	0	0	0	0	0	0	0	0	0	0	0	0	0	0	0	0	0	0	0	0	0	0	0	0	0	0	0	0	0	0	0	0	0	0
0	0	0	0	0	0	0	0	0	0	0	0	0	0	0	0	0	0	0	0	0	0	0	0	0	0	0	0	0	0	0	0	0	0	0	0	0	0	0	0	0	0	0	0	0	0	0	0	0	0
0	0	0	0	0	0	0	0	0	0	0	0	0	0	0	0	0	0	0	0	0	0	0	0	0	0	0	0	0	0	0	0	0	0	0	0	0	0	0	0	0	0	0	0	0	0	0	0	0	0
0	0	0	0	0	0	0	0	0	0	0	0	0	0	0	0	0	0	0	0	0	0	0	0	0	0	0	0	0	0	0	0	0	0	0	0	0	0	0	0	0	0	0	0	0	0	0	0	0	0
0	0	0	0	0	0	0	0	0	0	0	0	0	0	0	0	0	0	0	0	0	0	0	0	0	0	0	0	0	0	0	0	0	0	0	0	0	0	0	0	0	0	0	0	0	0	0	0	0	0
0	0	0	0	0	0	0	0	0	0	0	0	0	0	0	0	0	0	0	0	0	0	0	0	0	0	0	0	0	0	0	0	0	0	0	0	0	0	0	0	0	0	0	0	0	0	0	0	0	0
0	0	0	0	0	0	0	0	0	0	0	0	0	0	0	0	0	0	0	0	0	0	0	0	0	0	0	0	0	0	0	0	0	0	0	0	0	0	0	0	0	0	0	0	0	0	0	0	0	0
0	0	0	0	0	0	0	0	0	0	0	0	0	0	0	0	0	0	0	0	0	0	0	0	0	0	0	0	0	0	0	0	0	0	0	0	0	0	0	0	0	0	0	0	0	0	0	0	0	0
0	0	0	0	0	0	0	0	0	0	0	0	0	0	0	0	0	0	0	0	0	0	0	0	0	0	0	0	0	0	0	0	0	0	0	0	0	0	0	0	0	0	0	0	0	0	0	0	0	0
0	0	0	0	0	0	0	0	0	0	0	0	0	0	0	0	0	0	0	0	0	0	0	0	0	0	0	0	0	0	0	0	0	0	0	0	0	0	0	0	0	0	0	0	0	0	0	0	0	0
0	0	0	0	0	0	0	0	0	0	0	0	0	0	0	0	0	0	0	0	0	0	0	0	0	0	0	0	0	0	0	0	0	0	0	0	0	0	0	0	0	0	0	0	0	0	0	0	0	0
0	0	0	0	0	0	0	0	0	0	0	0	0	0	0	0	0	0	0	0	0	0	0	0	0	0	0	0	0	0	0	0	0	0	0	0	0	0	0	0	0	0	0	0	0	0	0	0	0	0
0	0	0	0	0	0	0	0	0	0	0	0	0	0	0	0	0	0	0	0	0	0	0	0	0	0	0	0	0	0	0	0	0	0	0	0	0	0	0	0	0	0	0	0	0	0	0	0	0	0
0	0	0	0	0	0	0	0	0	0	0	0	0	0	0	0	0	0	0	0	0	0	0	0	0	0	0	0	0	0	0	0	0	0	0	0	0	0	0	0	0	0	0	0	0	0	0	0	0	0
0	0	0	0	0	0	0	0	0	0	0	0	0	0	0	0	0	0	0	0	0	0	0	0	0	0	0	0	0	0	0	0	0	0	0	0	0	0	0	0	0	0	0	0	0	0	0	0	0	0
0	0	0	0	0	0	0	0	0	0	0	0	0	0	0	0	0	0	0	0	0	0	0	0	0	0	0	0	0	0	0	0	0	0	0	0	0	0	0	0	0	0	0	0	0	0	0	0	0	0
0	0	0	0	0	0	0	0	0	0	0	0	0	0	0	0	0	0	0	0	0	0	0	0	0	0	0	0	0	0	0	0	0	0	0	0	0	0	0	0	0	0	0	0	0	0	0	0	0	0
0	0	0	0	0	0	0	0	0	0	0	0	0	0	0	0	0	0	0	0	0	0	0	0	0	0	0	0	0	0	0	0	0	0	0	0	0	0	0	0	0	0	0	0	0	0	0	0	0	0
0	0	0	0	0	0	0	0	0	0	0	0	0	0	0	0	0	0	0	0	0	0	0	0	0	0	0	0	0	0	0	0	0	0	0	0	0	0	0	0	0	0	0	0	0	0	0	0	0	0
0	0	0	0	0	0	0	0	0	0	0	0	0	0	0	0	0	0	0	0	0	0	0	0	0	0	0	0	0	0	0	0	0	0	0	0	0	0	0	0	0	0	0	0	0	0	0	0	0	0
0	0	0	0	0	0	0	0	0	0	0	0	0	0	0	0	0	0	0	0	0	0	0	0	0	0	0	0	0	0	0	0	0	0	0	0	0	0	0	0	0	0	0	0	0	0	0	0	0	0
0	0	0	0	0	0	0	0	0	0	0	0	0	0	0	0	0	0	0	0	0	0	0	0	0	0	0	0	0	0	0	0	0	0	0	0	0	0	0	0	0	0	0	0	0	0	0	0	0	0
0	0	0	0	0	0	0	0	0	0	0	0	0	0	0	0	0	0	0	0	0	0	0	0	0	0	0	0	0	0	0	0	0	0	0	0	0	0	0	0	0	0	0	0	0	0	0	0	0	0
0	0	0	0	0	0	0	0	0	0	0	0	0	0	0	0	0	0	0	0	0	0	0	0	0	0	0	0	0	0	0	0	0	0	0	0	0	0	0	0	0	0	0	0	0	0	0	0	0	0
0	0	0	0	0	0	0	0	0	0	0	0	0	0	0	0	0	0	0	0	0	0	0	0	0	0	0	0	0	0	0	0	0	0	0	0	0	0	0	0	0	0	0	0	0	0	0	0	0	0
0	0	0	0	0	0	0	0	0	0	0	0	0	0	0	0	0	0	0	0	0	0	0	0	0	0	0	0	0	0	0	0	0	0	0	0	0	0	0	0	0	0	0	0	0	0	0	0	0	0
0	0	0	0	0	0	0	0	0	0	0	0	0	0	0	0	0	0	0	0	0	0	0	0	0	0	0	0	0	0	0	0	0	0	0	0	0	0	0	0	0	0	0	0	0	0	0	0	0	0
0	0	0	0	0	0	0	0	0	0	0	0	0	0	0	0	0	0	0	0	0	0	0	0	0	0	0	0	0	0	0	0	0	0	0	0	0	0	0	0	0	0	0	0	0	0	0	0	0	0
0	0	0	0	0	0	0	0	0	0	0	0	0	0	0	0	0	0	0	0	0	0	0	0	0	0	0	0	0	0	0	0	0	0	0	0	0	0	0	0	0	0	0	0	0	0	0	0	0	0
0	0	0	0	0	0	0	0	0	0	0	0	0	0	0	0	0	0	0	0	0	0	0	0	0	0	0	0	0	0	0	0	0	0	0	0	0	0	0	0	0	0	0	0	0	0	0	0	0	0
0	0	0	0	0	0	0	0	0	0	0	0	0	0	0	0	0	0	0	0	0	0	0	0	0	0	0	0	0	0	0	0	0	0	0	0	0	0	0	0	0	0	0	0	0	0	0	0	0	0
0	0	0	0	0	0	0	0	0	0	0	0	0	0	0	0	0	0	0	0	0	0	0	0	0	0	0	0	0	0	0	0	0	0	0	0	0	0	0	0	0	0	0	0	0	0	0	0	0	0
0	0	0	0	0	0	0	0	0	0	0	0	0	0	0	0	0	0	0	0	0	0	0	0	0	0	0	0	0	0	0	0	0	0	0	0	0	0	0	0	0	0	0	0	0	0	0	0	0	0
0	0	0	0	0	0	0	0	0	0	0	0	0	0	0	0	0	0	0	0	0	0	0	0	0	0	0	0	0	0	0	0	0	0	0	0	0	0	0	0	0	0	0	0	0	0	0	0	0	0
0	0	0	0	0	0	0	0	0	0	0	0	0	0	0	0	0	0	0	0	0	0	0	0	0	0	0	0	0	0	0	0	0	0	0	0	0	0	0	0	0	0	0	0	0	0	0	0	0	0
0	0	0	0	0	0	0	0	0	0	0	0	0	0	0	0	0	0	0	0	0	0	0	0	0	0	0	0	0	0	0	0	0	0	0	0	0	0	0	0	0	0	0	0	0	0	0	0	0	0
0	0	0	0	0	0	0	0	0	0	0	0	0	0	0	0	0	0	0	0	0	0	0	0	0	0	0	0	0	0	0	0	0	0	0	0	0	0	0	0	0	0	0	0	0	0	0	0	0	0
0	0	0	0	0	0	0	0	0	0	0	0	0	0	0	0	0	0	0	0	0	0	0	0	0	0	0	0	0	0	0	0	0	0	0	0	0	0	0	0	0	0	0	0	0	0	0	0	0	0
0	0	0	0	0	0	0	0	0	0	0	0	0	0	0	0	0	0	0	0	0	0	0	0	0	0	0	0	0	0	0	0	0	0	0	0	0	0	0	0	0	0	0	0	0	0	0	0	0	0
0	0	0	0	0	0	0	0	0	0	0	0	0	0	0	0	0	0	0	0	0	0	0	0	0	0	0	0	0	0	0	0	0	0	0	0	0	0	0	0	0	0	0	0	0	0	0	0	0	0
0	0	0	0	0	0	0	0	0	0	0	0	0	0	0	0	0	0	0	0	0	0	0	0	0	0	0	0	0	0	0	0	0	0	0	0	0	0	0	0	0	0	0	0	0	0	0	0	0	0
0	0	0	0	0	0	0	0	0	0	0	0	0	0	0	0	0	0	0	0	0	0	0	0	0	0	0	0	0	0	0	0	0	0	0	0	0	0	0	0	0	0	0	0	0	0	0	0	0	0
0	0	0	0	0	0	0	0	0	0	0	0	0	0	0	0	0	0	0	0	0	0	0	0	0	0	0	0	0	0	0	0	0	0	0	0	0	0	0	0	0	0	0	0	0	0	0	0	0	0
0	0	0	0	0	0	0	0	0	0	0	0	0	0	0	0	0	0	0	0	0	0	0	0	0	0	0	0	0	0	0	0	0	0	0	0	0	0	0	0	0	0	0	0	0	0	0	0	0	0
0	0	0	0	0	0	0	0	0	0	0	0	0	0	0	0	0	0	0	0	0	0	0	0	0	0	0	0	0	0	0	0	0	0	0	0	0	0	0	0	0	0	0	0	0	0	0	0	0	0
0	0	0	0	0	0	0	0	0	0	0	0	0	0	0	0	0	0	0	0	0	0	0	0	0	0	0	0	0	0	0	0	0	0	0	0	0	0	0	0	0	0	0	0	0	0	0	0	0	0
0	0	0	0	0	0	0	0	0	0	0	0	0	0	0	0	0	0	0	0	0	0	0	0	0	0	0	0	0	0	0	0	0	0	0	0	0	0	0	0	0	0	0	0	0	0	0	0	0	0
0	0	0	0	0	0	0	0	0	0	0	0	0	0	0	0	0	0	0	0	0	0	0	0	0	0	0	0	0	0	0	0	0	0	0	0	0	0	0	0	0	0	0	0	0	0	0	0	0	0
0	0	0	0	0	0	0	0	0	0	0	0	0	0	0	0	0	0	0	0	0	0	0	0	0	0	0	0	0	0	0	0	0	0	0	0	0	0	0	0	0	0	0	0	0	0	0	0	0	0
0	0	0	0	0	0	0	0	0	0	0	0	0	0	0	0	0	0	0	0	0	0	0	0	0	0	0	0	0	0	0	0	0	0	0	0	0	0	0	0	0	0	0	0	0	0	0	0	0	0
0	0	0	0	0	0	0	0	0	0	0	0	0	0	0	0	0	0	0	0	0	0	0	0	0	0	0	0	0	0	0	0	0	0	0	0	0	0	0	0	0	0	0	0	0	0	0	0	0	0
0	0	0	0	0	0	0	0	0	0	0	0	0	0	0	0	0	0	0	0	0	0	0	0	0	0	0	0	0	0	0	0	0	0	0	0	0	0	0	0	0	0	0	0	0	0	0	0	0	0
0	0	0	0	0	0	0	0	0	0	0	0	0	0	0	0	0	0	0	0	0	0	0	0	0	0	0	0	0	0	0	0	0	0	0	0	0	0	0	0	0	0	0	0	0	0	0	0	0	0
0	0	0	0	0	0	0	0	0	0	0	0	0	0	0	0	0	0	0	0	0	0	0	0	0	0	0	0	0	0	0	0	0	0	0	0	0	0	0	0	0	0	0	0	0	0	0	0	0	0
0	0	0	0	0	0	0	0	0	0	0	0	0	0	0	0	0	0	0	0	0	0	0	0	0	0	0	0	0	0	0	0	0	0	0	0	0	0	0	0	0	0	0	0	0	0	0	0	0	0
0	0	0	0	0	0	0	0	0	0	0	0	0	0	0	0	0	0	0	0	0	0	0	0	0	0	0	0	0	0	0	0	0	0	0	0	0	0	0	0	0	0	0	0	0	0	0	0	0	0
0	0	0	0	0	0	0	0	0	0	0	0	0	0	0	0	0	0	0	0	0	0	0	0	0	0	0	0	0	0	0	0	0	0	0	0	0	0	0	0	0	0	0	0	0	0	0	0	0	0
0	0	0	0	0	0	0	0	0	0	0	0	0	0	0	0	0	0	0	0	0	0	0	0	0	0	0	0	0	0	0	0	0	0	0	0	0	0	0	0	0	0	0	0	0	0	0	0	0	0
0	0	0	0	0	0	0	0	0	0	0	0	0	0	0	0	0	0	0	0	0	0	0	0	0	0	0	0	0	0	0	0	0	0	0	0	0	0	0	0	0	0	0	0	0	0	0	0	0	0
0	0	0	0	0	0	0	0	0	0	0	0	0	0	0	0	0	0	0	0	0	0	0	0	0	0	0	0	0	0	0	0	0	0	0	0	0	0	0	0	0	0	0	0	0	0	0	0	0	0
0	0	0	0	0	0	0	0	0	0	0	0	0	0	0	0	0	0	0	0	0	0	0	0	0	0	0	0	0	0	0	0	0	0	0	0	0	0	0	0	0	0	0	0	0	0	0	0	0	0
0	0	0	0	0	0	0	0	0	0	0	0	0	0	0	0	0	0	0	0	0	0	0	0	0	0	0	0	0	0	0	0	0	0	0	0	0	0	0	0	0	0	0	0	0	0	0	0	0	0
0	0	0	0	0	0	0	0	0	0	0	0	0	0	0	0	0	0	0	0	0	0	0	0	0	0	0	0	0	0	0	0	0	0	0	0	0	0	0	0	0	0	0	0	0	0	0	0	0	0
0	0	0	0	0	0	0	0	0	0	0	0	0	0	0	0	0	0	0	0	0	0	0	0	0	0	0	0	0	0	0	0	0	0	0	0	0	0	0	0	0	0	0	0	0	0	0	0	0	0
0	0	0	0	0	0	0	0	0	0	0	0	0	0	0	0	0	0	0	0	0	0	0	0	1	0	0	0	0	0	0	0	0	0	0	0	0	0	0	0	0	0	0	0	0	0	0	0	0	0
0	0	0	0	0	0	0	0	0	0	0	0	0	0	0	0	0	0	0	0	0	0	0	0	0	0	0	0	0	0	0	0	0	0	0	0	0	0	0	0	0	0	0	0	0	0	0	0	0	0
0	0	0	0	0	0	0	0	0	0	0	0	0	0	0	0	0	0	0	0	0	0	0	0	0	0	0	0	0	0	0	0	0	0	0	0	0	0	0	0	0	0	0	0	0	0	0	0	0	0
0	0	0	0	0	0	0	0	0	0	0	0	0	0	0	0	0	0	0	0	0	0	0	0	0	0	0	0	0	0	0	0	0	0	0	0	0	0	0	0	0	0	0	0	0	0	0	0	0	0
0	0	0	0	0	0	0	0	0	0	0	0	0	0	0	0	0	0	0	0	0	0	0	0	0	0	0	0	0	0	0	0	0	0	0	0	0	0	0	0	0	0	0	0	0	0	0	0	0	0
0	0	0	0	0	0	0	0	0	0	0	0	0	0	0	0	0	0	0	0	0	0	0	0	0	0	0	0	0	0	0	0	0	0	0	0	0	0	0	0	0	0	0	0	0	0	0	0	0	0
0	0	0	0	0	0	0	0	0	0	0	0	0	0	0	0	0	0	0	0	0	0	0	0	0	0	0	0	0	0	0	0	0	0	0	0	0	0	0	0	0	0	0	0	0	0	0	0	0	0
0	0	0	0	0	0	0	0	0	0	0	0	0	0	0	0	0	0	0	0	0	0	0	0	0	0	0	0	0	0	0	0	0	0	0	0	0	0	0	0	0	0	0	0	0	0	0	0	0	0
0	0	0	0	0	0	0	0	0	0	0	0	0	0	0	0	0	0	0	0	0	0	0	0	0	0	0	0	0	0	0	0	0	0	0	0	0	0	0	0	0	0	0	0	0	0	0	0	0	0
0	0	0	0	0	0	0	0	0	0	0	0	0	0	0	0	0	0	0	0	0	0	0	0	0	0	0	0	0	0	0	0	0	0	0	0	0	0	0	0	0	0	0	0	0	0	0	0	0	0
0	0	0	0	0	0	0	0	0	0	0	0	0	0	0	0	0	0	0	0	0	0	0	0	0	0	0	0	0	0	0	0	0	0	0	0	0	0	0	0	0	0	0	0	0	0	0	0	0	0
0	0	0	0	0	0	0	0	0	0	0	0	0	0	0	0	0	0	0	0	0	0	0	0	0	0	0	0	0	0	0	0	0	0	0	0	0	0	0	0	0	0	0	0	0	0	0	0	0	0
0	0	0	0	0	0	0	0	0	0	0	0	0	0	0	0	0	0	0	0	0	0	0	0	0	0	0	0	0	0	0	0	0	0	0	0	0	0	0	0	0	0	0	0	0	0	0	0	0	0
0	0	0	0	0	0	0	0	0	0	0	0	0	0	0	0	0	0	0	0	0	0	0	0	0	0	0	0	0	0	0	0	0	0	0	0	0	0	0	0	0	0	0	0	0	0	0	0	0	0
0	0	0	0	0	0	0	0	0	0	0	0	0	0	0	0	0	0	0	0	0	0	0	0	0	0	0	0	0	0	0	0	0	0	0	0	0	0	0	0	0	0	0	0	0	0	0	0	0	0
0	0	0	0	0	0	0	0	0	0	0	0	0	0	0	0	0	0	0	0	0	0	0	0	0	0	0	0	0	0	0	0	0	0	0	0	0	0	0	0	0	0	0	0	0	0	0	0	0	0
0	0	0	0	0	0	0	0	0	0	0	0	0	0	0	0	0	0	0	0	0	0	0	0	0	0	0	0	0	0	0	0	0	0	0	0	0	0	0	0	0	0	0	0	0	0	0	0	0	0
0	0	0	0	0	0	0	0	0	0	0	0	0	0	0	0	0	0	0	0	0	0	0	0	0	0	0	0	0	0	0	0	0	0	0	0	0	0	0	0	0	0	0	0	0	0	0	0	0	0
0	0	0	0	0	0	0	0	0	0	0	0	0	0	0	0	0	0	0	0	0	0	0	0	0	0	0	0	0	0	0	0	0	0	0	0	0	0	0	0	0	0	0	0	0	0	0	0	0	0
0	0	0	0	0	0	0	0	0	0	0	0	0	0	0	0	0	0	0	0	0	0	0	0	0	0	0	0	0	0	0	0	0	0	0	0	0	0	0	0	0	0	0	0	0	0	0	0	0	0
0	0	0	0	0	0	0	0	0	0	1	0	0	0	0	1	0	1	1	0	0	0	0	0	0	0	0	0	0	0	0	0	1	0	0	1	1	0	0	0	0	0	0	0	0	0	0	0	0	0
0	0	0	0	0	0	0	0	0	0	1	1	0	1	0	1	1	1	1	0	0	0	0	0	0	0	0	0	0	0	0	0	1	1	0	0	0	0	0	0	0	0	0	0	0	0	0	0	0	0
0	0	0	0	0	0	0	0	0	0	0	0	0	0	0	0	0	0	0	0	0	0	0	0	0	0	0	0	0	0	0	0	0	0	0	0	0	0	0	0	0	0	0	0	0	0	0	0	0	0
0	0	0	0	0	0	0	0	0	0	0	0	0	0	0	0	0	0	0	0	0	0	0	0	0	0	0	0	0	0	0	0	0	0	0	0	0	0	0	0	0	0	0	0	0	0	0	0	0	0
0	0	0	0	0	0	0	0	0	0	0	0	0	0	0	0	0	0	0	0	0	0	0	0	0	0	0	0	0	0	0	0	0	0	0	0	0	0	0	0	0	0	0	0	0	0	0	0	0	0
0	0	0	0	0	0	0	0	0	0	0	0	0	0	0	0	0	0	0	0	0	0	0	0	0	0	0	0	0	0	0	0	0	0	0	0	0	0	0	0	0	0	0	0	0	0	0	0	0	0
0	0	0	0	0	0	0	0	0	0	0	0	0	0	0	0	0	0	0	0	0	0	0	0	0	0	0	0	0	0	0	0	0	0	0	0	0	0	0	0	0	0	0	0	0	0	0	0	0	0
0	0	0	0	0	0	0	0	0	0	0	0	0	0	0	0	0	0	0	0	0	0	0	0	0	0	0	0	0	0	0	0	0	0	0	0	0	0	0	0	0	0	0	0	0	0	0	0	0	0
0	0	0	0	0	0	0	0	0	0	0	0	0	0	0	0	0	0	0	0	0	0	0	0	0	0	0	0	0	0	0	0	0	0	0	0	0	0	0	0	0	0	0	0	0	0	0	0	0	0
0	0	0	0	0	0	0	0	0	0	0	0	0	0	0	0	0	0	0	0	0	0	0	0	0	0	0	0	0	0	0	0	0	0	0	0	0	0	0	0	0	0	0	0	0	0	0	0	0	0
0	0	0	0	0	0	0	0	0	0	0	0	0	0	0	0	0	0	0	0	0	0	0	0	0	0	0	0	0	0	0	0	0	0	0	0	0	0	0	0	0	0	0	0	0	0	0	0	0	0
0	0	0	0	0	0	0	0	0	0	0	0	0	0	0	0	0	0	0	0	0	0	0	0	0	0	0	0	0	0	0	0	0	0	0	0	0	0	0	0	0	0	0	0	0	0	0	0	0	0
0	0	0	0	0	0	0	0	0	0	0	0	0	0	0	0	0	0	0	0	0	0	0	0	0	0	0	0	0	0	0	0	0	0	0	0	0	0	0	0	0	0	0	0	0	0	0	0	0	0
0	0	0	0	0	0	0	0	0	0	0	0	0	0	0	0	0	0	0	0	0	0	0	0	0	0	0	0	0	0	0	0	0	0	0	0	0	0	0	0	0	0	0	0	0	0	0	0	0	0
0	0	0	0	0	0	0	0	0	0	0	0	0	0	0	0	0	0	0	0	0	0	0	0	0	0	0	0	0	0	0	0	0	0	0	0	0	0	0	0	0	0	0	0	0	0	0	0	0	0
0	0	0	0	0	0	0	0	0	1	1	0	0	1	1	1	1	1	1	0	0	0	0	0	0	0	0	0	0	0	0	0	1	1	0	1	0	0	0	0	0	0	0	0	0	0	0	0	0	0
0	0	0	0	0	0	0	0	0	0	1	0	0	0	0	1	0	0	1	0	0	0	0	0	0	0	0	0	0	0	0	0	0	0	0	0	0	0	0	0	0	0	0	0	0	0	0	0	0	0
0	0	0	0	0	0	0	0	0	0	0	0	0	0	0	0	0	0	0	0	0	0	0	0	0	0	0	0	0	0	0	0	0	0	0	0	0	0	0	0	0	0	0	0	0	0	0	0	0	0
0	0	0	0	0	0	0	0	0	0	0	0	0	0	0	0	0	0	0	0	0	0	0	0	0	0	0	0	0	0	0	0	0	0	0	0	0	0	0	0	0	0	0	0	0	0	0	0	0	0
0	0	0	0	0	0	0	0	0	0	0	0	0	0	0	0	0	0	0	0	0	0	0	0	0	0	0	0	0	0	0	0	0	0	0	0	0	0	0	0	0	0	0	0	0	0	0	0	0	0
0	0	0	0	0	0	0	0	0	0	0	0	0	0	0	0	0	0	0	0	0	0	0	0	0	0	0	0	0	0	0	0	0	0	0	0	0	0	0	0	0	0	0	0	0	0	0	0	0	0
0	0	0	0	0	0	0	0	0	0	0	0	0	0	0	0	0	0	0	0	0	0	0	0	0	0	0	0	0	0	0	0	0	0	0	0	0	0	0	0	0	0	0	0	0	0	0	0	0	0
0	0	0	0	0	0	0	0	0	0	0	0	0	0	0	0	0	0	0	0	0	0	0	0	0	0	0	0	0	0	0	0	0	0	0	0	0	0	0	0	0	0	0	0	0	0	0	0	0	0
0	0	0	0	0	0	0	0	0	0	0	0	0	0	0	0	0	0	0	0	0	0	0	0	0	0	0	0	0	0	0	0	0	0	0	0	0	0	0	0	0	0	0	0	0	0	0	0	0	0
0	0	0	0	0	0	0	0	0	0	0	0	0	0	0	0	0	0	0	0	0	0	0	0	0	0	0	0	0	0	0	0	0	0	0	0	0	0	0	0	0	0	0	0	0	0	0	0	0	0
0	0	0	0	0	0	0	0	0	0	0	0	0	0	0	0	0	0	0	0	0	0	0	0	0	0	0	0	0	0	0	0	0	0	0	0	0	0	0	0	0	0	0	0	0	0	0	0	0	0
0	0	0	0	0	0	0	0	0	0	0	0	0	0	0	0	0	0	0	0	0	0	0	0	0	0	0	0	0	0	0	0	0	0	0	0	0	0	0	0	0	0	0	0	0	0	0	0	0	0
0	0	0	0	0	0	0	0	0	0	0	0	0	0	0	0	0	0	0	0	0	0	0	0	0	0	0	0	0	0	0	0	0	0	0	0	0	0	0	0	0	0	0	0	0	0	0	0	0	0
0	0	0	0	0	0	0	0	0	0	1	0	0	0	0	1	0	1	0	0	0	0	0	0	0	0	0	0	0	0	0	0	1	0	0	0	0	0	0	0	0	0	0	0	0	0	0	0	0	0
0	0	0	0	0	0	0	0	0	0	1	1	0	1	1	1	1	1	1	0	0	0	0	0	0	0	0	0	0	0	0	0	1	1	0	0	0	0	0	0	0	0	0	0	0	0	0	0	0	0
0	0	0	0	0	0	0	0	0	1	1	1	0	1	0	1	1	1	1	1	0	0	0	0	0	0	0	0	0	0	0	0	1	1	0	0	0	0	0	0	0	0	0	0	0	0	0	0	0	0
0	0	0	0	0	0	0	1	0	1	1	1	0	1	0	1	1	1	1	1	0	0	0	0	0	0	0	0	0	0	0	0	1	1	0	1	0	0	0	0	0	0	0	0	0	0	0	0	0	0
0	0	0	0	0	0	0	0	0	0	1	1	0	1	1	1	1	1	1	0	0	0	0	0	0	0	0	0	0	0	0	0	1	1	0	1	0	0	0	0	0	0	0	0	0	0	0	0	0	0
0	0	0	0	0	0	0	0	0	0	0	0	0	0	0	0	0	0	0	0	0	0	0	0	0	0	0	0	0	0	0	0	0	0	0	0	0	0	0	0	0	0	0	0	0	0	0	0	0	0
0	0	0	0	0	0	0	0	0	0	0	0	0	0	0	1	1	1	1	0	0	0	0	0	0	0	0	0	0	0	0	0	0	0	0	0	0	0	0	0	0	0	0	0	0	0	0	0	0	0
0	0	0	0	0	0	0	0	0	0	0	0	0	1	1	1	1	1	1	0	0	0	0	0	0	0	0	0	0	0	0	0	0	0	0	0	0	0	0	0	0	0	0	0	0	0	0	0	0	0
0	0	0	0	0	0	0	0	0	0	0	0	0	0	0	0	0	0	0	0	0	0	0	0	0	0	0	0	0	0	0	0	0	0	0	0	0	0	0	0	0	0	0	0	0	0	0	0	0	0
0	0	0	0	0	0	0	0	0	0	0	0	0	1	0	1	1	0	0	0	0	0	0	0	0	0	0	0	0	0	0	0	0	0	0	0	0	0	0	0	0	0	0	0	0	0	0	0	0	0
0	0	0	0	0	0	0	0	0	0	0	0	0	0	0	0	0	0	0	0	0	0	0	0	0	0	0	0	0	0	0	0	0	0	0	0	0	0	0	0	0	0	0	0	0	0	0	0	0	0
0	0	0	0	0	0	0	0	0	0	0	0	0	0	0	0	0	0	0	0	0	0	0	0	0	0	0	0	0	0	0	0	0	0	0	0	0	0	0	0	0	0	0	0	0	0	0	0	0	0
0	0	0	0	0	0	0	0	0	0	0	0	0	0	0	0	0	0	0	0	0	0	0	0	0	0	0	0	0	0	0	0	0	0	0	0	0	0	0	0	0	0	0	0	0	0	0	0	0	0
0	0	0	0	0	0	0	0	0	0	0	0	0	0	0	0	0	0	0	0	0	0	0	0	0	0	0	0	0	0	0	0	0	0	0	0	0	0	0	0	0	0	0	0	0	0	0	0	0	0
0	0	0	0	0	0	0	0	0	0	0	0	0	0	0	0	0	0	0	0	0	0	0	0	0	0	0	0	0	0	0	0	0	0	0	0	0	0	0	0	0	0	0	0	0	0	0	0	0	0
0	0	0	0	0	0	0	0	0	0	0	0	0	0	0	0	0	0	0	0	0	0	0	0	0	0	0	0	0	0	0	0	0	0	0	0	0	0	0	0	0	0	0	0	0	0	0	0	0	0
0	0	0	0	0	0	0	0	0	0	0	0	0	0	0	0	0	0	0	0	0	0	0	0	0	0	0	0	0	0	0	0	0	0	0	0	0	0	0	0	0	0	0	0	0	0	0	0	0	0
0	0	0	1	0	0	0	0	0	0	1	0	0	1	1	1	1	1	1	0	0	0	0	0	0	0	0	0	0	0	0	0	0	0	0	0	0	0	0	0	0	0	0	0	0	0	0	0	0	0
0	0	0	0	0	0	0	0	0	0	0	0	0	0	0	0	0	0	0	0	0	0	0	0	0	0	0	0	0	0	0	0	0	0	0	0	0	0	0	0	0	0	0	0	0	0	0	0	0	0
0	0	0	0	0	0	0	0	0	0	0	0	0	0	0	0	0	0	0	0	0	0	0	0	0	0	0	0	0	0	0	0	0	0	0	0	0	0	0	0	0	0	0	0	0	0	0	0	0	0
0	0	0	0	0	0	0	0	0	0	0	0	0	0	0	0	1	0	0	0	0	0	0	0	0	0	0	0	0	0	0	0	0	0	0	0	0	0	0	0	0	0	0	0	0	0	0	0	0	0
0	0	0	0	0	0	0	0	0	0	0	0	0	0	0	0	0	0	0	0	0	0	0	0	0	0	0	0	0	0	0	0	0	0	0	0	0	0	0	0	0	0	0	0	0	0	0	0	0	0
0	0	0	0	0	0	0	0	0	0	0	0	0	0	0	0	0	0	0	0	0	0	0	0	0	0	0	0	0	0	0	0	0	0	0	0	0	0	0	0	0	0	0	0	0	0	0	0	0	0
0	0	0	0	0	0	0	0	0	0	0	0	0	0	0	0	0	0	0	0	0	0	0	0	0	0	0	0	0	0	0	0	0	0	0	0	0	0	0	0	0	0	0	0	0	0	0	0	0	0
0	0	0	0	0	0	0	0	0	0	0	0	0	0	0	0	0	0	0	0	0	0	0	0	0	0	0	0	0	0	0	0	0	0	0	0	0	0	0	0	0	0	0	0	0	0	0	0	0	0
0	0	0	0	0	0	0	0	0	0	0	0	0	0	0	0	0	0	0	0	0	0	0	0	0	0	0	0	0	0	0	0	0	0	0	0	0	0	0	0	0	0	0	0	0	0	0	0	0	0
0	0	0	0	0	0	0	0	0	0	0	0	0	0	0	1	0	0	0	0	0	0	0	0	0	0	0	0	0	0	0	0	0	0	0	0	0	0	0	0	0	0	0	0	0	0	0	0	0	0
0	0	0	0	0	0	0	0	0	0	0	0	0	0	0	0	0	0	0	0	0	0	0	0	0	0	0	0	0	0	0	0	0	0	0	0	0	0	0	0	0	0	0	0	0	0	0	0	0	0
0	0	0	0	0	0	0	0	0	0	0	0	0	0	0	0	0	0	0	0	0	0	0	0	0	0	0	0	0	0	0	0	0	0	0	0	0	0	0	0	0	0	0	0	0	0	0	0	0	0
0	0	0	0	0	0	0	0	0	0	0	0	0	0	0	0	0	0	0	0	0	0	0	0	0	0	0	0	0	0	0	0	0	0	0	0	0	0	0	0	0	0	0	0	0	0	0	0	0	0
0	0	0	0	0	0	0	0	0	0	0	0	0	0	0	0	0	0	0	0	0	0	0	0	0	0	0	0	0	0	0	0	0	0	0	0	0	0	0	0	0	0	0	0	0	0	0	0	0	0
0	0	0	0	0	0	0	0	0	0	0	0	0	0	0	0	0	0	0	0	0	0	0	0	0	0	0	0	0	0	0	0	0	0	0	0	0	0	0	0	0	0	0	0	0	0	0	0	0	0
0	0	0	0	0	0	0	0	0	0	0	0	0	0	0	0	0	0	0	0	0	0	0	0	0	0	0	0	0	0	0	0	0	0	0	0	0	0	0	0	0	0	0	0	0	0	0	0	0	0
0	0	0	0	0	0	0	0	0	0	0	0	0	0	0	0	0	0	0	0	0	0	0	0	0	0	0	0	0	0	0	0	0	0	0	0	0	0	0	0	0	0	0	0	0	0	0	0	0	0
0	0	0	0	0	0	0	0	0	0	0	0	0	0	0	0	0	0	0	0	0	0	0	0	0	0	0	0	0	0	0	0	0	0	0	0	0	0	0	0	0	0	0	0	0	0	0	0	0	0
0	0	0	0	0	0	0	0	0	0	0	0	0	0	0	0	0	0	0	0	0	0	0	0	0	0	0	0	0	0	0	0	0	0	0	0	0	0	0	0	0	0	0	0	0	0	0	0	0	0
0	0	0	0	0	0	0	0	0	0	0	0	0	0	0	0	0	0	0	0	0	0	0	0	0	0	0	0	0	0	0	0	0	0	0	0	0	0	0	0	0	0	0	0	0	0	0	0	0	0
0	0	0	0	0	0	0	0	0	0	0	0	0	0	0	0	0	0	0	0	0	0	0	0	0	0	0	0	0	0	0	0	0	0	0	0	0	0	0	0	0	0	0	0	0	0	0	0	0	0
0	0	0	0	0	0	0	0	0	0	0	0	0	0	0	0	0	0	0	0	0	0	0	0	0	0	0	0	0	0	0	0	0	0	0	0	0	0	0	0	0	0	0	0	0	0	0	0	0	0
0	0	0	0	0	0	0	0	0	0	0	0	0	0	0	0	0	0	0	0	0	0	0	0	0	0	0	0	0	0	0	0	0	0	0	0	0	0	0	0	0	0	0	0	0	0	0	0	0	0
0	0	0	0	0	0	0	0	0	0	0	0	0	0	0	0	0	0	0	0	0	0	0	0	0	0	0	0	0	0	0	0	0	0	0	0	0	0	0	0	0	0	0	0	0	0	0	0	0	0
0	0	0	0	0	0	0	0	0	0	0	0	0	0	0	0	0	0	0	0	0	0	0	0	0	0	0	0	0	0	0	0	0	0	0	0	0	0	0	0	0	0	0	0	0	0	0	0	0	0
0	0	0	0	0	0	0	0	0	0	0	0	0	0	0	0	0	0	0	0	0	0	0	0	0	0	0	0	0	0	0	0	0	0	0	0	0	0	0	0	0	0	0	0	0	0	0	0	0	0
0	0	0	0	0	0	0	0	0	0	0	0	0	0	0	0	0	0	0	0	0	0	0	0	0	0	0	0	0	0	0	0	0	0	0	0	0	0	0	0	0	0	0	0	0	0	0	0	0	0
0	0	0	0	0	0	0	0	0	0	0	0	0	0	0	0	0	0	0	0	0	0	0	0	0	0	0	0	0	0	0	0	0	0	0	0	0	0	0	0	0	0	0	0	0	0	0	0	0	0
1	0	0	1	0	0	0	0	0	0	0	0	0	0	1	1	0	0	0	0	0	0	0	0	0	0	0	1	0	0	0	0	0	0	0	0	0	0	0	0	0	0	0	0	0	0	0	0	0	0
1	0	1	1	1	0	1	1	0	0	0	0	0	0	1	1	0	0	0	0	0	0	0	0	0	0	0	1	1	0	0	0	0	0	0	0	0	0	0	0	0	0	0	0	0	0	0	0	0	0
1	0	1	1	0	0	1	1	0	0	1	0	0	1	1	1	1	1	0	0	0	0	0	0	0	0	0	1	0	0	0	0	0	0	0	0	0	0	0	0	0	0	0	0	0	0	0	0	0	0
0	0	0	0	0	0	0	0	0	0	0	0	0	0	0	0	0	0	0	0	0	0	0	0	0	0	0	0	0	0	0	0	0	0	0	0	0	0	0	0	0	0	0	0	0	0	0	0	0	0
0	0	0	0	0	0	0	0	0	0	0	0	0	0	0	0	0	0	0	0	0	0	0	0	0	0	0	0	0	0	0	0	0	0	0	0	0	0	0	0	0	0	0	0	0	0	0	0	0	0
0	0	0	0	0	0	0	0	0	0	0	0	0	0	0	0	0	0	0	0	0	0	0	0	0	0	0	0	0	0	0	0	0	0	0	0	0	0	0	0	0	0	0	0	0	0	0	0	0	0
0	0	0	0	0	0	0	0	0	0	0	0	0	0	0	0	0	0	0	0	0	0	0	0	0	0	0	0	0	0	0	0	0	0	0	0	0	0	0	0	0	0	0	0	0	0	0	0	0	0
0	0	0	0	0	0	0	0	0	0	0	0	0	0	0	0	0	0	0	0	0	0	0	0	0	0	0	0	0	0	0	0	0	0	0	0	0	0	0	0	0	0	0	0	0	0	0	0	0	0
0	0	0	0	0	0	0	0	0	0	0	0	0	0	0	0	0	0	0	0	0	0	0	0	0	0	0	0	0	0	0	0	0	0	0	0	0	0	0	0	0	0	0	0	0	0	0	0	0	0
0	0	0	0	0	0	0	0	0	0	0	0	0	0	0	0	0	0	0	0	0	0	0	0	0	0	0	0	0	0	0	0	0	0	0	0	0	0	0	0	0	0	0	0	0	0	0	0	0	0
0	0	0	0	0	0	0	0	0	0	0	0	0	0	0	0	0	0	0	0	0	0	0	0	0	0	0	0	0	0	0	0	0	0	0	0	0	0	0	0	0	0	0	0	0	0	0	0	0	0
0	0	0	0	0	0	0	0	0	0	0	0	0	0	0	0	0	0	0	0	0	0	0	0	0	0	0	0	0	0	0	0	0	0	0	0	0	0	0	0	0	0	0	0	0	0	0	0	0	0
0	0	0	0	0	0	0	0	0	0	0	0	0	0	0	0	0	0	0	0	0	0	0	0	0	0	0	0	0	0	0	0	0	0	0	0	0	0	0	0	0	0	0	0	0	0	0	0	0	0
0	0	0	0	0	0	0	0	0	0	0	0	0	0	0	0	0	0	0	0	0	0	0	0	0	0	0	0	0	0	0	0	0	0	0	0	0	0	0	0	0	0	0	0	0	0	0	0	0	0
0	0	0	0	0	0	0	0	0	0	0	0	0	0	0	0	0	0	0	0	0	0	0	0	0	0	0	0	0	0	0	0	0	0	0	0	0	0	0	0	0	0	0	0	0	0	0	0	0	0
0	0	0	0	0	0	0	0	0	0	0	0	0	0	0	0	0	0	0	0	0	0	0	0	0	0	0	0	0	0	0	0	0	0	0	0	0	0	0	0	0	0	0	0	0	0	0	0	0	0
0	0	0	0	0	0	0	0	0	0	0	0	0	0	0	0	0	0	0	0	0	0	0	0	0	0	0	0	0	0	0	0	0	0	0	0	0	0	0	0	0	0	0	0	0	0	0	0	0	0
0	0	0	0	0	0	0	0	0	0	0	0	0	0	0	0	0	0	0	0	0	0	0	0	0	0	0	0	0	0	0	0	0	0	0	0	0	0	0	0	0	0	0	0	0	0	0	0	0	0
0	0	0	0	0	0	0	0	0	0	0	0	0	0	0	0	0	0	0	0	0	0	0	0	0	0	0	0	0	0	0	0	0	0	0	0	0	0	0	0	0	0	0	0	0	0	0	0	0	0
0	0	0	0	0	0	0	0	0	0	0	0	0	0	0	0	0	0	0	0	0	0	0	0	0	0	0	0	0	0	0	0	0	0	0	0	0	0	0	0	0	0	0	0	0	0	0	0	0	0
0	0	0	0	0	0	0	0	0	0	0	0	0	0	0	0	0	0	0	0	0	0	0	0	0	0	0	0	0	0	0	0	0	0	0	0	0	0	0	0	0	0	0	0	0	0	0	0	0	0
0	0	0	0	0	0	0	0	0	0	0	0	0	0	0	0	0	0	0	0	0	0	0	0	0	0	0	0	0	0	0	0	0	0	0	0	0	0	0	0	0	0	0	0	0	0	0	0	0	0
0	0	0	0	0	0	0	0	0	0	0	0	0	0	0	0	0	0	0	0	0	0	0	0	0	0	0	0	0	0	0	0	0	0	0	0	0	0	0	0	0	0	0	0	0	0	0	0	0	0
0	0	0	0	0	0	0	0	0	0	0	0	0	0	0	0	0	0	0	0	0	0	0	0	0	0	0	0	0	0	0	0	0	0	0	0	0	0	0	0	0	0	0	0	0	0	0	0	0	0
0	0	0	0	0	0	0	0	0	0	0	0	0	0	0	0	0	0	0	0	0	0	0	0	0	0	0	0	0	0	0	0	0	0	0	0	0	0	0	0	0	0	0	0	0	0	0	0	0	0
0	0	0	0	0	0	0	0	0	0	0	0	0	0	0	0	0	0	0	0	0	0	0	0	0	0	0	0	0	0	0	0	0	0	0	0	0	0	0	0	0	0	0	0	0	0	0	0	0	0
0	0	0	0	0	0	0	0	0	0	0	0	0	0	0	0	0	0	0	0	0	0	0	0	0	0	0	0	0	0	0	0	0	0	0	0	0	0	0	0	0	0	0	0	0	0	0	0	0	0
0	0	0	0	0	0	0	0	0	0	0	0	0	0	0	0	0	0	0	0	0	0	0	0	0	0	0	0	0	0	0	0	0	0	0	0	0	0	0	0	0	0	0	0	0	0	0	0	0	0
0	0	0	0	0	0	0	0	0	0	0	0	0	0	0	0	0	0	0	0	0	0	0	0	0	0	0	0	0	0	0	0	0	0	0	0	0	0	0	0	0	0	0	0	0	0	0	0	0	0
0	0	0	0	0	0	0	0	0	0	0	0	0	0	0	0	0	0	0	0	0	0	0	0	0	0	0	0	0	0	0	0	0	0	0	0	0	0	0	0	0	0	0	0	0	0	0	0	0	0
0	0	0	0	0	0	0	0	0	0	0	0	0	0	0	0	0	0	0	0	0	0	0	0	0	0	0	0	0	0	0	0	0	0	0	0	0	0	0	0	0	0	0	0	0	0	0	0	0	0
0	0	0	0	0	0	0	0	0	0	0	0	0	0	0	0	0	0	0	0	0	0	0	0	0	0	0	0	0	0	0	0	0	0	0	0	0	0	0	0	0	0	0	0	0	0	0	0	0	0
0	0	0	0	0	0	0	0	0	0	0	0	0	0	0	0	0	0	0	0	0	0	0	0	0	0	0	0	0	0	0	0	0	0	0	0	0	0	0	0	0	0	0	0	0	0	0	0	0	0
0	0	0	0	0	0	0	0	0	0	0	0	0	0	0	0	0	0	0	0	0	0	0	0	0	0	0	0	0	0	0	0	0	0	0	0	0	0	0	0	0	0	0	0	0	0	0	0	0	0
0	0	0	1	0	0	0	0	0	0	0	0	0	0	0	1	0	0	0	0	0	0	0	0	0	0	0	1	0	0	0	0	0	0	0	0	0	0	0	0	0	0	0	0	0	0	0	0	0	0
0	0	0	0	0	0	0	0	0	0	0	0	0	0	0	0	0	0	0	0	0	0	0	0	0	0	0	0	0	0	0	0	0	0	0	0	0	0	0	0	0	0	0	0	0	0	0	0	0	0
0	0	0	0	0	0	0	0	0	0	0	0	0	0	0	0	0	0	0	0	0	0	0	0	0	0	0	0	0	0	0	0	0	0	0	0	0	0	0	0	0	0	0	0	0	0	0	0	0	0
0	0	0	0	0	0	0	0	0	0	0	0	0	0	0	0	0	0	0	0	0	0	0	0	0	0	0	0	0	0	0	0	0	0	0	0	0	0	0	0	0	0	0	0	0	0	0	0	0	0
0	0	0	0	0	0	0	0	0	0	0	0	0	0	0	0	0	0	0	0	0	0	0	0	0	0	0	0	0	0	0	0	0	0	0	0	0	0	0	0	0	0	0	0	0	0	0	0	0	0
0	0	0	0	0	0	0	0	0	0	0	0	0	0	0	0	0	0	0	0	0	0	0	0	0	0	0	0	0	0	0	0	0	0	0	0	0	0	0	0	0	0	0	0	0	0	0	0	0	0
0	0	0	0	0	0	0	0	0	0	0	0	0	0	0	0	0	0	0	0	0	0	0	0	0	0	0	0	0	0	0	0	0	0	0	0	0	0	0	0	0	0	0	0	0	0	0	0	0	0
0	0	0	0	0	0	0	0	0	0	0	0	0	0	0	0	0	0	0	0	0	0	0	0	0	0	0	0	0	0	0	0	0	0	0	0	0	0	0	0	0	0	0	0	0	0	0	0	0	0
0	0	0	0	0	0	0	0	0	0	0	0	0	0	0	0	0	0	0	0	0	0	0	0	0	0	0	0	0	0	0	0	0	0	0	0	0	0	0	0	0	0	0	0	0	0	0	0	0	0
0	0	0	0	0	0	0	0	0	0	0	0	0	0	0	0	0	0	0	0	0	0	0	0	0	0	0	0	0	0	0	0	0	0	0	0	0	0	0	0	0	0	0	0	0	0	0	0	0	0
0	0	0	0	0	0	0	0	0	0	0	0	0	0	0	0	0	0	0	0	0	0	0	0	0	0	0	0	0	0	0	0	0	0	0	0	0	0	0	0	0	0	0	0	0	0	0	0	0	0
0	0	0	0	0	0	0	0	0	0	0	0	0	0	0	0	0	0	0	0	0	0	0	0	0	0	0	0	0	0	0	0	0	0	0	0	0	0	0	0	0	0	0	0	0	0	0	0	0	0
0	0	0	0	0	0	0	0	0	0	0	0	0	0	0	0	0	0	0	0	0	0	0	0	0	0	0	0	0	0	0	0	0	0	0	0	0	0	0	0	0	0	0	0	0	0	0	0	0	0
0	0	0	0	0	0	0	0	0	0	0	0	0	0	0	0	0	0	0	0	0	0	0	0	0	0	0	0	0	0	0	0	0	0	0	0	0	0	0	0	0	0	0	0	0	0	0	0	0	0
0	0	0	0	0	0	0	0	0	0	0	0	0	0	0	0	0	0	0	0	0	0	0	0	0	0	0	0	0	0	0	0	0	0	0	0	0	0	0	0	0	0	0	0	0	0	0	0	0	0
0	0	0	0	0	0	0	0	0	0	0	0	0	0	0	0	0	0	0	0	0	0	0	0	0	0	0	0	0	0	0	0	0	0	0	0	0	0	0	0	0	0	0	0	0	0	0	0	0	0
0	0	0	0	0	0	0	0	0	0	0	0	0	0	0	0	0	0	0	0	0	0	0	0	0	0	0	0	0	0	0	0	0	0	0	0	0	0	0	0	0	0	0	0	0	0	0	0	0	0
0	0	0	0	0	0	0	0	0	0	0	0	0	0	0	0	0	0	0	0	0	0	0	0	0	0	0	0	0	0	0	0	0	0	0	0	0	0	0	0	0	0	0	0	0	0	0	0	0	0
0	0	0	0	0	0	0	0	0	0	0	0	0	0	0	0	0	0	0	0	0	0	0	0	0	0	0	0	0	0	0	0	0	0	0	0	0	0	0	0	0	0	0	0	0	0	0	0	0	0
0	0	0	0	0	0	0	0	0	0	0	0	0	0	0	0	0	0	0	0	0	0	0	0	0	0	0	0	0	0	0	0	0	0	0	0	0	0	0	0	0	0	0	0	0	0	0	0	0	0
0	0	0	0	0	0	0	0	0	0	0	0	0	0	0	0	0	0	0	0	0	0	0	0	0	0	0	0	0	0	0	0	0	0	0	0	0	0	0	0	0	0	0	0	0	0	0	0	0	0
0	0	0	0	0	0	0	0	0	0	0	0	0	0	0	0	0	0	0	0	0	0	0	0	0	0	0	0	0	0	0	0	0	0	0	0	0	0	0	0	0	0	0	0	0	0	0	0	0	0
0	0	0	0	0	0	0	0	0	0	0	0	0	0	0	0	0	0	0	0	0	0	0	0	0	0	0	0	0	0	0	0	0	0	0	0	0	0	0	0	0	0	0	0	0	0	0	0	0	0
0	0	0	0	0	0	0	0	0	0	1	0	0	0	0	0	0	1	0	0	0	0	0	0	0	0	0	0	0	0	0	0	1	0	0	1	0	0	0	0	0	0	0	0	0	0	0	0	0	0
0	0	0	0	0	0	0	0	0	0	0	0	0	0	0	0	0	0	0	0	0	0	0	0	0	0	0	0	0	0	0	0	0	0	0	0	0	0	0	0	0	0	0	0	0	0	0	0	0	0
0	0	0	0	0	0	0	0	0	0	0	0	0	0	0	0	0	0	0	0	0	0	0	0	0	0	0	0	0	0	0	0	0	0	0	0	0	0	0	0	0	0	0	0	0	0	0	0	0	0
0	0	0	0	0	0	0	0	0	0	0	0	0	0	0	0	0	0	0	0	0	0	0	0	0	0	0	0	0	0	0	0	0	0	0	0	0	0	0	0	0	0	0	0	0	0	0	0	0	0
0	0	0	0	0	0	0	0	0	0	0	0	0	0	0	0	0	0	0	0	0	0	0	0	0	0	0	0	0	0	0	0	0	0	0	0	0	0	0	0	0	0	0	0	0	0	0	0	0	0
0	0	0	0	0	0	0	0	0	0	0	0	0	0	0	0	0	0	0	0	0	0	0	0	0	0	0	0	0	0	0	0	0	0	0	0	0	0	0	0	0	0	0	0	0	0	0	0	0	0
0	0	0	0	0	0	0	0	0	0	1	0	0	0	0	0	0	1	0	0	0	0	0	0	0	0	0	0	0	0	0	0	0	0	0	0	0	0	0	0	0	0	0	0	0	0	0	0	0	0
0	0	0	0	0	0	0	0	0	0	1	0	0	0	0	1	0	1	1	0	0	0	0	0	0	0	0	0	0	0	0	0	0	0	0	0	0	0	0	0	0	0	0	0	0	0	0	0	0	0
1	0	0	1	1	0	1	1	1	1	1	1	1	1	1	1	1	1	1	0	0	0	0	0	0	0	0	1	0	0	0	0	1	1	0	1	1	1	0	0	0	0	0	0	0	0	0	0	0	0
0	0	0	0	0	0	0	0	0	0	1	0	0	0	0	0	0	1	0	0	0	0	0	0	0	0	0	0	0	0	0	0	0	0	0	0	0	0	0	0	0	0	0	0	0	0	0	0	0	0
0	0	0	0	0	0	0	0	0	0	0	0	0	0	0	0	0	0	0	0	0	0	0	0	0	0	0	0	0	0	0	0	0	0	0	0	0	0	0	0	0	0	0	0	0	0	0	0	0	0
0	0	0	0	0	0	0	0	0	0	0	0	0	0	0	0	0	0	0	0	0	0	0	0	0	0	0	0	0	0	0	0	0	0	0	0	0	0	0	0	0	0	0	0	0	0	0	0	0	0
0	0	0	0	0	0	0	0	0	0	0	0	0	0	0	0	0	0	0	0	0	0	0	0	0	0	0	0	0	0	0	0	0	0	0	0	0	0	0	0	0	0	0	0	0	0	0	0	0	0
0	0	0	0	0	0	0	0	0	0	0	0	0	0	0	0	0	0	0	0	0	0	0	0	0	0	0	0	0	0	0	0	0	0	0	0	0	0	0	0	0	0	0	0	0	0	0	0	0	0
0	0	0	0	0	0	0	0	0	0	0	0	0	0	0	0	0	0	0	0	0	0	0	0	0	0	0	0	0	0	0	0	0	0	0	0	0	0	0	0	0	0	0	0	0	0	0	0	0	0
0	0	0	0	0	0	0	0	0	0	0	0	0	0	0	0	0	0	0	0	0	0	0	0	0	0	0	0	0	0	0	0	0	0	0	0	0	0	0	0	0	0	0	0	0	0	0	0	0	0
0	0	0	0	0	0	0	0	0	0	0	0	0	0	0	0	0	0	0	0	0	0	0	0	0	0	0	0	0	0	0	0	0	0	0	0	0	0	0	0	0	0	0	0	0	0	0	0	0	0
0	0	0	0	0	0	0	0	0	0	0	0	0	0	0	0	0	0	0	0	0	0	0	0	0	0	0	0	0	0	0	0	0	0	0	0	0	0	0	0	0	0	0	0	0	0	0	0	0	0
0	0	0	0	0	0	0	0	0	0	0	0	0	0	0	0	0	0	0	0	0	0	0	0	0	0	0	0	0	0	0	0	0	0	0	0	0	0	0	0	0	0	0	0	0	0	0	0	0	0
0	0	0	0	0	0	0	0	0	0	0	0	0	0	0	0	0	0	0	0	0	0	0	0	0	0	0	0	0	0	0	0	0	0	0	0	0	0	0	0	0	0	0	0	0	0	0	0	0	0
0	0	0	0	0	0	0	0	0	0	0	0	0	0	0	0	0	0	0	0	0	0	0	0	0	0	0	0	0	0	0	0	0	0	0	0	0	0	0	0	0	0	0	0	0	0	0	1	1	0
0	0	0	0	0	0	0	0	0	0	0	0	0	0	0	0	0	0	0	0	0	0	0	0	0	0	0	0	0	0	0	0	0	0	0	0	0	0	0	0	0	0	0	0	0	0	0	0	1	0
0	0	0	0	0	0	0	0	0	0	0	0	0	0	0	0	0	0	0	0	0	0	0	0	0	0	0	0	0	0	0	0	1	0	0	1	0	0	0	0	0	0	0	0	0	0	0	0	0	0
0	0	0	0	0	0	1	0	0	1	1	0	0	0	0	0	0	1	0	0	0	0	0	0	0	0	0	0	0	0	0	0	1	1	0	1	1	1	1	0	0	0	0	0	0	0	0	0	0	0
1	0	0	0	0	0	1	1	1	1	1	1	1	0	0	0	0	1	1	0	0	0	0	0	0	0	0	0	0	0	0	0	1	1	0	1	1	1	1	1	1	0	0	0	0	0	0	0	1	0
0	0	0	0	0	0	0	0	0	0	0	0	0	0	0	0	0	0	0	0	0	0	0	0	0	0	0	0	0	0	0	0	0	0	0	0	0	1	0	1	1	0	0	0	0	0	0	1	1	0
0	0	0	0	0	0	0	0	0	0	0	0	0	0	0	0	0	0	0	0	0	0	0	0	0	0	0	0	0	0	0	0	0	0	0	0	0	0	0	1	0	0	0	0	0	0	0	1	1	0
0	0	0	0	0	0	0	0	0	0	0	0	0	0	0	0	0	0	0	0	0	0	0	0	0	0	0	0	0	0	0	0	0	0	0	1	0	1	1	1	1	0	0	0	0	0	0	1	1	0
0	0	0	0	0	0	0	0	1	1	1	0	0	0	0	0	0	1	0	0	0	0	0	0	0	0	0	0	0	0	0	0	1	0	0	1	1	1	0	1	1	0	0	0	0	0	0	0	1	0
0	0	0	0	0	0	1	1	1	1	1	1	1	0	0	0	0	1	1	0	0	0	0	0	0	0	0	0	0	0	0	0	1	1	0	1	1	1	1	1	1	0	0	0	0	0	0	0	1	0
1	0	0	1	0	1	1	1	1	1	1	1	1	1	1	1	1	1	1	1	0	0	0	0	0	0	0	1	0	0	0	0	0	0	0	0	0	0	0	0	0	0	0	0	0	0	0	0	0	0
0	0	0	0	0	0	0	0	0	0	0	0	0	0	0	0	0	0	0	0	0	0	0	0	0	0	0	0	0	0	0	0	0	0	0	0	0	0	0	0	0	0	0	0	0	0	0	0	0	0
0	0	0	0	0	0	0	0	0	0	0	0	0	0	0	0	0	0	0	0	0	0	0	0	0	0	0	0	0	0	0	0	0	0	0	0	0	0	0	0	0	0	0	0	0	0	0	0	0	0
0	0	0	0	0	0	0	0	0	0	0	0	0	0	0	0	0	0	0	0	0	0	0	0	0	0	0	0	0	0	0	0	0	0	0	0	0	0	0	0	0	0	0	0	0	0	0	0	0	0
0	0	0	0	0	0	0	0	0	0	0	0	0	0	0	0	0	0	0	0	0	0	0	0	0	0	0	0	0	0	0	0	0	0	0	0	0	0	0	0	0	0	0	0	0	0	0	0	0	0
0	0	0	0	0	0	0	0	0	0	0	0	0	0	0	0	0	0	0	0	0	0	0	0	0	0	0	0	0	0	0	0	0	0	0	0	0	0	0	0	0	0	0	0	0	0	0	0	0	0
0	0	0	0	0	0	0	0	0	0	0	0	0	0	0	0	0	0	0	0	0	0	0	0	0	0	0	0	0	0	0	0	0	0	0	0	0	0	0	0	0	0	0	0	0	0	0	0	0	0
0	0	0	0	0	0	0	0	0	0	0	0	0	0	0	0	0	0	0	0	0	0	0	0	0	0	0	0	0	0	0	0	0	0	0	0	0	0	0	0	0	0	0	0	0	0	0	0	0	0
0	0	0	0	0	0	0	0	0	0	0	0	0	0	0	0	0	0	0	0	0	0	1	1	0	0	1	1	1	0	1	0	0	0	0	0	0	0	0	0	0	0	0	0	0	0	0	0	0	0
0	0	0	0	0	0	0	0	0	0	0	0	0	0	0	0	0	0	0	0	0	0	0	0	0	0	0	1	0	0	0	0	0	0	0	0	0	0	0	0	0	0	0	0	0	0	0	0	0	0
0	0	0	0	0	0	0	0	0	0	0	0	0	0	0	0	0	0	0	0	0	1	1	1	0	0	1	1	1	0	1	0	0	0	0	0	0	0	0	0	0	0	0	0	0	0	0	0	0	0
0	0	0	0	0	0	0	0	0	0	0	0	0	0	0	0	0	0	0	0	0	0	0	0	0	0	0	0	0	0	0	0	0	0	0	0	0	0	0	0	0	0	0	0	0	0	0	0	0	0
0	0	0	0	0	0	0	0	0	0	0	0	0	0	0	0	0	0	0	0	0	0	0	0	0	0	0	0	0	0	0	0	0	0	0	0	0	0	0	0	0	0	0	0	0	0	0	0	0	0
0	0	0	0	0	0	0	0	0	0	0	0	0	0	0	0	0	0	0	0	0	0	0	0	0	0	0	0	0	0	0	0	0	0	0	0	0	0	0	0	0	0	0	0	0	0	0	0	0	0
0	0	0	0	0	0	0	0	0	0	0	0	0	0	0	0	0	0	0	0	0	0	0	0	0	0	0	0	0	0	0	0	0	0	0	0	0	0	0	0	0	0	0	0	0	0	0	0	0	0
0	0	0	0	0	0	0	0	0	0	0	0	0	0	0	1	0	0	0	0	1	1	1	1	0	0	1	1	1	0	1	0	0	0	0	0	0	0	0	0	0	0	0	0	0	0	0	0	0	0
0	0	0	0	0	0	0	0	0	0	0	0	0	0	0	0	0	0	0	0	0	0	1	0	0	0	0	1	0	0	0	0	0	0	0	0	0	0	0	0	0	0	0	0	0	0	0	0	0	0
0	0	0	0	0	0	0	0	0	0	0	0	0	0	0	1	0	0	0	0	1	1	1	1	0	0	1	1	1	0	1	0	0	0	0	0	0	0	0	0	0	0	0	0	0	0	0	0	0	0
0	0	0	0	0	0	0	0	0	0	0	0	0	0	0	0	0	0	0	0	0	0	0	0	0	0	0	0	0	0	0	0	0	0	0	0	0	0	0	0	0	0	0	0	0	0	0	0	0	0
0	0	0	0	0	0	0	0	0	0	0	0	0	0	0	0	0	0	0	0	0	0	0	0	0	0	0	0	0	0	0	0	0	0	0	0	0	0	0	0	0	0	0	0	0	0	0	0	0	0
0	0	0	0	0	0	0	0	0	0	0	0	0	0	0	0	0	0	0	0	0	0	0	0	0	0	0	0	0	0	0	0	0	0	0	0	0	0	0	0	0	0	0	0	0	0	0	0	0	0
0	0	0	0	0	0	0	0	0	0	0	0	0	0	0	0	0	0	0	0	0	0	0	0	0	0	0	0	0	0	0	0	0	0	0	0	0	0	0	0	0	0	0	0	0	0	0	0	0	0
0	0	0	0	0	0	0	0	0	0	0	0	0	0	0	1	0	0	0	0	1	1	1	1	0	1	1	1	1	0	0	0	0	0	0	0	0	0	0	0	0	0	0	0	0	0	0	0	0	0
0	0	0	0	0	0	0	0	0	0	0	0	0	0	0	1	0	0	0	0	1	1	1	1	1	1	1	1	1	0	0	0	0	0	0	0	0	0	0	0	0	0	0	0	0	0	0	0	0	0
0	0	0	0	0	0	0	0	0	0	0	0	0	0	0	1	0	0	0	0	1	1	1	1	1	1	1	1	1	1	1	0	0	0	0	0	0	0	0	0	0	0	0	0	0	0	0	0	0	0
0	0	0	0	0	0	0	0	0	0	0	0	0	0	0	1	0	0	0	0	1	1	1	1	0	1	1	1	1	1	1	0	0	0	0	0	0	0	0	0	0	0	0	0	0	0	0	0	0	0
0	0	0	0	0	0	0	0	0	0	0	0	0	0	0	1	0	0	0	0	0	1	1	1	0	0	1	1	1	1	1	0	0	0	0	0	0	0	0	0	0	0	0	0	0	0	0	0	0	0
0	0	0	0	0	0	0	0	0	0	0	0	0	0	0	0	0	0	0	0	0	0	1	1	0	1	1	1	1	1	1	0	0	0	0	0	0	0	0	0	0	0	0	0	0	0	0	0	0	0
0	0	0	0	0	0	0	0	0	0	0	0	0	0	0	0	0	0	0	0	0	0	0	0	0	0	0	0	0	1	0	0	0	0	0	0	0	0	0	0	0	0	0	0	0	0	0	0	0	0
0	0	0	0	0	0	0	0	0	0	0	0	0	0	0	0	0	0	0	0	0	0	0	0	0	0	1	0	1	1	1	0	0	0	0	0	0	0	0	0	0	0	0	0	0	0	0	0	0	0
0	0	0	0	0	0	0	0	0	0	0	0	0	0	0	0	0	0	0	0	0	0	1	1	0	0	1	1	1	1	0	0	0	0	0	0	0	0	0	0	0	0	0	0	0	0	0	0	0	0
0	0	0	0	0	0	0	0	0	0	0	0	0	0	0	1	0	0	0	0	0	1	1	1	0	0	1	1	1	1	1	0	0	0	0	0	0	0	0	0	0	0	0	0	0	0	0	0	0	0
0	0	0	0	0	0	0	0	0	0	0	0	0	0	0	0	0	0	0	0	0	0	1	1	0	0	1	1	1	1	1	0	0	0	0	0	0	0	0	0	0	0	0	0	0	0	0	0	0	0
0	0	0	0	0	0	0	0	0	0	0	0	0	0	0	0	0	0	0	0	0	0	0	0	0	0	0	0	1	1	1	1	0	0	0	0	0	0	0	0	0	0	0	0	0	0	0	0	0	0
0	0	0	0	0	0	0	0	0	0	0	0	0	0	0	0	0	0	0	0	0	0	0	0	0	0	0	1	1	1	1	0	0	0	0	0	0	0	0	0	0	0	0	0	0	0	0	0	0	0
0	0	0	0	0	0	0	0	0	0	0	0	0	0	0	0	0	0	0	0	0	0	0	0	0	0	0	0	0	0	0	0	0	0	0	0	0	0	0	0	0	0	0	0	0	0	0	0	0	0
0	0	0	0	0	0	0	0	0	0	0	0	0	0	0	0	0	0	0	0	0	0	0	0	0	0	0	0	0	0	0	0	0	0	0	0	0	0	0	0	0	0	0	0	0	0	0	0	0	0
0	0	0	0	0	0	0	0	0	0	0	0	0	0	0	0	0	0	0	0	0	0	0	0	0	0	0	0	0	0	0	0	0	0	0	0	0	0	0	0	0	0	0	0	0	0	0	0	0	0
0	0	0	0	0	0	0	0	0	0	0	0	0	0	0	0	0	0	0	0	0	0	0	0	0	0	0	0	0	0	0	0	0	0	0	0	0	0	0	0	0	0	0	0	0	0	0	0	0	0
0	0	0	0	0	0	0	0	0	0	0	0	0	0	0	0	0	0	0	0	0	0	0	0	0	0	0	0	0	0	0	0	0	0	0	0	0	0	0	0	0	0	0	0	0	0	0	0	0	0
0	0	0	0	0	0	0	0	0	0	0	0	0	0	0	0	0	0	0	0	0	0	0	0	0	0	0	0	0	0	0	0	0	0	0	0	0	0	0	0	0	0	0	0	0	0	0	0	0	0
0	0	0	0	0	0	0	0	0	0	0	0	0	0	0	0	0	0	0	0	0	0	0	0	0	0	0	0	0	0	0	0	0	0	0	0	0	0	0	0	0	0	0	0	0	0	0	0	0	0
0	0	0	0	0	0	0	0	0	0	0	0	0	0	0	0	0	0	0	0	0	0	0	0	0	0	0	0	0	0	0	0	0	0	0	0	0	0	0	0	0	0	0	0	0	0	0	0	0	0
0	0	0	0	0	0	0	0	0	0	0	0	0	0	0	0	0	0	0	0	0	0	0	0	0	0	0	0	0	0	0	0	0	0	0	0	0	0	0	0	0	0	0	0	0	0	0	0	0	0
0	0	0	0	0	0	0	0	0	0	0	0	0	0	0	0	0	0	0	0	0	0	0	0	0	0	0	0	0	0	0	0	0	0	0	0	0	0	0	0	0	0	0	0	0	0	0	0	0	0
0	0	0	0	0	0	0	0	0	0	0	0	0	0	0	0	0	0	0	0	0	0	0	0	0	0	0	0	0	0	0	0	0	0	0	0	0	0	0	0	0	0	0	0	0	0	0	0	0	0
0	0	0	0	0	0	0	0	0	0	0	0	0	0	0	0	0	0	0	0	0	0	0	0	0	0	0	0	0	0	0	0	0	0	0	0	0	0	0	0	0	0	0	0	0	0	0	0	0	0
0	0	0	0	0	0	0	0	0	0	0	0	0	0	0	0	0	0	0	0	0	0	0	0	0	0	0	0	0	0	0	0	0	0	0	0	0	0	0	0	0	0	0	0	0	0	0	0	0	0
0	0	0	0	0	0	0	0	0	0	0	0	0	0	0	0	0	0	0	0	0	0	0	0	0	0	0	0	0	0	0	0	0	0	0	0	0	0	0	0	0	0	0	0	0	0	0	0	0	0
0	0	0	0	0	0	0	0	0	0	0	0	0	0	0	0	0	0	0	0	0	0	0	0	0	0	0	0	0	0	0	0	0	0	0	0	0	0	0	0	0	0	0	0	0	0	0	0	0	0
0	0	0	0	0	0	0	0	0	0	0	0	0	0	0	0	0	0	0	0	0	0	0	0	0	0	0	0	0	0	0	0	0	0	0	0	0	0	0	0	0	0	0	0	0	0	0	0	0	0
0	0	0	0	0	0	0	0	0	0	0	0	0	0	0	0	0	0	0	0	0	0	0	0	0	0	0	0	0	0	0	0	0	0	0	0	0	0	0	0	0	0	0	0	0	0	0	0	0	0
0	0	0	0	0	0	0	0	0	0	0	0	0	0	0	0	0	0	0	0	0	0	0	0	0	0	0	0	0	0	0	0	0	0	0	0	0	0	0	0	0	0	0	0	0	0	0	0	0	0
0	0	0	0	0	0	0	0	0	0	0	0	0	0	0	0	0	0	0	0	0	0	0	0	0	0	0	0	0	0	0	0	0	0	0	0	0	0	0	0	0	0	0	0	0	0	0	0	0	0
0	0	0	0	0	0	0	0	0	0	0	0	0	0	0	0	0	0	0	0	0	0	0	0	0	0	0	0	0	0	0	0	0	0	0	0	0	0	0	0	0	0	0	0	0	0	0	0	0	0
0	0	0	0	0	0	0	0	0	0	0	0	0	0	0	0	0	0	0	0	0	0	0	0	0	0	0	0	0	0	0	0	0	0	0	0	0	0	0	0	0	0	0	0	0	0	0	0	0	0
0	0	0	0	0	0	0	0	0	0	0	0	0	0	0	0	0	0	0	0	0	0	0	0	0	0	0	0	0	0	0	0	0	0	0	0	0	0	0	0	0	0	0	0	0	0	0	0	0	0
0	0	0	0	0	0	0	0	0	0	0	0	0	0	0	0	0	0	0	0	0	0	0	0	0	0	0	0	0	0	0	0	0	0	0	0	0	0	0	0	0	0	0	0	0	0	0	0	0	0
0	0	0	0	0	0	0	0	0	0	0	0	0	0	0	0	0	0	0	0	0	0	0	0	0	0	0	0	0	0	0	0	0	0	0	0	0	0	0	0	0	0	0	0	0	0	0	0	0	0
0	0	0	0	0	0	0	0	0	0	0	0	0	0	0	0	0	0	0	0	0	0	0	0	0	0	0	0	0	0	0	0	0	0	0	0	0	0	0	0	0	0	0	0	0	0	0	0	0	0
0	0	0	0	0	0	0	0	0	0	0	0	0	0	0	0	0	0	0	0	0	0	0	0	0	0	0	0	0	0	0	0	0	0	0	0	0	0	0	0	0	0	0	0	0	0	0	0	0	0
0	0	0	0	0	0	0	0	0	0	0	0	0	0	0	0	0	0	0	0	0	0	0	0	0	0	0	0	0	0	0	0	0	0	0	0	0	0	0	0	0	0	0	0	0	0	0	0	0	0
0	0	0	0	0	0	0	0	0	0	0	0	0	0	0	0	0	0	0	0	0	0	0	0	0	0	0	0	0	0	0	0	0	0	0	0	0	0	0	0	0	0	0	0	0	0	0	0	0	0
0	0	0	0	0	0	0	0	0	0	0	0	0	0	0	0	0	0	0	0	0	0	0	0	0	0	0	0	0	0	0	0	0	0	0	0	0	0	0	0	0	0	0	0	0	0	0	0	0	0
0	0	0	0	0	0	0	0	0	0	0	0	0	0	0	0	0	0	0	0	0	0	0	0	0	0	0	0	0	0	0	0	0	0	0	0	0	0	0	0	0	0	0	0	0	0	0	0	0	0
0	0	0	0	0	0	0	0	0	0	0	0	0	0	0	0	0	0	0	0	0	0	0	0	0	0	0	0	0	0	0	0	0	0	0	0	0	0	0	0	0	0	0	0	0	0	0	0	0	0
0	0	0	0	0	0	0	0	0	0	0	0	0	0	0	0	0	0	0	0	0	0	0	0	0	0	0	0	0	0	0	0	0	0	0	0	0	0	0	0	0	0	0	0	0	0	0	0	0	0
0	0	0	0	0	0	0	0	0	0	0	0	0	0	0	0	0	0	0	0	0	0	0	0	0	0	0	0	0	0	0	0	0	0	0	0	0	0	0	0	0	0	0	0	0	0	0	0	0	0
0	0	0	0	0	0	0	0	0	0	0	0	0	0	0	0	0	0	0	0	0	0	0	0	0	0	0	0	0	0	0	0	0	0	0	0	0	0	0	0	0	0	0	0	0	0	0	0	0	0
0	0	0	0	0	0	0	0	0	0	0	0	0	0	0	0	0	0	0	0	0	0	0	0	0	0	0	0	0	0	0	0	0	0	0	0	0	0	0	0	0	0	0	0	0	0	0	0	0	0
0	0	0	0	0	0	0	0	0	0	0	0	0	0	0	0	0	0	0	0	0	0	0	0	0	0	0	0	0	0	0	0	0	0	0	0	0	0	0	0	0	0	0	0	0	0	0	0	0	0
0	0	0	0	0	0	0	0	0	0	0	0	0	0	0	0	0	0	0	0	0	0	0	0	0	0	0	0	0	0	0	0	0	0	0	0	0	0	0	0	0	0	0	0	0	0	0	0	0	0
0	0	0	0	0	0	0	0	0	0	0	0	0	0	0	0	0	0	0	0	0	0	0	0	0	0	0	0	0	0	0	0	0	0	0	0	0	0	0	0	0	0	0	0	0	0	0	0	0	0
0	0	0	0	0	0	0	0	0	0	0	0	0	0	0	0	0	0	0	0	0	0	0	0	0	0	0	0	0	0	0	0	0	0	0	0	0	0	0	0	0	0	0	0	0	0	0	0	0	0
0	0	0	0	0	0	0	0	0	0	0	0	0	0	0	0	0	0	0	0	0	0	0	0	0	0	0	0	0	0	0	0	0	0	0	0	0	0	0	0	0	0	0	0	0	0	0	0	0	0
0	0	0	0	0	0	0	0	0	0	0	0	0	0	0	0	0	0	0	0	0	0	0	0	0	0	0	0	0	0	0	0	0	0	0	0	0	0	0	0	0	0	0	0	0	0	0	0	0	0
0	0	0	0	0	0	0	0	0	0	0	0	0	0	0	0	0	0	0	0	0	0	0	0	0	0	0	0	0	0	0	0	0	0	0	0	0	0	0	0	0	0	0	0	0	0	0	0	0	0
0	0	0	0	0	0	0	0	0	0	0	0	0	0	0	1	0	0	0	0	1	1	1	1	1	0	0	1	0	0	0	0	0	0	0	0	0	0	0	0	0	0	0	0	0	0	0	0	0	0
0	0	0	0	0	0	0	0	0	0	0	0	0	0	0	0	0	0	0	0	1	1	1	0	0	0	0	0	0	0	0	0	0	0	0	0	0	0	0	0	0	0	0	0	0	0	0	0	0	0
0	0	0	0	0	0	0	0	0	0	0	0	0	0	0	1	0	0	0	0	1	1	1	1	1	0	0	1	1	0	0	0	0	0	0	0	0	0	0	0	0	0	0	0	0	0	0	0	0	0
0	0	0	0	0	0	0	0	0	0	0	0	0	0	0	1	0	0	0	0	1	1	1	1	1	0	0	1	0	0	0	0	0	0	0	0	0	0	0	0	0	0	0	0	0	0	0	0	0	0
0	0	0	0	0	0	0	0	0	0	0	0	0	0	0	0	0	0	0	0	0	0	0	0	0	0	0	0	0	0	0	0	0	0	0	0	0	0	0	0	0	0	0	0	0	0	0	0	0	0
0	0	0	0	0	0	0	0	0	0	0	0	0	0	0	0	0	0	0	0	0	0	0	0	0	0	0	0	0	0	0	0	0	0	0	0	0	0	0	0	0	0	0	0	0	0	0	0	0	0
0	0	0	0	0	0	0	0	0	0	0	0	0	0	0	0	0	0	0	0	0	0	0	0	0	0	0	0	0	0	0	0	0	0	0	0	0	0	0	0	0	0	0	0	0	0	0	0	0	0
0	0	0	0	0	0	0	0	0	0	0	0	0	0	0	0	0	0	0	0	1	1	1	0	1	0	0	0	0	0	0	0	0	0	0	0	0	0	0	0	0	0	0	0	0	0	0	0	0	0
0	0	0	0	0	0	0	0	0	0	0	0	0	0	0	0	0	0	0	0	0	0	0	0	0	0	0	0	0	0	0	0	0	0	0	0	0	0	0	0	0	0	0	0	0	0	0	0	0	0
0	0	0	0	0	0	0	0	0	0	0	0	0	0	0	0	0	0	0	0	0	0	0	0	0	0	0	0	0	0	0	0	0	0	0	0	0	0	0	0	0	0	0	0	0	0	0	0	0	0
0	0	0	0	0	0	0	0	0	0	0	0	0	0	0	0	0	0	0	0	0	0	0	0	0	0	0	0	0	0	0	0	0	0	0	0	0	0	0	0	0	0	0	0	0	0	0	0	0	0
0	0	0	0	0	0	0	0	0	0	0	0	0	0	0	0	0	0	0	0	0	0	0	0	0	0	0	0	0	0	0	0	0	0	0	0	0	0	0	0	0	0	0	0	0	0	0	0	0	0
0	0	0	0	0	0	0	0	0	0	0	0	0	0	0	0	0	0	0	0	0	0	0	0	0	0	0	0	0	0	0	0	0	0	0	0	0	0	0	0	0	0	0	0	0	0	0	0	0	0
0	0	0	0	0	0	0	0	0	0	0	0	0	0	0	0	0	0	0	0	0	0	0	0	0	0	0	0	0	0	0	0	0	0	0	0	0	0	0	0	0	0	0	0	0	0	0	0	0	0
0	0	0	0	0	0	0	0	0	0	0	0	0	0	0	0	0	0	0	0	0	0	0	0	0	0	0	0	0	0	0	0	0	0	0	0	0	0	0	0	0	0	0	0	0	0	0	0	0	0
0	0	0	0	0	0	0	0	0	0	0	0	0	0	0	0	0	0	0	0	0	0	0	0	0	0	0	0	0	0	0	0	0	0	0	0	0	0	0	0	0	0	0	0	0	0	0	0	0	0
0	0	0	0	0	0	0	0	0	0	0	0	0	0	0	0	0	0	0	0	0	0	0	0	0	0	0	0	0	0	0	0	0	0	0	0	0	0	0	0	0	0	0	0	0	0	0	0	0	0
0	0	0	0	0	0	0	0	0	0	0	0	0	0	0	0	0	0	0	0	0	0	0	0	0	0	0	0	0	0	0	0	0	0	0	0	0	0	0	0	0	0	0	0	0	0	0	0	0	0
0	0	0	0	0	0	0	0	0	0	0	0	0	0	0	0	0	0	0	0	0	0	0	0	0	0	0	0	0	0	0	0	0	0	0	0	0	0	0	0	0	0	0	0	0	0	0	0	0	0
0	0	0	0	0	0	0	0	0	0	0	0	0	0	0	0	0	0	0	0	0	0	0	0	0	0	0	0	0	0	0	0	0	0	0	0	0	0	0	0	0	0	0	0	0	0	0	0	0	0
0	0	0	0	0	0	0	0	0	0	0	0	0	0	0	0	0	0	0	0	0	0	0	0	0	0	0	0	0	0	0	0	0	0	0	0	0	0	0	0	0	0	0	0	0	0	0	0	0	0
0	0	0	0	0	0	0	0	0	0	0	0	0	0	0	0	0	0	0	0	0	0	0	0	0	0	0	0	0	0	0	0	0	0	0	0	0	0	0	0	0	0	0	0	0	0	0	0	0	0
0	0	0	0	0	0	0	0	0	0	0	0	0	0	0	0	0	0	0	0	0	0	0	0	0	0	0	0	0	0	0	0	0	0	0	0	0	0	0	0	0	0	0	0	0	0	0	0	0	0
0	0	0	0	0	0	0	0	0	0	0	0	0	0	0	0	0	0	0	0	0	0	0	0	0	0	0	0	0	0	0	0	0	0	0	0	0	0	0	0	0	0	0	0	0	0	0	0	0	0
0	0	0	0	0	0	0	0	0	0	0	0	0	0	0	0	0	0	0	0	0	0	0	0	0	0	0	0	0	0	0	0	0	0	0	0	0	0	0	0	0	0	0	0	0	0	0	0	0	0
0	0	0	0	0	0	0	0	0	0	0	0	0	0	0	0	0	0	0	0	0	0	0	0	0	0	0	0	0	0	0	0	0	0	0	0	0	0	0	0	0	0	0	0	0	0	0	0	0	0
0	0	0	0	0	0	0	0	0	0	0	0	0	0	0	0	0	0	0	0	0	0	0	0	0	0	0	0	0	0	0	0	0	0	0	0	0	0	0	0	0	0	0	0	0	0	0	0	0	0
0	0	0	0	0	0	0	0	0	0	0	0	0	0	0	0	0	0	0	0	0	0	0	0	0	0	0	0	0	0	0	0	0	0	0	0	0	0	0	0	0	0	0	0	0	0	0	0	0	0
0	0	0	0	0	0	0	0	0	0	0	0	0	0	0	0	0	0	0	0	0	0	0	0	0	0	0	0	0	0	0	0	0	0	0	0	0	0	0	0	0	0	0	0	0	0	0	0	0	0
0	0	0	0	0	0	0	0	0	0	0	0	0	0	0	0	0	0	0	0	0	0	0	0	0	0	0	0	0	0	0	0	0	0	0	0	0	0	0	0	0	0	0	0	0	0	0	0	0	0
0	0	0	0	0	0	0	0	0	0	0	0	0	0	0	0	0	0	0	0	0	0	0	0	0	0	0	0	0	0	0	0	0	0	0	0	0	0	0	0	0	0	0	0	0	0	0	0	0	0
0	0	0	0	0	0	0	0	0	0	0	0	0	0	0	0	0	0	0	0	0	0	0	0	0	0	0	0	0	0	0	0	0	0	0	0	0	0	0	0	0	0	0	0	0	0	0	0	0	0
0	0	0	0	0	0	0	0	0	0	0	0	0	0	0	0	0	0	0	0	0	0	0	0	0	0	0	0	0	0	0	0	0	0	0	0	0	0	0	0	0	0	0	0	0	0	0	0	0	0
0	0	0	0	0	0	0	0	0	0	0	0	0	0	0	0	0	0	0	0	0	0	0	0	0	0	0	0	0	0	0	0	0	0	0	0	0	0	0	0	0	0	0	0	0	0	0	0	0	0
0	0	0	0	0	0	0	0	0	0	0	0	0	0	0	0	0	0	0	0	0	0	0	0	0	0	0	0	0	0	0	0	0	0	0	0	0	0	0	0	0	0	0	0	0	0	0	0	0	0
0	0	0	0	0	0	0	0	0	0	0	0	0	0	0	0	0	0	0	0	0	0	0	0	0	0	0	0	0	0	0	0	0	0	0	0	0	0	0	0	0	0	0	0	0	0	0	0	0	0
0	0	0	0	0	0	0	0	0	0	0	0	0	0	0	0	0	0	0	0	0	0	0	0	0	0	0	0	0	0	0	0	0	0	0	0	0	0	0	0	0	0	0	0	0	0	0	0	0	0
0	0	0	0	0	0	0	0	0	0	0	0	0	0	0	0	0	0	0	0	0	0	0	0	0	0	0	0	0	0	0	0	0	0	0	0	0	0	0	0	0	0	0	0	0	0	0	0	0	0
0	0	0	0	0	0	0	0	0	0	0	0	0	0	0	0	0	0	0	0	0	0	0	0	0	0	0	0	0	0	0	0	0	0	0	0	0	0	0	0	0	0	0	0	0	0	0	0	0	0
0	0	0	0	0	0	0	0	0	0	0	0	0	0	0	0	0	0	0	0	0	0	0	0	0	0	0	0	0	0	0	0	0	0	0	0	0	0	0	0	0	0	0	0	0	0	0	0	0	0
0	0	0	0	0	0	0	0	0	0	0	0	0	0	0	0	0	0	0	0	0	0	0	0	0	0	0	0	0	0	0	0	0	0	0	0	0	0	0	0	0	0	0	0	0	0	0	0	0	0
0	0	0	0	0	0	0	0	0	0	0	0	0	0	0	0	0	0	0	0	0	0	0	0	0	0	0	0	0	0	0	0	0	0	0	0	0	0	0	0	0	0	0	0	0	0	0	0	0	0
0	0	0	0	0	0	0	0	0	0	0	0	0	0	0	0	0	0	0	0	0	0	0	0	0	0	0	0	0	0	0	0	0	0	0	0	0	0	0	0	0	0	0	0	0	0	0	0	0	0
0	0	0	0	0	0	0	0	0	0	0	0	0	0	0	0	0	0	0	0	0	0	0	0	0	0	0	0	0	0	0	0	0	0	0	0	0	0	0	0	0	0	0	0	0	0	0	0	0	0
0	0	0	0	0	0	0	0	0	0	0	0	0	0	0	0	0	0	0	0	0	0	0	0	0	0	0	0	0	0	0	0	0	0	0	0	0	0	0	0	0	0	0	0	0	0	0	0	0	0
0	0	0	0	0	0	0	0	0	0	0	0	0	0	0	0	0	0	0	0	0	0	0	0	0	0	0	0	0	0	0	0	0	0	0	0	0	0	0	0	0	0	0	0	0	0	0	0	0	0
0	0	0	0	0	0	0	0	0	0	0	0	0	0	0	0	0	0	0	0	0	0	0	0	0	0	0	0	0	0	0	0	0	0	0	0	0	0	0	0	0	0	0	0	0	0	0	0	0	0
0	0	0	0	0	0	0	0	0	0	0	0	0	0	0	0	0	0	0	0	0	0	0	0	0	0	0	0	0	0	0	0	0	0	0	0	0	0	0	0	0	0	0	0	0	0	0	0	0	0
0	0	0	0	0	0	0	0	0	0	0	0	0	0	0	0	0	0	0	0	0	0	0	0	0	0	0	0	0	0	0	0	0	0	0	0	0	0	0	0	0	0	0	0	0	0	0	0	0	0
0	0	0	0	0	0	0	0	0	0	0	0	0	0	0	0	0	0	0	0	0	0	0	0	0	0	0	0	0	0	0	0	0	0	0	0	0	0	0	0	0	0	0	0	0	0	0	0	0	0
0	0	0	0	0	0	0	0	0	0	0	0	0	0	0	0	0	0	0	0	0	0	0	0	0	0	0	0	0	0	0	0	0	0	0	0	0	0	0	0	0	0	0	0	0	0	0	0	0	0
0	0	0	0	0	0	0	0	0	0	0	0	0	0	0	0	0	0	0	0	0	0	0	0	0	0	0	0	0	0	0	0	0	0	0	0	0	0	0	0	0	0	0	0	0	0	0	0	0	0
0	0	0	0	0	0	0	0	0	0	0	0	0	0	0	0	0	0	0	0	0	0	0	0	0	0	0	0	0	0	0	0	0	0	0	0	0	0	0	0	0	0	0	0	0	0	0	0	0	0
0	0	0	0	0	0	0	0	0	0	0	0	0	0	0	0	0	0	0	0	0	0	0	0	0	0	0	0	0	0	0	0	0	0	0	0	0	0	0	0	0	0	0	0	0	0	0	0	0	0
0	0	0	0	0	0	0	0	0	0	0	0	0	0	0	0	0	0	0	0	0	0	0	0	0	0	0	0	0	0	0	0	0	0	0	0	0	0	0	0	0	0	0	0	0	0	0	0	0	0
0	0	0	0	0	0	0	0	0	0	0	0	0	0	0	0	0	0	0	0	0	0	0	0	0	0	0	0	0	0	0	0	0	0	0	0	0	0	0	0	0	0	0	0	0	0	0	0	0	0
0	0	0	0	0	0	0	0	0	0	0	0	0	0	0	0	0	0	0	0	0	0	0	0	0	0	0	0	0	0	0	0	0	0	0	0	0	0	0	0	0	0	0	0	0	0	0	0	0	0
0	0	0	0	0	0	0	0	0	0	0	0	0	0	0	0	0	0	0	0	0	0	0	0	0	0	0	0	0	0	0	0	0	0	0	0	0	0	0	0	0	0	0	0	0	0	0	0	0	0
0	0	0	0	0	0	0	0	0	0	0	0	0	0	0	0	0	0	0	0	0	0	0	0	0	0	0	0	0	0	0	0	0	0	0	0	0	0	0	0	0	0	0	0	0	0	0	0	0	0
0	0	0	0	0	0	0	0	0	0	0	0	0	0	0	0	0	0	0	0	0	0	0	0	0	0	0	0	0	0	0	0	0	0	0	0	0	0	0	0	0	0	0	0	0	0	0	0	0	0
0	0	0	0	0	0	0	0	0	0	0	0	0	0	0	0	0	0	0	0	0	0	0	0	0	0	0	0	0	0	0	0	0	0	0	0	0	0	0	0	0	0	0	0	0	0	0	0	0	0
0	0	0	0	0	0	0	0	0	0	0	0	0	0	0	0	0	0	0	0	0	0	0	0	0	0	0	0	0	0	0	0	0	0	0	0	0	0	0	0	0	0	0	0	0	0	0	0	0	0
0	0	0	0	0	0	0	0	0	0	0	0	0	0	0	0	0	0	0	0	0	0	0	0	0	0	0	0	0	0	0	0	0	0	0	0	0	0	0	0	0	0	0	0	0	0	0	0	0	0
0	0	0	0	0	0	0	0	0	0	0	0	0	0	0	0	0	0	0	0	0	0	0	0	0	0	0	0	0	0	0	0	0	0	0	0	0	0	0	0	0	0	0	0	0	0	0	0	0	0
0	0	0	0	0	0	0	0	0	0	0	0	0	0	0	0	0	0	0	0	0	0	0	0	0	0	0	0	0	0	0	0	0	0	0	0	0	0	0	0	0	0	0	0	0	0	0	0	0	0
0	0	0	0	0	0	0	0	0	0	0	0	0	0	0	0	0	0	0	0	0	0	0	0	0	0	0	0	0	0	0	0	0	0	0	0	0	0	0	0	0	0	0	0	0	0	0	0	0	0
0	0	0	0	0	0	0	0	0	0	0	0	0	0	0	0	0	0	0	0	0	0	0	0	0	0	0	0	0	0	0	0	0	0	0	0	0	0	0	0	0	0	0	0	0	0	0	0	0	0
0	0	0	0	0	0	0	0	0	0	0	0	0	0	0	0	0	0	0	0	0	0	0	0	0	0	0	0	0	0	0	0	0	0	0	0	0	0	0	0	0	0	0	0	0	0	0	0	0	0
0	0	0	0	0	0	0	0	0	0	0	0	0	0	0	0	0	0	0	0	0	0	0	0	0	0	0	0	0	0	0	0	0	0	0	0	0	0	0	0	0	0	0	0	0	0	0	0	0	0
0	0	0	0	0	0	0	0	0	0	0	0	0	0	0	0	0	0	0	0	0	0	0	0	0	0	0	0	0	0	0	0	0	0	0	0	0	0	0	0	0	0	0	0	0	0	0	0	0	0
0	0	0	0	0	0	0	0	0	0	0	0	0	0	0	0	0	0	0	0	0	0	0	0	0	0	0	0	0	0	0	0	0	0	0	0	0	0	0	0	0	0	0	0	0	0	0	0	0	0
0	0	0	0	0	0	0	0	0	0	0	0	0	0	0	0	0	0	0	0	0	0	0	0	0	0	0	0	0	0	0	0	0	0	0	0	0	0	0	0	0	0	0	0	0	0	0	0	0	0
0	0	0	0	0	0	0	0	0	0	0	0	0	0	0	0	0	0	0	0	0	0	0	0	0	0	0	0	0	0	0	0	0	0	0	0	0	0	0	0	0	0	0	0	0	0	0	0	0	0
0	0	0	0	0	0	0	0	0	0	0	0	0	0	0	0	0	0	0	0	0	0	0	0	0	0	0	0	0	0	0	0	0	0	0	0	0	0	0	0	0	0	0	0	0	0	0	0	0	0
0	0	0	0	0	0	0	0	0	0	0	0	0	0	0	0	0	0	0	0	0	0	0	0	0	0	0	0	0	0	0	0	0	0	0	0	0	0	0	0	0	0	0	0	0	0	0	0	0	0
0	0	0	0	0	0	0	0	0	0	0	0	0	0	0	0	0	0	0	0	0	0	0	0	0	0	0	0	0	0	0	0	0	0	0	0	0	0	0	0	0	0	0	0	0	0	0	0	0	0
0	0	0	0	0	0	0	0	0	0	0	0	0	0	0	0	0	0	0	0	0	0	0	0	0	0	0	0	0	0	0	0	0	0	0	0	0	0	0	0	0	0	0	0	0	0	0	0	0	0
0	0	0	0	0	0	0	0	0	0	0	0	0	0	0	0	0	0	0	0	0	0	0	0	0	0	0	0	0	0	0	0	0	0	0	0	0	0	0	0	0	0	0	0	0	0	0	0	0	0
0	0	0	0	0	0	0	0	0	0	0	0	0	0	0	0	0	0	0	0	0	0	0	0	0	0	0	0	0	0	0	0	0	0	0	0	0	0	0	0	0	0	0	0	0	0	0	0	0	0
0	0	0	0	0	0	0	0	0	0	0	0	0	0	0	0	0	0	0	0	0	0	0	0	0	0	0	0	0	0	0	0	0	0	0	0	0	0	0	0	0	0	0	0	0	0	0	0	0	0
0	0	0	0	0	0	0	0	0	0	0	0	0	0	0	0	0	0	0	0	0	0	0	0	0	0	0	0	0	0	0	0	0	0	0	0	0	0	0	0	0	0	0	0	0	0	0	0	0	0
0	0	0	0	0	0	0	0	0	0	0	0	0	0	0	0	0	0	0	0	0	0	0	0	0	0	0	0	0	0	0	0	0	0	0	0	0	0	0	0	0	0	0	0	0	0	0	0	0	0
0	0	0	0	0	0	0	0	0	0	0	0	0	0	0	0	0	0	0	0	0	0	0	0	0	0	0	0	0	0	0	0	0	0	0	0	0	0	0	0	0	0	0	0	0	0	0	0	0	0
0	0	0	0	0	0	0	0	0	0	0	0	0	0	0	0	0	0	0	0	0	0	0	0	0	0	0	0	0	0	0	0	0	0	0	0	0	0	0	0	0	0	0	0	0	0	0	0	0	0
0	0	0	0	0	0	0	0	0	0	0	0	0	0	0	0	0	0	0	0	0	0	0	0	0	0	0	0	0	0	0	0	0	0	0	0	0	0	0	0	0	0	0	0	0	0	0	0	0	0
0	0	0	0	0	0	0	0	0	0	0	0	0	0	0	0	0	0	0	0	0	0	0	0	0	0	0	0	0	0	0	0	0	0	0	0	0	0	0	0	0	0	0	0	0	0	0	0	0	0
0	0	0	0	0	0	0	0	0	0	0	0	0	0	0	0	0	0	0	0	0	0	0	0	0	0	0	0	0	0	0	0	0	0	0	0	0	0	0	0	0	0	0	0	0	0	0	0	0	0
0	0	0	0	0	0	0	0	0	0	0	0	0	0	0	0	0	0	0	0	0	0	0	0	0	0	0	0	0	0	0	0	0	0	0	0	0	0	0	0	0	0	0	0	0	0	0	0	0	0
0	0	0	0	0	0	0	0	0	0	0	0	0	0	0	0	0	0	0	0	0	0	0	0	0	0	0	0	0	0	0	0	0	0	0	0	0	0	0	0	0	0	0	0	0	0	0	0	0	0
0	0	0	0	0	0	0	0	0	0	0	0	0	0	0	0	0	0	0	0	0	0	0	0	0	0	0	0	0	0	0	0	0	0	0	0	0	0	0	0	0	0	0	0	0	0	0	0	0	0
0	0	0	0	0	0	0	0	0	0	0	0	0	0	0	0	0	0	0	0	0	0	0	0	0	0	0	0	0	0	0	0	0	0	0	0	0	0	0	0	0	0	0	0	0	0	0	0	0	0
0	0	0	0	0	0	0	0	0	0	0	0	0	0	0	0	0	0	0	0	0	0	0	0	0	0	0	0	0	0	0	0	0	0	0	0	0	0	0	0	0	0	0	0	0	0	0	0	0	0
0	0	0	0	0	0	0	0	0	0	0	0	0	0	0	0	0	0	0	0	0	0	0	0	0	0	0	0	0	0	0	0	0	0	0	0	0	0	0	0	0	0	0	0	0	0	0	0	0	0
0	0	0	0	0	0	0	0	0	0	0	0	0	0	0	0	0	0	0	0	0	0	0	0	0	0	0	0	0	0	0	0	0	0	0	0	0	0	0	0	0	0	0	0	0	0	0	0	0	0
0	0	0	0	0	0	0	0	0	0	0	0	0	0	0	0	0	0	0	0	0	0	0	0	0	0	0	0	0	0	0	0	0	0	0	0	0	0	0	0	0	0	0	0	0	0	0	0	0	0
0	0	0	0	0	0	0	0	0	0	0	0	0	0	0	0	0	0	0	0	0	0	0	0	0	0	0	0	0	0	0	0	0	0	0	0	0	0	0	0	0	0	0	0	0	0	0	0	0	0
0	0	0	0	0	0	0	0	0	0	0	0	0	0	0	0	0	0	0	0	0	0	0	0	0	0	0	0	0	0	0	0	0	0	0	0	0	0	0	0	0	0	0	0	0	0	0	0	0	0
0	0	0	0	0	0	0	0	0	0	0	0	0	0	0	0	0	0	0	0	0	0	0	0	0	0	0	0	0	0	0	0	0	0	0	0	0	0	0	0	0	0	0	0	0	0	0	0	0	0
0	0	0	0	0	0	0	0	0	0	0	0	0	0	0	0	0	0	0	0	0	0	0	0	0	0	0	0	0	0	0	0	0	0	0	0	0	0	0	0	0	0	0	0	0	0	0	0	0	0
0	0	0	0	0	0	0	0	0	0	0	0	0	0	0	0	0	0	0	0	0	0	0	0	0	0	0	0	0	0	0	0	0	0	0	0	0	0	0	0	0	0	0	0	0	0	0	0	0	0
0	0	0	0	0	0	0	0	0	0	0	0	0	0	0	0	0	0	0	0	0	0	0	0	0	0	0	0	0	0	0	0	0	0	0	0	0	0	0	0	0	0	0	0	0	0	0	0	0	0
0	0	0	0	0	0	0	0	0	0	0	0	0	0	0	0	0	0	0	0	0	0	0	0	0	0	0	0	0	0	0	0	0	0	0	0	0	0	0	0	0	0	0	0	0	0	0	0	0	0
0	0	0	0	0	0	0	0	0	0	0	0	0	0	0	0	0	0	0	0	0	0	0	0	0	0	0	0	0	0	0	0	0	0	0	0	0	0	0	0	0	0	0	0	0	0	0	0	0	0
0	0	0	0	0	0	0	0	0	0	0	0	0	0	0	0	0	0	0	0	0	0	0	0	0	0	0	0	0	1	0	0	0	0	0	0	0	0	0	0	0	0	0	0	0	0	0	0	0	0
0	0	0	0	0	0	0	0	0	0	0	0	0	0	0	0	0	0	0	0	0	0	0	0	0	0	0	0	0	0	0	0	0	0	0	0	0	0	0	0	0	0	0	0	0	0	0	0	0	0
0	0	0	0	0	0	0	0	0	0	0	0	0	0	0	0	0	0	0	0	0	0	0	0	0	0	0	0	0	0	0	0	0	0	0	0	0	0	0	0	0	0	0	0	0	0	0	0	0	0
0	0	0	0	0	0	0	0	0	0	0	0	0	0	0	0	0	0	0	0	0	0	0	0	0	0	0	0	0	0	0	0	0	0	0	0	0	0	0	0	0	0	0	0	0	0	0	0	0	0
0	0	0	0	0	0	0	0	0	0	0	0	0	0	0	0	0	0	0	0	0	0	0	0	0	0	0	0	0	0	0	0	0	0	0	0	0	0	0	0	0	0	0	0	0	0	0	0	0	0
0	0	0	0	0	0	0	0	0	0	0	0	0	0	0	0	0	0	0	0	0	0	0	0	0	0	0	0	0	0	0	0	0	0	0	0	0	0	0	0	0	0	0	0	0	0	0	0	0	0
0	0	0	0	0	0	0	0	0	0	0	0	0	0	0	0	0	0	0	0	0	0	0	0	0	0	0	0	0	0	0	0	0	0	0	0	0	0	0	0	0	0	0	0	0	0	0	0	0	0
0	0	0	0	0	0	0	0	0	0	0	0	0	0	0	0	0	0	0	0	0	0	0	0	0	0	0	0	0	0	0	0	0	0	0	0	0	0	0	0	0	0	0	0	0	0	0	0	0	0
0	0	0	0	0	0	0	0	0	0	0	0	0	0	0	0	0	0	0	0	0	0	0	0	0	0	0	0	0	0	0	0	0	0	0	0	0	0	0	0	0	0	0	0	0	0	0	0	0	0
0	0	0	0	0	0	0	0	0	0	0	0	0	0	0	0	0	0	0	0	0	0	0	0	0	0	0	0	0	0	0	0	0	0	0	0	0	0	0	0	0	0	0	0	0	0	0	0	0	0
0	0	0	0	0	0	0	0	0	0	0	0	0	0	0	0	0	0	0	0	0	0	0	0	0	0	0	0	0	0	0	0	0	0	0	0	0	0	0	0	0	0	0	0	0	0	0	0	0	0
0	0	0	0	0	0	0	0	0	0	0	0	0	0	0	0	0	0	0	0	0	0	0	0	0	0	0	0	0	0	0	0	0	0	0	0	0	0	0	0	0	0	0	0	0	0	0	0	0	0
0	0	0	0	0	0	0	0	0	0	0	0	0	0	0	0	0	0	0	0	0	0	0	0	0	0	0	0	0	0	0	0	0	0	0	0	0	0	0	0	0	0	0	0	0	0	0	0	0	0
0	0	0	0	0	0	0	0	0	0	0	0	0	0	0	0	0	0	0	0	0	0	0	0	0	0	0	0	0	0	0	0	0	0	0	0	0	0	0	0	0	0	0	0	0	0	0	0	0	0
0	0	0	0	0	0	0	0	0	0	0	0	0	0	0	0	0	0	0	0	0	0	0	0	0	0	0	0	0	0	0	0	0	0	0	0	0	0	0	0	0	0	0	0	0	0	0	0	0	0
0	0	0	0	0	0	0	0	0	0	0	0	0	0	0	0	0	0	0	0	0	0	0	0	0	0	0	0	0	0	0	0	0	0	0	0	0	0	0	0	0	0	0	0	0	0	0	0	0	0
0	0	0	0	0	0	0	0	0	0	0	0	0	0	0	0	0	0	0	0	0	0	0	0	0	0	0	0	0	0	0	0	0	0	0	0	0	0	0	0	0	0	0	0	0	0	0	0	0	0
0	0	0	0	0	0	0	0	0	0	0	0	0	0	0	0	0	0	0	0	0	0	0	0	1	0	0	0	0	0	0	0	0	0	0	0	0	0	0	0	0	0	0	0	0	0	0	0	0	0
0	0	0	0	0	0	0	0	0	0	0	0	0	0	0	0	0	0	0	0	0	0	0	0	0	0	0	0	0	0	0	0	0	0	0	0	0	0	0	0	0	0	0	0	0	0	0	0	0	0
0	0	0	0	0	0	0	0	0	0	0	0	0	0	0	0	0	0	0	0	0	0	0	0	0	0	0	0	0	0	0	0	0	0	0	0	0	0	0	0	0	0	0	0	0	0	0	0	0	0
0	0	0	0	0	0	0	0	0	0	0	0	0	0	0	0	0	0	0	0	0	0	0	0	0	0	0	0	0	0	0	0	0	0	0	0	0	0	0	0	0	0	0	0	0	0	0	0	0	0
0	0	0	0	0	0	0	0	0	0	0	0	0	0	0	0	0	0	0	0	0	0	0	0	0	0	0	0	0	0	0	0	0	0	0	0	0	0	0	0	0	0	0	0	0	0	0	0	0	0
0	0	0	0	0	0	0	0	0	0	0	0	0	0	0	0	0	0	0	0	0	0	0	0	0	0	0	0	0	0	0	0	0	0	0	0	0	0	0	0	0	0	0	0	0	0	0	0	0	0
0	0	0	0	0	0	0	0	0	0	0	0	0	0	0	0	0	0	0	0	0	0	0	0	0	0	0	0	0	0	0	0	0	0	0	0	0	0	0	0	0	0	0	0	0	0	0	0	0	0
0	0	0	0	0	0	0	0	0	0	0	0	0	0	0	0	0	0	0	0	0	0	0	0	0	0	0	0	0	0	0	0	0	0	0	0	0	0	0	0	0	0	0	0	0	0	0	0	0	0
0	0	0	0	0	0	0	0	0	0	0	0	0	0	0	0	0	0	0	0	0	0	0	0	0	0	0	0	0	0	0	0	0	0	0	0	0	0	0	0	0	0	0	0	0	0	0	0	0	0
0	0	0	0	0	0	0	0	0	0	0	0	0	0	0	0	0	0	0	0	0	0	0	0	0	0	0	0	0	0	0	0	0	0	0	0	0	0	0	0	0	0	0	0	0	0	0	0	0	0
0	0	0	0	0	0	0	0	0	0	0	0	0	0	0	0	0	0	0	0	0	0	0	0	0	0	0	0	0	0	0	0	0	0	0	0	0	0	0	0	0	0	0	0	0	0	0	0	0	0
0	0	0	0	0	0	0	0	0	0	0	0	0	0	0	0	0	0	0	0	0	0	0	0	0	0	0	0	0	0	0	0	0	0	0	0	0	0	0	0	0	0	0	0	0	0	0	0	0	0
0	0	0	0	0	0	0	0	0	0	0	0	0	0	0	0	0	0	0	0	0	0	0	0	0	0	0	0	0	0	0	0	0	0	0	0	0	0	0	0	0	0	0	0	0	0	0	0	0	0
0	0	0	0	0	0	0	0	0	0	0	0	0	0	0	0	0	0	0	0	0	0	0	0	0	0	0	0	0	0	0	0	0	0	0	0	0	0	0	0	0	0	0	0	0	0	0	0	0	0
0	0	0	0	0	0	0	0	0	0	0	0	0	0	0	0	0	0	0	0	0	0	0	0	0	0	0	0	0	0	0	0	0	0	0	0	0	0	0	0	0	0	0	0	0	0	0	0	0	0
0	0	0	0	0	0	0	0	0	0	0	0	0	0	0	0	0	0	0	0	0	0	0	0	0	0	0	0	0	0	0	0	0	0	0	0	0	0	0	0	0	0	0	0	0	0	0	0	0	0
0	0	0	0	0	0	0	0	0	0	0	0	0	0	0	0	0	0	0	0	0	0	0	0	0	0	0	0	0	0	0	0	0	0	0	0	0	0	0	0	0	0	0	0	0	0	0	0	0	0
0	0	0	0	0	0	0	0	0	0	0	0	0	0	0	0	0	0	0	0	0	0	0	0	0	0	0	0	0	0	0	0	0	0	0	0	0	0	0	0	0	0	0	0	0	0	0	0	0	0
0	0	0	0	0	0	0	0	0	0	0	0	0	0	0	0	0	0	0	0	0	0	0	0	0	0	0	0	0	0	0	0	0	0	0	0	0	0	0	0	0	0	0	0	0	0	0	0	0	0
0	0	0	0	0	0	0	0	0	0	0	0	0	0	0	0	0	0	0	0	0	0	0	0	0	0	0	0	0	0	0	0	0	0	0	0	0	0	0	0	0	0	0	0	0	0	0	0	0	0
0	0	0	0	0	0	0	0	0	0	0	0	0	0	0	0	0	0	0	0	0	0	0	0	0	0	0	0	0	0	0	0	0	0	0	0	0	0	0	0	0	0	0	0	0	0	0	0	0	0
0	0	0	0	0	0	0	0	0	0	0	0	0	0	0	0	0	0	0	0	0	0	0	0	0	0	0	0	0	0	0	0	0	0	0	0	0	0	0	0	0	0	0	0	0	0	0	0	0	0
0	0	0	0	0	0	0	0	0	0	0	0	0	0	0	0	0	0	0	0	0	0	0	0	0	0	0	0	0	0	0	0	0	0	0	0	0	0	0	0	0	0	0	0	0	0	0	0	0	0
0	0	0	0	0	0	0	0	0	0	0	0	0	0	0	0	0	0	0	0	0	0	0	0	0	0	0	0	0	0	0	0	0	0	0	0	0	0	0	0	0	0	0	0	0	0	0	0	0	0
0	0	0	0	0	0	0	0	0	0	0	0	0	0	0	0	0	0	0	0	0	0	0	0	0	0	0	0	0	0	0	0	0	0	0	0	0	0	0	0	0	0	0	0	0	0	0	0	0	0
0	0	0	0	0	0	0	0	0	0	0	0	0	0	0	0	0	0	0	0	0	0	0	0	0	0	0	0	0	0	0	0	0	0	0	0	0	0	0	0	0	0	0	0	0	0	0	0	0	0
0	0	0	0	0	0	0	0	0	0	0	0	0	0	0	0	0	0	0	0	0	0	0	0	0	0	0	0	0	0	0	0	0	0	0	0	0	0	0	0	0	0	0	0	0	0	0	0	0	0
0	0	0	0	0	0	0	0	0	0	0	0	0	0	0	0	0	0	0	0	0	0	0	0	0	0	0	0	0	0	0	0	0	0	0	0	0	0	0	0	0	0	0	0	0	0	0	0	0	0
0	0	0	0	0	0	0	0	0	0	0	0	0	0	0	0	0	0	0	0	0	0	0	0	0	0	0	0	0	0	0	0	0	0	0	0	0	0	0	0	0	0	0	0	0	0	0	0	0	0
0	0	0	0	0	0	0	0	0	0	0	0	0	0	0	0	0	0	0	0	0	0	0	0	0	0	0	0	0	0	0	0	0	0	0	0	0	0	0	0	0	0	0	0	0	0	0	0	0	0
0	0	0	0	0	0	0	0	0	0	0	0	0	0	0	0	0	0	0	0	0	0	0	0	0	0	0	0	0	0	0	0	0	0	0	0	0	0	0	0	0	0	0	0	0	0	0	0	0	0
0	0	0	0	0	0	0	0	0	0	0	0	0	0	0	0	0	0	0	0	0	0	0	0	0	0	0	0	0	0	0	0	0	0	0	0	0	0	0	0	0	0	0	0	0	0	0	0	0	0
0	0	0	0	0	0	0	0	0	0	0	0	0	0	0	0	0	0	0	0	0	0	0	0	0	0	0	0	0	0	0	0	0	0	0	0	0	0	0	0	0	0	0	0	0	0	0	0	0	0
0	0	0	0	0	0	0	0	0	0	0	0	0	0	0	0	0	0	0	0	0	0	0	0	0	0	0	0	0	0	0	0	0	0	0	0	0	0	0	0	0	0	0	0	0	0	0	0	0	0
0	0	0	0	0	0	0	0	0	0	0	0	0	0	0	0	0	0	0	0	0	0	0	0	0	0	0	0	0	0	0	0	0	0	0	0	0	0	0	0	0	0	0	0	0	0	0	0	0	0
0	0	0	0	0	0	0	0	0	0	0	0	0	0	0	0	0	0	0	0	0	0	0	0	0	0	0	0	0	0	0	0	0	0	0	0	0	0	0	0	0	0	0	0	0	0	0	0	0	0
0	0	0	0	0	0	0	0	0	0	0	0	0	0	0	0	0	0	0	0	0	0	0	0	0	0	0	0	0	0	0	0	0	0	0	0	0	0	0	0	0	0	0	0	0	0	0	0	0	0
0	0	0	0	0	0	0	0	0	0	0	0	0	0	0	0	0	0	0	0	0	0	0	0	0	0	0	0	0	0	0	0	0	0	0	0	0	0	0	0	0	0	0	0	0	0	0	0	0	0
0	0	0	0	0	0	0	0	0	0	0	0	0	0	0	0	0	0	0	0	0	0	0	0	0	0	0	0	0	0	0	0	0	0	0	0	0	0	0	0	0	0	0	0	0	0	0	0	0	0
0	0	0	0	0	0	0	0	0	0	0	0	0	0	0	0	0	0	0	0	0	0	0	0	0	0	0	0	0	0	0	0	0	0	0	0	0	0	0	0	0	0	0	0	0	0	0	0	0	0
0	0	0	0	0	0	0	0	0	0	0	0	0	0	0	0	0	0	0	0	0	0	0	0	0	0	0	0	0	0	0	0	0	0	0	0	0	0	0	0	0	0	0	0	0	0	0	0	0	0
0	0	0	0	0	0	0	0	0	0	0	0	0	0	0	0	0	0	0	0	0	0	0	0	0	0	0	0	0	0	0	0	0	0	0	0	0	0	0	0	0	0	0	0	0	0	0	0	0	0
0	0	0	0	0	0	0	0	0	0	0	0	0	0	0	0	0	0	0	0	0	0	0	0	0	0	0	0	0	0	0	0	0	0	0	0	0	0	0	0	0	0	0	0	0	0	0	0	0	0
0	0	0	0	0	0	0	0	0	0	0	0	0	0	0	0	0	0	0	0	0	0	0	0	0	0	0	0	0	0	0	0	0	0	0	0	0	0	0	0	0	0	0	0	0	0	0	0	0	0
0	0	0	0	0	0	0	0	0	0	0	0	0	0	0	0	0	0	0	0	0	0	0	0	0	0	0	0	0	0	0	0	0	0	0	0	0	0	0	0	0	0	0	0	0	0	0	0	0	0
0	0	0	0	0	0	0	0	0	0	0	0	0	0	0	0	0	0	0	0	0	0	0	0	0	0	0	0	0	0	0	0	0	0	0	0	0	0	0	0	0	0	0	0	0	0	0	0	0	0
0	0	0	0	0	0	0	0	0	0	0	0	0	0	0	0	0	0	0	0	0	0	0	0	0	0	0	0	0	0	0	0	0	0	0	0	0	0	0	0	0	0	0	0	0	0	0	0	0	0
0	0	0	0	0	0	0	0	0	0	0	0	0	0	0	0	0	0	0	0	0	0	0	0	0	0	0	0	0	0	0	0	0	0	0	0	0	0	0	0	0	0	0	0	0	0	0	0	0	0
0	0	0	0	0	0	0	0	0	0	0	0	0	0	0	0	0	0	0	0	0	0	0	0	0	0	0	0	0	0	0	0	0	0	0	0	0	0	0	0	0	0	0	0	0	0	0	0	0	0
0	0	0	0	0	0	0	0	0	0	0	0	0	0	0	0	0	0	0	0	0	0	0	0	0	0	0	0	0	0	0	0	0	0	0	0	0	0	0	0	0	0	0	0	0	0	0	0	0	0
0	0	0	0	0	0	0	0	0	0	0	0	0	0	0	0	0	0	0	0	0	0	0	0	0	0	0	0	0	0	0	0	0	0	0	0	0	0	0	0	0	0	0	0	0	0	0	0	0	0
0	0	0	0	0	0	0	0	0	0	0	0	0	0	0	0	0	0	0	0	0	0	0	0	0	0	0	0	0	0	0	0	0	0	0	0	0	0	0	0	0	0	0	0	0	0	0	0	0	0
0	0	0	0	0	0	0	0	0	0	0	0	0	0	0	0	0	0	0	0	0	0	0	0	0	0	0	0	0	0	0	0	0	0	0	0	0	0	0	0	0	0	0	0	0	0	0	0	0	0
0	0	0	0	0	0	0	0	0	0	0	0	0	0	0	0	0	0	0	0	0	0	0	0	0	0	0	0	0	0	0	0	0	0	0	0	0	0	0	0	0	0	0	0	0	0	0	0	0	0
0	0	0	0	0	0	0	0	0	0	0	0	0	0	0	0	0	0	0	0	0	0	0	0	0	0	0	0	0	0	0	0	0	0	0	0	0	0	0	0	0	0	0	0	0	0	0	0	0	0
0	0	0	0	0	0	0	0	0	0	0	0	0	0	0	0	0	0	0	0	0	0	0	0	0	0	0	0	0	0	0	0	0	0	0	0	0	0	0	0	0	0	0	0	0	0	0	0	0	0
0	0	0	0	0	0	0	0	0	0	0	0	0	0	0	0	0	0	0	0	0	0	0	0	0	0	0	0	0	0	0	0	0	0	0	0	0	0	0	0	0	0	0	0	0	0	0	0	0	0
0	0	0	0	0	0	0	0	0	0	0	0	0	0	0	0	0	0	0	0	0	0	0	0	0	0	0	0	0	0	0	0	0	0	0	0	0	0	0	0	0	0	0	0	0	0	0	0	0	0
0	0	0	0	0	0	0	0	0	0	0	0	0	0	0	0	0	0	0	0	0	0	0	0	0	0	0	0	0	0	0	0	0	0	0	0	0	0	0	0	0	0	0	0	0	0	0	0	0	0
0	0	0	0	0	0	0	0	0	0	0	0	0	0	0	0	0	0	0	0	0	0	0	0	0	0	0	0	0	0	0	0	0	0	0	0	0	0	0	0	0	0	0	0	0	0	0	0	0	0
0	0	0	0	0	0	0	0	0	0	0	0	0	0	0	0	0	0	0	0	0	0	0	0	0	0	0	0	0	0	0	0	0	0	0	0	0	0	0	0	0	0	0	0	0	0	0	0	0	0
0	0	0	0	0	0	0	0	0	0	0	0	0	0	0	0	0	0	0	0	0	0	0	0	0	0	0	0	0	0	0	0	0	0	0	0	0	0	0	0	0	0	0	0	0	0	0	0	0	0
0	0	0	0	0	0	0	0	0	0	0	0	0	0	0	0	0	0	0	0	0	0	0	0	0	0	0	0	0	0	0	0	0	0	0	0	0	0	0	0	0	0	0	0	0	0	0	0	0	0
0	0	0	0	0	0	0	0	0	0	0	0	0	0	0	0	0	0	0	0	0	0	0	0	0	0	0	0	0	0	0	0	0	0	0	0	0	0	0	0	0	0	0	0	0	0	0	0	0	0
0	0	0	0	0	0	0	0	0	0	0	0	0	0	0	0	0	0	0	0	0	0	0	0	0	0	0	0	0	0	0	0	0	0	0	0	0	0	0	0	0	0	0	0	0	0	0	0	0	0
0	0	0	0	0	0	0	0	0	0	0	0	0	0	0	0	0	0	0	0	0	0	0	0	0	0	0	0	0	0	0	0	0	0	0	0	0	0	0	0	0	0	0	0	0	0	0	0	0	0
0	0	0	0	0	0	0	0	0	0	0	0	0	0	0	0	0	0	0	0	0	0	0	0	0	0	0	0	0	0	0	0	0	0	0	0	0	0	0	0	0	0	0	0	0	0	0	0	0	0
0	0	0	0	0	0	0	0	0	0	0	0	0	0	0	0	0	0	0	0	0	0	0	0	0	0	0	0	0	0	0	0	0	0	0	0	0	0	0	0	0	0	0	0	0	0	0	0	0	0
0	0	0	0	0	0	0	0	0	0	0	0	0	0	0	0	0	0	0	0	0	0	0	0	0	0	0	0	0	0	0	0	0	0	0	0	0	0	0	0	0	0	0	0	0	0	0	0	0	0
0	0	0	0	0	0	0	0	0	0	0	0	0	0	0	0	0	0	0	0	0	0	0	0	0	0	0	0	0	0	0	0	0	0	0	0	0	0	0	0	0	0	0	0	0	0	0	0	0	0
0	0	0	0	0	0	0	0	0	0	0	0	0	0	0	0	0	0	0	0	0	0	0	0	0	0	0	0	0	0	0	0	0	0	0	0	0	0	0	0	0	0	0	0	0	0	0	0	0	0
0	0	0	0	0	0	0	0	0	0	0	0	0	0	0	0	0	0	0	0	0	0	0	0	0	0	0	0	0	0	0	0	0	0	0	0	0	0	0	0	0	0	0	0	0	0	0	0	0	0
0	0	0	0	0	0	0	0	0	0	0	0	0	0	0	0	0	0	0	0	0	0	0	0	0	0	0	0	0	0	0	0	0	0	0	0	0	0	0	0	0	0	0	0	0	0	0	0	0	0
0	0	0	0	0	0	0	0	0	0	0	0	0	0	0	0	0	0	0	0	0	0	0	0	0	0	0	0	0	0	0	0	0	0	0	0	0	0	0	0	0	0	0	0	0	0	0	0	0	0
0	0	0	0	0	0	0	0	0	0	0	0	0	0	0	0	0	0	0	0	0	0	0	0	0	0	0	0	0	0	0	0	0	0	0	0	0	0	0	0	0	0	0	0	0	0	0	0	0	0
0	0	0	0	0	0	0	0	0	0	0	0	0	0	0	0	0	0	0	0	0	0	0	0	0	0	0	0	0	0	0	0	0	0	0	0	0	0	0	0	0	0	0	0	0	0	0	0	0	0
0	0	0	0	0	0	0	0	0	0	0	0	0	0	0	0	0	0	0	0	0	0	0	0	0	0	0	0	0	0	0	0	0	0	0	0	0	0	0	0	0	0	0	0	0	0	0	0	0	0
0	0	0	0	0	0	0	0	0	0	0	0	0	0	0	0	0	0	0	0	0	0	0	0	0	0	0	0	0	0	0	0	0	0	0	0	0	0	0	0	0	0	0	0	0	0	0	0	0	0
0	0	0	0	0	0	0	0	0	0	0	0	0	0	0	0	0	0	0	0	0	0	0	0	0	0	0	0	0	0	0	0	0	0	0	0	0	0	0	0	0	0	0	0	0	0	0	0	0	0
0	0	0	0	0	0	0	0	0	0	0	0	0	0	0	0	0	0	0	0	0	0	0	0	0	0	0	0	0	0	0	0	0	0	0	0	0	0	0	0	0	0	0	0	0	0	0	0	0	0
0	0	0	0	0	0	0	0	0	0	0	0	0	0	0	0	0	0	0	0	0	0	0	0	0	0	0	0	0	0	0	0	0	0	0	0	0	0	0	0	0	0	0	0	0	0	0	0	0	0
0	0	0	0	0	0	0	0	0	0	0	0	0	0	0	0	0	0	0	0	0	0	0	0	0	0	0	0	0	0	0	0	0	0	0	0	0	0	0	0	0	0	0	0	0	0	0	0	0	0
0	0	0	0	0	0	0	0	0	0	0	0	0	0	0	0	0	0	0	0	0	0	0	0	0	0	0	0	0	0	0	0	0	0	0	0	0	0	0	0	0	0	0	0	0	0	0	0	0	0
0	0	0	0	0	0	0	0	0	0	0	0	0	0	0	0	0	0	0	0	0	0	0	0	0	0	0	0	0	0	0	0	0	0	0	0	0	0	0	0	0	0	0	0	0	0	0	0	0	0
0	0	0	0	0	0	0	0	0	0	0	0	0	0	0	0	0	0	0	0	0	0	0	0	0	0	0	0	0	0	0	0	0	0	0	0	0	0	0	0	0	0	0	0	0	0	0	0	0	0
0	0	0	0	0	0	0	0	0	0	0	0	0	0	0	0	0	0	0	0	0	0	0	0	0	0	0	0	0	0	0	0	0	0	0	0	0	0	0	0	0	0	0	0	0	0	0	0	0	0
0	0	0	0	0	0	0	0	0	0	0	0	0	0	0	0	0	0	0	0	0	0	0	0	0	0	0	0	0	0	0	0	0	0	0	0	0	0	0	0	0	0	0	0	0	0	0	0	0	0
0	0	0	0	0	0	0	0	0	0	0	0	0	0	0	0	0	0	0	0	0	0	0	0	0	0	0	0	0	0	0	0	0	0	0	0	0	0	0	0	0	0	0	0	0	0	0	0	0	0
0	0	0	0	0	0	0	0	0	0	0	0	0	0	0	0	0	0	0	0	0	0	0	0	0	0	0	0	0	0	0	0	0	0	0	0	0	0	0	0	0	0	0	0	0	0	0	0	0	0
0	0	0	0	0	0	0	0	0	0	0	0	0	0	0	0	0	0	0	0	0	0	0	0	0	0	0	0	0	0	0	0	0	0	0	0	0	0	0	0	0	0	0	0	0	0	0	0	0	0
0	0	0	0	0	0	0	0	0	0	0	0	0	0	0	0	0	0	0	0	0	0	0	0	0	0	0	0	0	0	0	0	0	0	0	0	0	0	0	0	0	0	0	0	0	0	0	0	0	0
0	0	0	0	0	0	0	0	0	0	0	0	0	0	0	0	0	0	0	0	0	0	0	0	0	0	0	0	0	0	0	0	0	0	0	0	0	0	0	0	0	0	0	0	0	0	0	0	0	0
0	0	0	0	0	0	0	0	0	0	0	0	0	0	0	0	0	0	0	0	0	0	0	0	0	0	0	0	0	0	0	0	0	0	0	0	0	0	0	0	0	0	0	0	0	0	0	0	0	0
0	0	0	0	0	0	0	0	0	0	0	0	0	0	0	0	0	0	0	0	0	0	0	0	0	0	0	0	0	0	0	0	0	0	0	0	0	0	0	0	0	0	0	0	0	0	0	0	0	0
0	0	0	0	0	0	0	0	0	0	0	0	0	0	0	0	0	0	0	0	0	0	0	0	0	0	0	0	0	0	0	0	0	0	0	0	0	0	0	0	0	0	0	0	0	0	0	0	0	0
0	0	0	0	0	0	0	0	0	0	0	0	0	0	0	0	0	0	0	0	0	0	0	0	0	0	0	0	0	0	0	0	0	0	0	0	0	0	0	0	0	0	0	0	0	0	0	0	0	0
0	0	0	0	0	0	0	0	0	0	0	0	0	0	0	0	0	0	0	0	0	0	0	0	0	0	0	0	0	0	0	0	0	0	0	0	0	0	0	0	0	0	0	0	0	0	0	0	0	0
0	0	0	0	0	0	0	0	0	0	0	0	0	0	0	0	0	0	0	0	0	0	0	0	0	0	0	0	0	0	0	0	0	0	0	0	0	0	0	0	0	0	0	0	0	0	0	0	0	0
0	0	0	0	0	0	0	0	0	0	0	0	0	0	0	0	0	0	0	0	0	0	0	0	0	0	0	0	0	0	0	0	0	0	0	0	0	0	0	0	0	0	0	0	0	0	0	0	0	0
0	0	0	0	0	0	0	0	0	0	0	0	0	0	0	0	0	0	0	0	0	0	0	0	0	0	0	0	0	0	0	0	0	0	0	0	0	0	0	0	0	0	0	0	0	0	0	0	0	0
0	0	0	0	0	0	0	0	0	0	0	0	0	0	0	0	0	0	0	0	0	0	0	0	0	0	0	0	0	0	0	0	0	0	0	0	0	0	0	0	0	0	0	0	0	0	0	0	0	0
0	0	0	0	0	0	0	0	0	0	0	0	0	0	0	0	0	0	0	0	0	0	0	0	0	0	0	0	0	0	0	0	0	0	0	0	0	0	0	0	0	0	0	0	0	0	0	0	0	0
0	0	0	0	0	0	0	0	0	0	0	0	0	0	0	0	0	0	0	0	0	0	0	0	0	0	0	0	0	0	0	0	0	0	0	0	0	0	0	0	0	0	0	0	0	0	0	0	0	0
0	0	0	0	0	0	0	0	0	0	0	0	0	0	0	0	0	0	0	0	0	0	0	0	0	0	0	0	0	0	0	0	0	0	0	0	0	0	0	0	0	0	0	0	0	0	0	0	0	0
0	0	0	0	0	0	0	0	0	0	0	0	0	0	0	0	0	0	0	0	0	0	0	0	0	0	0	0	0	0	0	0	0	0	0	0	0	0	0	0	0	0	0	0	0	0	0	0	0	0
0	0	0	0	0	0	0	0	0	0	0	0	0	0	0	0	0	0	0	0	0	0	0	0	0	0	0	0	0	0	0	0	0	0	0	0	0	0	0	0	0	0	0	0	0	0	0	0	0	0
0	0	0	0	0	0	0	0	0	0	0	0	0	0	0	0	0	0	0	0	0	0	0	0	0	0	0	0	0	0	0	0	0	0	0	0	0	0	0	0	0	0	0	0	0	0	0	0	0	0
0	0	0	0	0	0	0	0	0	0	0	0	0	0	0	0	0	0	0	0	0	0	0	0	0	0	0	0	0	0	0	0	0	0	0	0	0	0	0	0	0	0	0	0	0	0	0	0	0	0
0	0	0	0	0	0	0	0	0	0	0	0	0	0	0	0	0	0	0	0	0	0	0	0	0	0	0	0	0	0	0	0	0	0	0	0	0	0	0	0	0	0	0	0	0	0	0	0	0	0
0	0	0	0	0	0	0	0	0	0	0	0	0	0	0	0	0	0	0	0	0	0	0	0	0	0	0	0	0	0	0	0	0	0	0	0	0	0	0	0	0	0	0	0	0	0	0	0	0	0
0	0	0	0	0	0	0	0	0	0	0	0	0	0	0	0	0	0	0	0	0	0	0	0	0	0	0	0	0	0	0	0	0	0	0	0	0	0	0	0	0	0	0	0	0	0	0	0	0	0
0	0	0	0	0	0	0	0	0	0	0	0	0	0	0	0	0	0	0	0	0	0	0	0	0	0	0	0	0	0	0	0	0	0	0	0	0	0	0	0	0	0	0	0	0	0	0	0	0	0
0	0	0	0	0	0	0	0	0	0	0	0	0	0	0	0	0	0	0	0	0	0	0	0	0	0	0	0	0	0	0	0	0	0	0	0	0	0	0	0	0	0	0	0	0	0	0	0	0	0
0	0	0	0	0	0	0	0	0	0	0	0	0	0	0	0	0	0	0	0	0	0	0	0	0	0	0	0	0	0	0	0	0	0	0	0	0	0	0	0	0	0	0	0	0	0	0	0	0	0
0	0	0	0	0	0	0	0	0	0	0	0	0	0	0	0	0	0	0	0	0	0	0	0	0	0	0	0	0	0	0	0	0	0	0	0	0	0	0	0	0	0	0	0	0	0	0	0	0	0
0	0	0	0	0	0	0	0	0	0	0	0	0	0	0	0	0	0	0	0	0	0	0	0	0	0	0	0	0	0	0	0	0	0	0	0	0	0	0	0	0	0	0	0	0	0	0	0	0	0
0	0	0	0	0	0	0	0	0	0	0	0	0	0	0	0	0	0	0	0	0	0	0	0	0	0	0	0	0	0	0	0	0	0	0	0	0	0	0	0	0	0	0	0	0	0	0	0	0	0
0	0	0	0	0	0	0	0	0	0	0	0	0	0	0	0	0	0	0	0	0	0	0	0	0	0	0	0	0	0	0	0	0	0	0	0	0	0	0	0	0	0	0	0	0	0	0	0	0	0
0	0	0	0	0	0	0	0	0	0	0	0	0	0	0	0	0	0	0	0	0	0	0	0	0	0	0	0	0	0	0	0	0	0	0	0	0	0	0	0	0	0	0	0	0	0	0	0	0	0
0	0	0	0	0	0	0	0	0	0	0	0	0	0	0	0	0	0	0	0	0	0	0	0	0	0	0	0	0	0	0	0	0	0	0	0	0	0	0	0	0	0	0	0	0	0	0	0	0	0
0	0	0	0	0	0	0	0	0	0	0	0	0	0	0	0	0	0	0	0	0	0	0	0	0	0	0	0	0	0	0	0	0	0	0	0	0	0	0	0	0	0	0	0	0	0	0	0	0	0
0	0	0	0	0	0	0	0	0	0	0	0	0	0	0	0	0	0	0	0	0	0	0	0	0	0	0	0	0	0	0	0	0	0	0	0	0	0	0	0	0	0	0	0	0	0	0	0	0	0
0	0	0	0	0	0	0	0	0	0	0	0	0	0	0	0	0	0	0	0	0	0	0	0	0	0	0	0	0	0	0	0	0	0	0	0	0	0	0	0	0	0	0	0	0	0	0	0	0	0
0	0	0	0	0	0	0	0	0	0	0	0	0	0	0	0	0	0	0	0	0	0	0	0	0	0	0	0	0	0	0	0	0	0	0	0	0	0	0	0	0	0	0	0	0	0	0	0	0	0
0	0	0	0	0	0	0	0	0	0	0	0	0	0	0	0	0	0	0	0	0	0	0	0	0	0	0	0	0	0	0	0	0	0	0	0	0	0	0	0	0	0	0	0	0	0	0	0	0	0
0	0	0	0	0	0	0	0	0	0	0	0	0	0	0	0	0	0	0	0	0	0	0	0	0	0	0	0	0	0	0	0	0	0	0	0	0	0	0	0	0	0	0	0	0	0	0	0	0	0
0	0	0	0	0	0	0	0	0	0	0	0	0	0	0	0	0	0	0	0	0	0	0	0	0	0	0	0	0	0	0	0	0	0	0	0	0	0	0	0	0	0	0	0	0	0	0	0	0	0
0	0	0	0	0	0	0	0	0	0	0	0	0	0	0	0	0	0	0	0	0	0	0	0	0	0	0	0	0	0	0	0	0	0	0	0	0	0	0	0	0	0	0	0	0	0	0	0	0	0
0	0	0	0	0	0	0	0	0	0	0	0	0	0	0	0	0	0	0	0	0	0	0	0	0	0	0	0	0	0	0	0	0	0	0	0	0	0	0	0	0	0	0	0	0	0	0	0	0	0
0	0	0	0	0	0	0	0	0	0	0	0	0	0	0	0	0	0	0	0	0	0	0	0	0	0	0	0	0	0	0	0	0	0	0	0	0	0	0	0	0	0	0	0	0	0	0	0	0	0
0	0	0	0	0	0	0	0	0	0	0	0	0	0	0	0	0	0	0	0	0	0	0	0	0	0	0	0	0	0	0	0	0	0	0	0	0	0	0	0	0	0	0	0	0	0	0	0	0	0
0	0	0	0	0	0	0	0	0	0	0	0	0	0	0	0	0	0	0	0	0	0	0	0	0	0	0	0	0	0	0	0	0	0	0	0	0	0	0	0	0	0	0	0	0	0	0	0	0	0
0	0	0	0	0	0	0	0	0	0	0	0	0	0	0	0	0	0	0	0	0	0	0	0	0	0	0	0	0	0	0	0	0	0	0	0	0	0	0	0	0	0	0	0	0	0	0	0	0	0
0	0	0	0	0	0	0	0	0	0	0	0	0	0	0	0	0	0	0	0	0	0	0	0	0	0	0	0	0	0	0	0	0	0	0	0	0	0	0	0	0	0	0	0	0	0	0	0	0	0
0	0	0	0	0	0	0	0	0	0	0	0	0	0	0	0	0	0	0	0	0	0	0	0	0	0	0	0	0	0	0	0	0	0	0	0	0	0	0	0	0	0	0	0	0	0	0	0	0	0
0	0	0	0	0	0	0	0	0	0	0	0	0	0	0	0	0	0	0	0	0	0	0	0	0	0	0	0	0	0	0	0	0	0	0	0	0	0	0	0	0	0	0	0	0	0	0	0	0	0
0	0	0	0	0	0	0	0	0	0	0	0	0	0	0	0	0	0	0	0	0	0	0	0	0	0	0	0	0	0	0	0	0	0	0	0	0	0	0	0	0	0	0	0	0	0	0	0	0	0
0	0	0	0	0	0	0	0	0	0	0	0	0	0	0	0	0	0	0	0	0	0	0	0	0	0	0	0	0	0	0	0	0	0	0	0	0	0	0	0	0	0	0	0	0	0	0	0	0	0
0	0	0	0	0	0	0	0	0	0	0	0	0	0	0	0	0	0	0	0	0	0	0	0	0	0	0	0	0	0	0	0	0	0	0	0	0	0	0	0	0	0	0	0	0	0	0	0	0	0
0	0	0	0	0	0	0	0	0	0	0	0	0	0	0	0	0	0	0	0	0	0	0	0	0	0	0	0	0	0	0	0	0	0	0	0	0	0	0	0	0	0	0	0	0	0	0	0	0	0
0	0	0	0	0	0	0	0	0	0	0	0	0	0	0	0	0	0	0	0	0	0	0	0	0	0	0	0	0	0	0	0	0	0	0	0	0	0	0	0	0	0	0	0	0	0	0	0	0	0
0	0	0	0	0	0	0	0	0	0	0	0	0	0	0	0	0	0	0	0	0	0	0	0	0	0	0	0	0	0	0	0	0	0	0	0	0	0	0	0	0	0	0	0	0	0	0	0	0	0
0	0	0	0	0	0	0	0	0	0	0	0	0	0	0	0	0	0	0	0	0	0	0	0	0	0	0	0	0	0	0	0	0	0	0	0	0	0	0	0	0	0	0	0	0	0	0	0	0	0
0	0	0	0	0	0	0	0	0	0	0	0	0	0	0	0	0	0	0	0	0	0	0	0	0	0	0	0	0	0	0	0	0	0	0	0	0	0	0	0	0	0	0	0	0	0	0	0	0	0
0	0	0	0	0	0	0	0	0	0	0	0	0	0	0	0	0	0	0	0	0	0	0	0	0	0	0	0	0	0	0	0	0	0	0	0	0	0	0	0	0	0	0	0	0	0	0	0	0	0
0	0	0	0	0	0	0	0	0	0	0	0	0	0	0	0	0	0	0	0	0	0	0	0	0	0	0	0	0	0	0	0	0	0	0	0	0	0	0	0	0	0	0	0	0	0	0	0	0	0
0	0	0	0	0	0	0	0	0	0	0	0	0	0	0	0	0	0	0	0	0	0	0	0	0	0	0	0	0	0	0	0	0	0	0	0	0	0	0	0	0	0	0	0	0	0	0	0	0	0
0	0	0	0	0	0	0	0	0	0	0	0	0	0	0	0	0	0	0	0	0	0	0	0	0	0	0	0	0	0	0	0	0	0	0	0	0	0	0	0	0	0	0	0	0	0	0	0	0	0
0	0	0	0	0	0	0	0	0	0	0	0	0	0	0	0	0	0	0	0	0	0	0	0	0	0	0	0	0	0	0	0	0	0	0	0	0	0	0	0	0	0	0	0	0	0	0	0	0	0
0	0	0	0	0	0	0	0	0	0	0	0	0	0	0	0	0	0	0	0	0	0	0	0	0	0	0	0	0	0	0	0	0	0	0	0	0	0	0	0	0	0	0	0	0	0	0	0	0	0
0	0	0	0	0	0	0	0	0	0	0	0	0	0	0	0	0	0	0	0	0	0	0	0	0	0	0	0	0	0	0	0	0	0	0	0	0	0	0	0	0	0	0	0	0	0	0	0	0	0
0	0	0	0	0	0	0	0	0	0	0	0	0	0	0	0	0	0	0	0	0	0	0	0	0	0	0	0	0	0	0	0	0	0	0	0	0	0	0	0	0	0	0	0	0	0	0	0	0	0
0	0	0	0	0	0	0	0	0	0	0	0	0	0	0	0	0	0	0	0	0	0	0	0	0	0	0	0	0	0	0	0	0	0	0	0	0	0	0	0	0	0	0	0	0	0	0	0	0	0
0	0	0	0	0	0	0	0	0	0	0	0	0	0	0	0	0	0	0	0	0	0	0	0	0	0	0	0	0	0	0	0	0	0	0	0	0	0	0	0	0	0	0	0	0	0	0	0	0	0
0	0	0	0	0	0	0	0	0	0	0	0	0	0	0	0	0	0	0	0	0	0	0	0	0	0	0	0	0	0	0	0	0	0	0	0	0	0	0	0	0	0	0	0	0	0	0	0	0	0
0	0	0	0	0	0	0	0	0	0	0	0	0	0	0	0	0	0	0	0	0	0	0	0	0	0	0	0	0	0	0	0	0	0	0	0	0	0	0	0	0	0	0	0	0	0	0	0	0	0
0	0	0	0	0	0	0	0	0	0	0	0	0	0	0	0	0	0	0	0	0	0	0	0	0	0	0	0	0	0	0	0	0	0	0	0	0	0	0	0	0	0	0	0	0	0	0	0	0	0
0	0	0	0	0	0	0	0	0	0	0	0	0	0	0	0	0	0	0	0	0	0	0	0	0	0	0	0	0	0	0	0	0	0	0	0	0	0	0	0	0	0	0	0	0	0	0	0	0	0
0	0	0	0	0	0	0	0	0	0	0	0	0	0	0	0	0	0	0	0	0	0	0	0	0	0	0	0	0	0	0	0	0	0	0	0	0	0	0	0	0	0	0	0	0	0	0	0	0	0
0	0	0	0	0	0	0	0	0	0	0	0	0	0	0	0	0	0	0	0	0	0	0	0	0	0	0	0	0	0	0	0	0	0	0	0	0	0	0	0	0	0	0	0	0	0	0	0	0	0
0	0	0	0	0	0	0	0	0	0	0	0	0	0	0	0	0	0	0	0	0	0	0	0	0	0	0	0	0	0	0	0	0	0	0	0	0	0	0	0	0	0	0	0	0	0	0	0	0	0
0	0	0	0	0	0	0	0	0	0	0	0	0	0	0	0	0	0	0	0	0	0	0	0	0	0	0	0	0	0	0	0	0	0	0	0	0	0	0	0	0	0	0	0	0	0	0	0	0	0
0	0	0	0	0	0	0	0	0	0	0	0	0	0	0	0	0	0	0	0	0	0	0	0	0	0	0	0	0	0	0	0	0	0	0	0	0	0	0	0	0	0	0	0	0	0	0	0	0	0
0	0	0	0	0	0	0	0	0	0	0	0	0	0	0	0	0	0	0	0	0	0	0	0	0	0	0	0	0	0	0	0	0	0	0	0	0	0	0	0	0	0	0	0	0	0	0	0	0	0
0	0	0	0	0	0	0	0	0	0	0	0	0	0	0	0	0	0	0	0	0	0	0	0	0	0	0	0	0	0	0	0	0	0	0	0	0	0	0	0	0	0	0	0	0	0	0	0	0	0
0	0	0	0	0	0	0	0	0	0	0	0	0	0	0	0	0	0	0	0	0	0	0	0	0	0	0	0	0	0	0	0	0	0	0	0	0	0	0	0	0	0	0	0	0	0	0	0	0	0
0	0	0	0	0	0	0	0	0	0	0	0	0	0	0	0	0	0	0	0	0	0	0	0	0	0	0	0	0	0	0	0	0	0	0	0	0	0	0	0	0	0	0	0	0	0	0	0	0	0
0	0	0	0	0	0	0	0	0	0	0	0	0	0	0	0	0	0	0	0	0	0	0	0	0	0	0	0	0	0	0	0	0	0	0	0	0	0	0	0	0	0	0	0	0	0	0	0	0	0
0	0	0	0	0	0	0	0	0	0	0	0	0	0	0	0	0	0	0	0	0	0	0	0	0	0	0	0	0	0	0	0	0	0	0	0	0	0	0	0	0	0	0	0	0	0	0	0	0	0
0	0	0	0	0	0	0	0	0	0	0	0	0	0	0	0	0	0	0	0	0	0	0	0	0	0	0	0	0	0	0	0	0	0	0	0	0	0	0	0	0	0	0	0	0	0	0	0	0	0
0	0	0	0	0	0	0	0	0	0	0	0	0	0	0	0	0	0	0	0	0	0	0	0	0	0	0	0	0	0	0	0	0	0	0	0	0	0	0	0	0	0	0	0	0	0	0	0	0	0
0	0	0	0	0	0	0	0	0	0	0	0	0	0	0	0	0	0	0	0	0	0	0	0	0	0	0	0	0	0	0	0	0	0	0	0	0	0	0	0	0	0	0	0	0	0	0	0	0	0
0	0	0	0	0	0	0	0	0	0	0	0	0	0	0	0	0	0	0	0	0	0	0	0	0	0	0	0	0	0	0	0	0	0	0	0	0	0	0	0	0	0	0	0	0	0	0	0	0	0
0	0	0	0	0	0	0	0	0	0	0	0	0	0	0	0	0	0	0	0	0	0	0	0	0	0	0	0	0	0	0	0	0	0	0	0	0	0	0	0	0	0	0	0	0	0	0	0	0	0
0	0	0	0	0	0	0	0	0	0	0	0	0	0	0	0	0	0	0	0	0	0	0	0	0	0	0	0	0	0	0	0	0	0	0	0	0	0	0	0	0	0	0	0	0	0	0	0	0	0
0	0	0	0	0	0	0	0	0	0	0	0	0	0	0	0	0	0	0	0	0	0	0	0	0	0	0	0	0	0	0	0	0	0	0	0	0	0	0	0	0	0	0	0	0	0	0	0	0	0
0	0	0	0	0	0	0	0	0	0	0	0	0	0	0	0	0	0	0	0	0	0	0	0	0	0	0	0	0	0	0	0	0	0	0	0	0	0	0	0	0	0	0	0	0	0	0	0	0	0
0	0	0	0	0	0	0	0	0	0	0	0	0	0	0	0	0	0	0	0	0	0	0	0	0	0	0	0	0	0	0	0	0	0	0	0	0	0	0	0	0	0	0	0	0	0	0	0	0	0
0	0	0	0	0	0	0	0	0	0	0	0	0	0	0	0	0	0	0	0	0	0	0	0	0	0	0	0	0	0	0	0	0	0	0	0	0	0	0	0	0	0	0	0	0	0	0	0	0	0
0	0	0	0	0	0	0	0	0	0	0	0	0	0	0	0	0	0	0	0	0	0	0	0	0	0	0	0	0	0	0	0	0	0	0	0	0	0	0	0	0	0	0	0	0	0	0	0	0	0
0	0	0	0	0	0	0	0	0	0	0	0	0	0	0	0	0	0	0	0	0	0	0	0	0	0	0	0	0	0	0	0	0	0	0	0	0	0	0	0	0	0	0	0	0	0	0	0	0	0
0	0	0	0	0	0	0	0	0	0	0	0	0	0	0	0	0	0	0	0	0	0	0	0	0	0	0	0	0	0	0	0	0	0	0	0	0	0	0	0	0	0	0	0	0	0	0	0	0	0
0	0	0	0	0	0	0	0	0	0	0	0	0	0	0	0	0	0	0	0	0	0	0	0	0	0	0	0	0	0	0	0	0	0	0	0	0	0	0	0	0	0	0	0	0	0	0	0	0	0
0	0	0	0	0	0	0	0	0	0	0	0	0	0	0	0	0	0	0	0	0	0	0	0	0	0	0	0	0	0	0	0	0	0	0	0	0	0	0	0	0	0	0	0	0	0	0	0	0	0
0	0	0	0	0	0	0	0	0	0	0	0	0	0	0	0	0	0	0	0	0	0	0	0	0	0	0	0	0	0	0	0	0	0	0	0	0	0	0	0	0	0	0	0	0	0	0	0	0	0
0	0	0	0	0	0	0	0	0	0	0	0	0	0	0	0	0	0	0	0	0	0	0	0	0	0	0	0	0	0	0	0	0	0	0	0	0	0	0	0	0	0	0	0	0	0	0	0	0	0
0	0	0	0	0	0	0	0	0	0	0	0	0	0	0	0	0	0	0	0	0	0	0	0	0	0	0	0	0	0	0	0	0	0	0	0	0	0	0	0	0	0	0	0	0	0	0	0	0	0
0	0	0	0	0	0	0	0	0	0	0	0	0	0	0	0	0	0	0	0	0	0	0	0	0	0	0	0	0	0	0	0	0	0	0	0	0	0	0	0	0	0	0	0	0	0	0	0	0	0
0	0	0	0	0	0	0	0	0	0	0	0	0	0	0	0	0	0	0	0	0	0	0	0	0	0	0	0	0	0	0	0	0	0	0	0	0	0	0	0	0	0	0	0	0	0	0	0	0	0
0	0	0	0	0	0	0	0	0	0	0	0	0	0	0	0	0	0	0	0	0	0	0	0	0	0	0	0	0	0	0	0	0	0	0	0	0	0	0	0	0	0	0	0	0	0	0	0	0	0
0	0	0	0	0	0	0	0	0	0	0	0	0	0	0	0	0	0	0	0	0	0	0	0	0	0	0	0	0	0	0	0	0	0	0	0	0	0	0	0	0	0	0	0	0	0	0	0	0	0
0	0	0	0	0	0	0	0	0	0	0	0	0	0	0	0	0	0	0	0	0	0	0	0	0	0	0	0	0	0	0	0	0	0	0	0	0	0	0	0	0	0	0	0	0	0	0	0	0	0
0	0	0	0	0	0	0	0	0	0	0	0	0	0	0	0	0	0	0	0	0	0	0	0	0	0	0	0	0	0	0	0	0	0	0	0	0	0	0	0	0	0	0	0	0	0	0	0	0	0
0	0	0	0	0	0	0	0	0	0	0	0	0	0	0	0	0	0	0	0	0	0	0	0	0	0	0	0	0	0	0	0	0	0	0	0	0	0	0	0	0	0	0	0	0	0	0	0	0	0
0	0	0	0	0	0	0	0	0	0	0	0	0	0	0	0	0	0	0	0	0	0	0	0	0	0	0	0	0	0	0	0	0	0	0	0	0	0	0	0	0	0	0	0	0	0	0	0	0	0
0	0	0	0	0	0	0	0	0	0	0	0	0	0	0	0	0	0	0	0	0	0	0	0	0	0	0	0	0	0	0	0	0	0	0	0	0	0	0	0	0	0	0	0	0	0	0	0	0	0
0	0	0	0	0	0	0	0	0	0	0	0	0	0	0	0	0	0	0	0	0	0	0	0	0	0	0	0	0	0	0	0	0	0	0	0	0	0	0	0	0	0	0	0	0	0	0	0	0	0
0	0	0	0	0	0	0	0	0	0	0	0	0	0	0	0	0	0	0	0	0	0	0	0	0	0	0	0	0	0	0	0	0	0	0	0	0	0	0	0	0	0	0	0	0	0	0	0	0	0
0	0	0	0	0	0	0	0	0	0	0	0	0	0	0	0	0	0	0	0	0	0	0	0	0	0	0	0	0	0	0	0	0	0	0	0	0	0	0	0	0	0	0	0	0	0	0	0	0	0
0	0	0	0	0	0	0	0	0	0	0	0	0	0	0	0	0	0	0	0	0	0	0	0	0	0	0	0	0	0	0	0	0	0	0	0	0	0	0	0	0	0	0	0	0	0	0	0	0	0
0	0	0	0	0	0	0	0	0	0	0	0	0	0	0	0	0	0	0	0	0	0	0	0	0	0	0	0	0	0	0	0	0	0	0	0	0	0	0	0	0	0	0	0	0	0	0	0	0	0
0	0	0	0	0	0	0	0	0	0	0	0	0	0	0	0	0	0	0	0	0	0	0	0	0	0	0	0	0	0	0	0	0	0	0	0	0	0	0	0	0	0	0	0	0	0	0	0	0	0
0	0	0	0	0	0	0	0	0	0	0	0	0	0	0	0	0	0	0	0	0	0	0	0	0	0	0	0	0	0	0	0	0	0	0	0	0	0	0	0	0	0	0	0	0	0	0	0	0	0
0	0	0	0	0	0	0	0	0	0	0	0	0	0	0	0	0	0	0	0	0	0	0	0	0	0	0	0	0	0	0	0	0	0	0	0	0	0	0	0	0	0	0	0	0	0	0	0	0	0
0	0	0	0	0	0	0	0	0	0	0	0	0	0	0	0	0	0	0	0	0	0	0	0	0	0	0	0	0	0	0	0	0	0	0	0	0	0	0	0	0	0	0	0	0	0	0	0	0	0
0	0	0	0	0	0	0	0	0	0	0	0	0	0	0	0	0	0	0	0	0	0	0	0	0	0	0	0	0	0	0	0	0	0	0	0	0	0	0	0	0	0	0	0	0	0	0	0	0	0
0	0	0	0	0	0	0	0	0	0	0	0	0	0	0	0	0	0	0	0	0	0	0	0	0	0	0	0	0	0	0	0	0	0	0	0	0	0	0	0	0	0	0	0	0	0	0	0	0	0
0	0	0	0	0	0	0	0	0	0	0	0	0	0	0	0	0	0	0	0	0	0	0	0	0	0	0	0	0	0	0	0	0	0	0	0	0	0	0	0	0	0	0	0	0	0	0	0	0	0
0	0	0	0	0	0	0	0	0	0	0	0	0	0	0	0	0	0	0	0	0	0	0	0	0	0	0	0	0	0	0	0	0	0	0	0	0	0	0	0	0	0	0	0	0	0	0	0	0	0
0	0	0	0	0	0	0	0	0	0	0	0	0	0	0	0	0	0	0	0	0	0	0	0	0	0	0	0	0	0	0	0	0	0	0	0	0	0	0	0	0	0	0	0	0	0	0	0	0	0
0	0	0	0	0	0	0	0	0	0	0	0	0	0	0	0	0	0	0	0	0	0	0	0	0	0	0	0	0	0	0	0	0	0	0	0	0	0	0	0	0	0	0	0	0	0	0	0	0	0
0	0	0	0	0	0	0	0	0	0	0	0	0	0	0	0	0	0	0	0	0	0	0	0	0	0	0	0	0	0	0	0	0	0	0	0	0	0	0	0	0	0	0	0	0	0	0	0	0	0
0	0	0	0	0	0	0	0	0	0	0	0	0	0	0	0	0	0	0	0	0	0	0	0	0	0	0	0	0	0	0	0	0	0	0	0	0	0	0	0	0	0	0	0	0	0	0	0	0	0
0	0	0	0	0	0	0	0	0	0	0	0	0	0	0	0	0	0	0	0	0	0	0	0	0	0	0	0	0	0	0	0	0	0	0	0	0	0	0	0	0	0	0	0	0	0	0	0	0	0
0	0	0	0	0	0	0	0	0	0	0	0	0	0	0	0	0	0	0	0	0	0	0	0	0	0	0	0	0	0	0	0	0	0	0	0	0	0	0	0	0	0	0	0	0	0	0	0	0	0
0	0	0	0	0	0	0	0	0	0	0	0	0	0	0	0	0	0	0	0	0	0	0	0	0	0	0	0	0	0	0	0	0	0	0	0	0	0	0	0	0	0	0	0	0	0	0	0	0	0
0	0	0	0	0	0	0	0	0	0	0	0	0	0	0	0	0	0	0	0	0	0	0	0	0	0	0	0	0	0	0	0	0	0	0	0	0	0	0	0	0	0	0	0	0	0	0	0	0	0
0	0	0	0	0	0	0	0	0	0	0	0	0	0	0	0	0	0	0	0	0	0	0	0	0	0	0	0	0	0	0	0	0	0	0	0	0	0	0	0	0	0	0	0	0	0	0	0	0	0
0	0	0	0	0	0	0	0	0	0	0	0	0	0	0	0	0	0	0	0	0	0	0	0	0	0	0	0	0	0	0	0	0	0	0	0	0	0	0	0	0	0	0	0	0	0	0	0	0	0
0	0	0	0	0	0	0	0	0	0	0	0	0	0	0	0	0	0	0	0	0	0	0	0	0	0	0	0	0	0	0	0	0	0	0	0	0	0	0	0	0	0	0	0	0	0	0	0	0	0
0	0	0	0	0	0	0	0	0	0	0	0	0	0	0	0	0	0	0	0	0	0	0	0	0	0	0	0	0	0	0	0	0	0	0	0	0	0	0	0	0	0	0	0	0	0	0	0	0	0
0	0	0	0	0	0	0	0	0	0	0	0	0	0	0	0	0	0	0	0	0	0	0	0	0	0	0	0	0	0	0	0	0	0	0	0	0	0	0	0	0	0	0	0	0	0	0	0	0	0
0	0	0	0	0	0	0	0	0	0	0	0	0	0	0	0	0	0	0	0	0	0	0	0	0	0	0	0	0	0	0	0	0	0	0	0	0	0	0	0	0	0	0	0	0	0	0	0	0	0
0	0	0	0	0	0	0	0	0	0	0	0	0	0	0	0	0	0	0	0	0	0	0	0	0	0	0	0	0	0	0	0	0	0	0	0	0	0	0	0	0	0	0	0	0	0	0	0	0	0
0	0	0	0	0	0	0	0	0	0	0	0	0	0	0	0	0	0	0	0	0	0	0	0	0	0	0	0	0	0	0	0	0	0	0	0	0	0	0	0	0	0	0	0	0	0	0	0	0	0
0	0	0	0	0	0	0	0	0	0	0	0	0	0	0	0	0	0	0	0	0	0	0	0	0	0	0	0	0	0	0	0	0	0	0	0	0	0	0	0	0	0	0	0	0	0	0	0	0	0
0	0	0	0	0	0	0	0	0	0	0	0	0	0	0	0	0	0	0	0	0	0	0	0	0	0	0	0	0	0	0	0	0	0	0	0	0	0	0	0	0	0	0	0	0	0	0	0	0	0
0	0	0	0	0	0	0	0	0	0	0	0	0	0	0	0	0	0	0	0	0	0	0	0	0	0	0	0	0	0	0	0	0	0	0	0	0	0	0	0	0	0	0	0	0	0	0	0	0	0
0	0	0	0	0	0	0	0	0	0	0	0	0	0	0	0	0	0	0	0	0	0	0	0	0	0	0	0	0	0	0	0	0	0	0	0	0	0	0	0	0	0	0	0	0	0	0	0	0	0
0	0	0	0	0	0	0	0	0	0	0	0	0	0	0	0	0	0	0	0	0	0	0	0	0	0	0	0	0	0	0	0	0	0	0	0	0	0	0	0	0	0	0	0	0	0	0	0	0	0
0	0	0	0	0	0	0	0	0	0	0	0	0	0	0	0	0	0	0	0	0	0	0	0	0	0	0	0	0	0	0	0	0	0	0	0	0	0	0	0	0	0	0	0	0	0	0	0	0	0
0	0	0	0	0	0	0	0	0	0	0	0	0	0	0	0	0	0	0	0	0	0	0	0	0	0	0	0	0	0	0	0	0	0	0	0	0	0	0	0	0	0	0	0	0	0	0	0	0	0
0	0	0	0	0	0	0	0	0	0	0	0	0	0	0	0	0	0	0	0	0	0	0	0	0	0	0	0	0	0	0	0	0	0	0	0	0	0	0	0	0	0	0	0	0	0	0	0	0	0
0	0	0	0	0	0	0	0	0	0	0	0	0	0	0	0	0	0	0	0	0	0	0	0	0	0	0	0	0	0	0	0	0	0	0	0	0	0	0	0	0	0	0	0	0	0	0	0	0	0
0	0	0	0	0	0	0	0	0	0	0	0	0	0	0	0	0	0	0	0	0	0	0	0	0	0	0	0	0	0	0	0	0	0	0	0	0	0	0	0	0	0	0	0	0	0	0	0	0	0
0	0	0	0	0	0	0	0	0	0	0	0	0	0	0	0	0	0	0	0	0	0	0	0	0	0	0	0	0	0	0	0	0	0	0	0	0	0	0	0	0	0	0	0	0	0	0	0	0	0
0	0	0	0	0	0	0	0	0	0	0	0	0	0	0	0	0	0	0	0	0	0	0	0	0	0	0	0	0	0	0	0	0	0	0	0	0	0	0	0	0	0	0	0	0	0	0	0	0	0
0	0	0	0	0	0	0	0	0	0	0	0	0	0	0	0	0	0	0	0	0	0	0	0	0	0	0	0	0	0	0	0	0	0	0	0	0	0	0	0	0	0	0	0	0	0	0	0	0	0
0	0	0	0	0	0	0	0	0	0	0	0	0	0	0	0	0	0	0	0	0	0	0	0	0	0	0	0	0	0	0	0	0	0	0	0	0	0	0	0	0	0	0	0	0	0	0	0	0	0
0	0	0	0	0	0	0	0	0	0	0	0	0	0	0	0	0	0	0	0	0	0	0	0	0	0	0	0	0	0	0	0	0	0	0	0	0	0	0	0	0	0	0	0	0	0	0	0	0	0
0	0	0	0	0	0	0	0	0	0	0	0	0	0	0	0	0	0	0	0	0	0	0	0	0	0	0	0	0	0	0	0	0	0	0	0	0	0	0	0	0	0	0	0	0	0	0	0	0	0
0	0	0	0	0	0	0	0	0	0	0	0	0	0	0	0	0	0	0	0	0	0	0	0	0	0	0	0	0	0	0	0	0	0	0	0	0	0	0	0	0	0	0	0	0	0	0	0	0	0
0	0	0	0	0	0	0	0	0	0	0	0	0	0	0	0	0	0	0	0	0	0	0	0	0	0	0	0	0	0	0	0	0	0	0	0	0	0	0	0	0	0	0	0	0	0	0	0	0	0
0	0	0	0	0	0	0	0	0	0	0	0	0	0	0	0	0	0	0	0	0	0	0	0	0	0	0	0	0	0	0	0	0	0	0	0	0	0	0	0	0	0	0	0	0	0	0	0	0	0
0	0	0	0	0	0	0	0	0	0	0	0	0	0	0	0	0	0	0	0	0	0	0	0	0	0	0	0	0	0	0	0	0	0	0	0	0	0	0	0	0	0	0	0	0	0	0	0	0	0
0	0	0	0	0	0	0	0	0	0	0	0	0	0	0	0	0	0	0	0	0	0	0	0	0	0	0	0	0	0	0	0	0	0	0	0	0	0	0	0	0	0	0	0	0	0	0	0	0	0
0	0	0	0	0	0	0	0	0	0	0	0	0	0	0	0	0	0	0	0	0	0	0	0	0	0	0	0	0	0	0	0	0	0	0	0	0	0	0	0	0	0	0	0	0	0	0	0	0	0
0	0	0	0	0	0	0	0	0	0	0	0	0	0	0	0	0	0	0	0	0	0	0	0	0	0	0	0	0	0	0	0	0	0	0	0	0	0	0	0	0	0	0	0	0	0	0	0	0	0
0	0	0	0	0	0	0	0	0	0	0	0	0	0	0	0	0	0	0	0	0	0	0	0	0	0	0	0	0	0	0	0	0	0	0	0	0	0	0	0	0	0	0	0	0	0	0	0	0	0
0	0	0	0	0	0	0	0	0	0	0	0	0	0	0	0	0	0	0	0	0	0	0	0	0	0	0	0	0	0	0	0	0	0	0	0	0	0	0	0	0	0	0	0	0	0	0	0	0	0
0	0	0	0	0	0	0	0	0	0	0	0	0	0	0	0	0	0	0	0	0	0	0	0	0	0	0	0	0	0	0	0	0	0	0	0	0	0	0	0	0	0	0	0	0	0	0	0	0	0
0	0	0	0	0	0	0	0	0	0	0	0	0	0	0	0	0	0	0	0	0	0	0	0	0	0	0	0	0	0	0	0	0	0	0	0	0	0	0	0	0	0	0	0	0	0	0	0	0	0
0	0	0	0	0	0	0	0	0	0	0	0	0	0	0	0	0	0	0	0	0	0	0	0	0	0	0	0	0	0	0	0	0	0	0	0	0	0	0	0	0	0	0	0	0	0	0	0	0	0
0	0	0	0	0	0	0	0	0	0	0	0	0	0	0	0	0	0	0	0	0	0	0	0	0	0	0	0	0	0	0	0	0	0	0	0	0	0	0	0	0	0	0	0	0	0	0	0	0	0
0	0	0	0	0	0	0	0	0	0	0	0	0	0	0	0	0	0	0	0	0	0	0	0	0	0	0	0	0	0	0	0	0	0	0	0	0	0	0	0	0	0	0	0	0	0	0	0	0	0
0	0	0	0	0	0	0	0	0	0	0	0	0	0	0	0	0	0	0	0	0	0	0	0	0	0	0	0	0	0	0	0	0	0	0	0	0	0	0	0	0	0	0	0	0	0	0	0	0	0
0	0	0	0	0	0	0	0	0	0	0	0	0	0	0	0	0	0	0	0	0	0	0	0	0	0	0	0	0	0	0	0	0	0	0	0	0	0	0	0	0	0	0	0	0	0	0	0	0	0
0	0	0	0	0	0	0	0	0	0	0	0	0	0	0	0	0	0	0	0	0	0	0	0	0	0	0	0	0	0	0	0	0	0	0	0	0	0	0	0	0	0	0	0	0	0	0	0	0	0
0	0	0	0	0	0	0	0	0	0	0	0	0	0	0	0	0	0	0	0	0	0	0	0	0	0	0	0	0	0	0	0	0	0	0	0	0	0	0	0	0	0	0	0	0	0	0	0	0	0
0	0	0	0	0	0	0	0	0	0	0	0	0	0	0	0	0	0	0	0	0	0	0	0	0	0	0	0	0	0	0	0	0	0	0	0	0	0	0	0	0	0	0	0	0	0	0	0	0	0
0	0	0	0	0	0	0	0	0	0	0	0	0	0	0	0	0	0	0	0	0	0	0	0	0	0	0	0	0	0	0	0	0	0	0	0	0	0	0	0	0	0	0	0	0	0	0	0	0	0
0	0	0	0	0	0	0	0	0	0	0	0	0	0	0	0	0	0	0	0	0	0	0	0	0	0	0	0	0	0	0	0	0	0	0	0	0	0	0	0	0	0	0	0	0	0	0	0	0	0
0	0	0	0	0	0	0	0	0	0	0	0	0	0	0	0	0	0	0	0	0	0	0	0	0	0	0	0	0	0	0	0	0	0	0	0	0	0	0	0	0	0	0	0	0	0	0	0	0	0
0	0	0	0	0	0	0	0	0	0	0	0	0	0	0	0	0	0	0	0	0	0	0	0	0	0	0	0	0	0	0	0	0	0	0	0	0	0	0	0	0	0	0	0	0	0	0	0	0	0
0	0	0	0	0	0	0	0	0	0	0	0	0	0	0	0	0	0	0	0	0	0	0	0	0	0	0	0	0	0	0	0	0	0	0	0	0	0	0	0	0	0	0	0	0	0	0	0	0	0
0	0	0	0	0	0	0	0	0	0	0	0	0	0	0	0	0	0	0	0	0	0	0	0	0	0	0	0	0	0	0	0	0	0	0	0	0	0	0	0	0	0	0	0	0	0	0	0	0	0
0	0	0	0	0	0	0	0	0	0	0	0	0	0	0	0	0	0	0	0	0	0	0	0	0	0	0	0	0	0	0	0	0	0	0	0	0	0	0	0	0	0	0	0	0	0	0	0	0	0
0	0	0	0	0	0	0	0	0	0	0	0	0	0	0	0	0	0	0	0	0	0	0	0	0	0	0	0	0	0	0	0	0	0	0	0	0	0	0	0	0	0	0	0	0	0	0	0	0	0
0	0	0	0	0	0	0	0	0	0	0	0	0	0	0	0	0	0	0	0	0	0	0	0	0	0	0	0	0	0	0	0	0	0	0	0	0	0	0	0	0	0	0	0	0	0	0	0	0	0
0	0	0	0	0	0	0	0	0	0	0	0	0	0	0	0	0	0	0	0	0	0	0	0	0	0	0	0	0	0	0	0	0	0	0	0	0	0	0	0	0	0	0	0	0	0	0	0	0	0
0	0	0	0	0	0	0	0	0	0	0	0	0	0	0	0	0	0	0	0	0	0	0	0	0	0	0	0	0	0	0	0	0	0	0	0	0	0	0	0	0	0	0	0	0	0	0	0	0	0
0	0	0	0	0	0	0	0	0	0	0	0	0	0	0	0	0	0	0	0	0	0	0	0	0	0	0	0	0	0	0	0	0	0	0	0	0	0	0	0	0	0	0	0	0	0	0	0	0	0
0	0	0	0	0	0	0	0	0	0	0	0	0	0	0	0	0	0	0	0	0	0	0	0	0	0	0	0	0	0	0	0	0	0	0	0	0	0	0	0	0	0	0	0	0	0	0	0	0	0
0	0	0	0	0	0	0	0	0	0	0	0	0	0	0	0	0	0	0	0	0	0	0	0	0	0	0	0	0	0	0	0	0	0	0	0	0	0	0	0	0	0	0	0	0	0	0	0	0	0
0	0	0	0	0	0	0	0	0	0	0	0	0	0	0	0	0	0	0	0	0	0	0	0	0	0	0	0	0	0	0	0	0	0	0	0	0	0	0	0	0	0	0	0	0	0	0	0	0	0
0	0	0	0	0	0	0	0	0	0	0	0	0	0	0	0	0	0	0	0	0	0	0	0	0	0	0	0	0	0	0	0	0	0	0	0	0	0	0	0	0	0	0	0	0	0	0	0	0	0
0	0	0	0	0	0	0	0	0	0	0	0	0	0	0	0	0	0	0	0	0	0	0	0	0	0	0	0	0	0	0	0	0	0	0	0	0	0	0	0	0	0	0	0	0	0	0	0	0	0
0	0	0	0	0	0	0	0	0	0	0	0	0	0	0	0	0	0	0	0	0	0	0	0	0	0	0	0	0	0	0	0	0	0	0	0	0	0	0	0	0	0	0	0	0	0	0	0	0	0
0	0	0	0	0	0	0	0	0	0	0	0	0	0	0	0	0	0	0	0	0	0	0	0	0	0	0	0	0	0	0	0	0	0	0	0	0	0	0	0	0	0	0	0	0	0	0	0	0	0
0	0	0	0	0	0	0	0	0	0	0	0	0	0	0	0	0	0	0	0	0	0	0	0	0	0	0	0	0	0	0	0	0	0	0	0	0	0	0	0	0	0	0	0	0	0	0	0	0	0
0	0	0	0	0	0	0	0	0	0	0	0	0	0	0	0	0	0	0	0	0	0	0	0	0	0	0	0	0	0	0	0	0	0	0	0	0	0	0	0	0	0	0	0	0	0	0	0	0	0
0	0	0	0	0	0	0	0	0	0	0	0	0	0	0	0	0	0	0	0	0	0	0	0	0	0	0	0	0	0	0	0	0	0	0	0	0	0	0	0	0	0	0	0	0	0	0	0	0	0
0	0	0	0	0	0	0	0	0	0	0	0	0	0	0	0	0	0	0	0	0	0	0	0	0	0	0	0	0	0	0	0	0	0	0	0	0	0	0	0	0	0	0	0	0	0	0	0	0	0
0	0	0	0	0	0	0	0	0	0	0	0	0	0	0	0	0	0	0	0	0	0	0	0	0	0	0	0	0	0	0	0	0	0	0	0	0	0	0	0	0	0	0	0	0	0	0	0	0	0
0	0	0	0	0	0	0	0	0	0	0	0	0	0	0	0	0	0	0	0	0	0	0	0	0	0	0	0	0	0	0	0	0	0	0	0	0	0	0	0	0	0	0	0	0	0	0	0	0	0
0	0	0	0	0	0	0	0	0	0	0	0	0	0	0	0	0	0	0	0	0	0	0	0	0	0	0	0	0	0	0	0	0	0	0	0	0	0	0	0	0	0	0	0	0	0	0	0	0	0
0	0	0	0	0	0	0	0	0	0	0	0	0	0	0	0	0	0	0	0	0	0	0	0	0	0	0	0	0	0	0	0	0	0	0	0	0	0	0	0	0	0	0	0	0	0	0	0	0	0
0	0	0	0	0	0	0	0	0	0	0	0	0	0	0	0	0	0	0	0	0	0	0	0	0	0	0	0	0	0	0	0	0	0	0	0	0	0	0	0	0	0	0	0	0	0	0	0	0	0
0	0	0	0	0	0	0	0	0	0	0	0	0	0	0	0	0	0	0	0	0	0	0	0	0	0	0	0	0	0	0	0	0	0	0	0	0	0	0	0	0	0	0	0	0	0	0	0	0	0
0	0	0	0	0	0	0	0	0	0	0	0	0	0	0	0	0	0	0	0	0	0	0	0	0	0	0	0	0	0	0	0	0	0	0	0	0	0	0	0	0	0	0	0	0	0	0	0	0	0
0	0	0	0	0	0	0	0	0	0	0	0	0	0	0	0	0	0	0	0	0	0	0	0	0	0	0	0	0	0	0	0	0	0	0	0	0	0	0	0	0	0	0	0	0	0	0	0	0	0
0	0	0	0	0	0	0	0	0	0	0	0	0	0	0	0	0	0	0	0	0	0	0	0	0	0	0	0	0	0	0	0	0	0	0	0	0	0	0	0	0	0	0	0	0	0	0	0	0	0
0	0	0	0	0	0	0	0	0	0	0	0	0	0	0	0	0	0	0	0	0	0	0	0	0	0	0	0	0	0	0	0	0	0	0	0	0	0	0	0	0	0	0	0	0	0	0	0	0	0
0	0	0	0	0	0	0	0	0	0	0	0	0	0	0	0	0	0	0	0	0	0	0	0	0	0	0	0	0	0	0	0	0	0	0	0	0	0	0	0	0	0	0	0	0	0	0	0	0	0
0	0	0	0	0	0	0	0	0	0	0	0	0	0	0	0	0	0	0	0	0	0	0	0	0	0	0	0	0	0	0	0	0	0	0	0	0	0	0	0	0	0	0	0	0	0	0	0	0	0
0	0	0	0	0	0	0	0	0	0	0	0	0	0	0	0	0	0	0	0	0	0	0	0	0	0	0	0	0	0	0	0	0	0	0	0	0	0	0	0	0	0	0	0	0	0	0	0	0	0
0	0	0	0	0	0	0	0	0	0	0	0	0	0	0	0	0	0	0	0	0	0	0	0	0	0	0	0	0	0	0	0	0	0	0	0	0	0	0	0	0	0	0	0	0	0	0	0	0	0
0	0	0	0	0	0	0	0	0	0	0	0	0	0	0	0	0	0	0	0	0	0	0	0	0	0	0	0	0	0	0	0	0	0	0	0	0	0	0	0	0	0	0	0	0	0	0	0	0	0
0	0	0	0	0	0	0	0	0	0	0	0	0	0	0	0	0	0	0	0	0	0	0	0	0	0	0	0	0	0	0	0	0	0	0	0	0	0	0	0	0	0	0	0	0	0	0	0	0	0
0	0	0	0	0	0	0	0	0	0	0	0	0	0	0	0	0	0	0	0	0	0	0	0	0	0	0	0	0	0	0	0	0	0	0	0	0	0	0	0	0	0	0	0	0	0	0	0	0	0
0	0	0	0	0	0	0	0	0	0	0	0	0	0	0	0	0	0	0	0	0	0	0	0	0	0	0	0	0	0	0	0	0	0	0	0	0	0	0	0	0	0	0	0	0	0	0	0	0	0
0	0	0	0	0	0	0	0	0	0	0	0	0	0	0	0	0	0	0	0	0	0	0	0	0	0	0	0	0	0	0	0	0	0	0	0	0	0	0	0	0	0	0	0	0	0	0	0	0	0
0	0	0	0	0	0	0	0	0	0	0	0	0	0	0	0	0	0	0	0	0	0	0	0	0	0	0	0	0	0	0	0	0	0	0	0	0	0	0	0	0	0	0	0	0	0	0	0	0	0
0	0	0	0	0	0	0	0	0	0	0	0	0	0	0	0	0	0	0	0	0	0	0	0	0	0	0	0	0	0	0	0	0	0	0	0	0	0	0	0	0	0	0	0	0	0	0	0	0	0
0	0	0	0	0	0	0	0	0	0	0	0	0	0	0	0	0	0	0	0	0	0	0	0	0	0	0	0	0	0	0	0	0	0	0	0	0	0	0	0	0	0	0	0	0	0	0	0	0	0
[truncated: 950 more columns]

## Sheet: Fig.2c-e
node_index	T-value	SC-defined mean of neighbor T-value		219 nodes		448 nodes		1000 nodes			Yeo7_r								Yeo7_Pspin
1	3.05242	2.64465		r: 0.70		r:0.74		r: 0.74			0.68316	0	0	0	0	0	0.430924		<0.001	n.s.	n.s.	n.s.	n.s.	n.s.	0.01
2	4.64367	2.81273		Spin	Rewired	Spin	Rewired	Spin	Rewired		0	0.723044	0	0	0.424168	0	0.477975		n.s.	<0.001	n.s.	n.s.	0.003	n.s.	0.019
3	0.660175	2.51789		0.17342	0.530174	0.102441	0.398531	0.0475878	0.427571		0.471284	0	0.536263	0	0	0	0.443653		0.006	n.s.	<0.001	n.s.	n.s.	n.s.	0.005
4	1.39097	2.50925		0	0.557539	-0.108447	0.493949	-0.142966	0.383337		0	0	0	0	0	0	0		n.s.	n.s.	n.s.	n.s.	n.s.	n.s.	n.s.
5	4.31485	3.25064		0.216778	0.516321	-0.165706	0.448934	-0.241924	0.439282		0	0.361237	0	0	0.378141	0	0		n.s.	0.011	n.s.	n.s.	0.011	n.s.	n.s.
6	6.38234	3.43403		0.154844	0.508872	-0.111577	0.463707	-0.28977	0.443557		0	0	0	0	0	0.840394	0.780037		n.s.	n.s.	n.s.	n.s.	n.s.	0.002	0.002
7	1.18723	2.91967		-0.0856581	0.453521	0	0.539962	0.0320777	0.415772		0	0	0.46005	0	0	0.737302	0.808747		n.s.	n.s.	0.011	n.s.	n.s.	0.004	<0.001
8	-0.93912	1.97445		0.0215805	0.553421	0.34476	0.43911	-0.0797826	0.394362
9	1.32848	1.76337		0	0.411392	0.239408	0.427747	0.316981	0.411572		Mesulam_r								Mesulam_Pspin
10	0.150084	1.71592		-0.161209	0.474743	-0.136998	0.433919	-0.126847	0.383337		0.660673	0	0.487451	0					<0.001	n.s.	<0.001	n.s.
11	1.46874	1.80317		-0.408399	0.530174	0.182105	0.428752	-0.123538	0.4228		0	0.429498	0.445553	0.417619					n.s.	<0.001	0.01	<0.001
12	5.0002	2.04116		-0.330034	0.349772	0.0610942	0.438484	0	0.383337		0.506526	0	0.675227	0.451719					0.004	n.s.	<0.001	0.007
13	5.07661	2.76468		0	0.497653	-0.337675	0.441022	-0.0561952	0.391885		0	0.233429	0.543712	0.751634					n.s.	0.011	0.001	<0.001
14	4.97188	2.51736		0.0213248	0.455558	0	0.520995	-0.419102	0.411572
15	4.8376	2.33778		-0.112049	0.411392	0	0.46498	-0.0238091	0.411572
16	3.28528	2.20193		0	0.333523	-0.0570955	0.5113	0	0.4228
17	4.26921	2.82083		-0.167529	0.530174	0.0842489	0.46498	-0.160803	0.389858
18	3.84854	1.86255		0	0.492132	0.0512493	0.45771	0.563208	0.412238
19	5.40762	2.05187		0.20378	0.520676	0.162116	0.355041	0	0.439282
20	6.76781	4.3599		-0.0291619	0.510199	0.0807303	0.47201	0	0.427323
21	4.46244	4.26936		0.232199	0.411392	0.0620078	0.491574	-0.292713	0.388905
22	4.29185	3.28488		0.18017	0.367927	0.131718	0.355041	0.022726	0.408019
23	0.63063	2.91878		0.137485	0.510824	0	0.441022	-0.0483167	0.434224
24	3.13827	2.60543		-0.122418	0.454972	0.150342	0.392175	-0.1352	0.438125
25	1.18947	3.64871		0.0360953	0.367927	0.217901	0.439215	-0.102884	0.455857
26	3.51667	2.74687		0.158914	0.510199	0.156565	0.436176	-0.286113	0.411968
27	2.74933	2.23039		-0.21834	0.453521	0	0.433952	-0.0193948	0.395488
28	0.503793	2.17825		-0.158483	0.470463	-0.150107	0.428752	-0.0125197	0.458493
29	-0.91609	2.36854		0	0.508872	0	0.448934	0.0688445	0.415044
30	1.81156	2.59946		-0.0873845	0.435209	-0.0279835	0.478381	-0.162792	0.410288
31	3.01214	2.01615		0	0.520676	0	0.377308	-0.103259	0.399864
32	3.88287	2.64204		-0.223113	0.435209	0.124799	0.491473	-0.046728	0.388905
33	1.67619	1.85343		-0.21405	0.434982	0.315426	0.5113	-0.0333515	0.437636
34	6.84735	3.14642		0	0.454972	0	0.377308	-0.0693678	0.427571
35	7.01267	5.71094		0.0558277	0.470463	-0.103119	0.439673	0.0880458	0.386729
36	4.9452	2.58917		0.135773	0.510824	0.136074	0.478381	-0.372119	0.440805
37	0.655703	2.46761		0.0375271	0.484798	-0.196962	0.433952	-0.281856	0.440805
38	1.3593	2.56355		-0.0458522	0.483501	0.130955	0.503133	-0.0686879	0.476269
39	6.0121	3.70248		-0.0427799	0.500199	-0.219413	0.506821	0	0.427571
40	5.05364	3.13115		0.0435931	0.497653	0.178644	0.355041	-0.0792213	0.397871
41	4.21362	2.99844		0.025063	0.515681	0	0.506821	0	0.415044
42	4.58527	3.04332		0	0.443425	0.0353661	0.408993	0	0.453478
43	4.85755	3.05281		-0.0436813	0.535273	-0.087534	0.506821	-0.167867	0.429137
44	2.88173	4.18829		0.172377	0.49052	0	0.426056	-0.0403069	0.467937
45	3.7224	2.77884		0.319448	0.393084	0	0.506821	0.0409718	0.353681
46	3.53819	2.23957		-0.0909198	0.472465	0.264203	0.431922	0.0419768	0.437636
47	4.51993	2.23568		0.268135	0.436776	0	0.448934	-0.0611372	0.434489
48	1.73732	2.32389		-0.255103	0.491525	0.102977	0.498674	0.189813	0.453478
49	-0.639392	2.99771		0.147208	0.415939	0	0.5113	-0.0896895	0.427571
50	4.44514	3.48188		-0.322108	0.535273	0.117908	0.49009	0.0707697	0.433035
51	3.30751	3.5702		-0.133454	0.393084	0.134187	0.427747	0	0.425657
52	3.06037	2.08356		0.0233484	0.456428	0.105889	0.355041	-0.117743	0.420598
53	4.43281	3.75223		-0.0559344	0.491525	0	0.486057	-0.0374414	0.420598
54	4.82694	5.01391		-0.101629	0.450587	0	0.45771	-0.0835014	0.42134
55	5.33343	5.35262		-0.253968	0.520614	-0.0483981	0.458188	-0.163753	0.427571
56	4.37656	5.25888		0	0.405841	-0.322618	0.457153	0.0831359	0.42134
57	3.33534	4.56956		0	0.491525	-0.0752703	0.426056	-0.0468486	0.450636
58	5.78537	4.63113		-0.035224	0.387593	0.0655501	0.460012	0	0.433035
59	5.52044	5.61724		-0.21663	0.415939	0.0568261	0.420753	0.215923	0.413865
60	6.21527	6.09371		0.301004	0.535273	0.0417566	0.439215	-0.0383173	0.42134
61	4.72449	5.23295		-0.158024	0.535273	0.142306	0.448934	0.277884	0.423052
62	4.79587	4.78795		0.224176	0.456428	0	0.45771	-0.230686	0.413865
63	5.14541	5.32519		-0.138586	0.491525	-0.142703	0.453513	-0.033979	0.412129
64	5.45849	6.177		0	0.422653	-0.0831569	0.377308	-0.0287316	0.500913
65	5.8037	6.33812		0.301434	0.535273	0.0884069	0.466611	-0.169142	0.413865
66	6.7608	5.55263		-0.179064	0.472465	0	0.464738	0.296022	0.41776
67	8.23618	6.28397		-0.0840148	0.443529	0	0.428752	0.0334701	0.399864
68	7.48837	6.61419		0.0881218	0.491525	0.276409	0.506821	0	0.412129
69	7.93043	6.55787		-0.311108	0.422653	-0.0726828	0.390387	0.16526	0.415044
70	8.4625	6.61113		0.0941413	0.535273	0.205774	0.5113	0.120928	0.388905
71	5.49784	6.88656		0.101751	0.502264	0.245429	0.444549	-0.202494	0.394478
72	7.32983	6.15051		-0.0440688	0.456428	-0.149789	0.408993	0	0.388905
73	5.44906	3.39897		0.195858	0.491525	0.11413	0.465032	-0.16377	0.451432
74	3.91443	3.00848		-0.171076	0.415925	-0.294891	0.475259	0.253833	0.438125
75	7.44085	5.75226		0.30342	0.422653	-0.0551591	0.457153	-0.109955	0.404937
76	6.04648	4.09215		-0.215369	0.50684	-0.113634	0.479442	-0.0790786	0.434224
77	2.76778	3.5516		-0.0256134	0.443529	0	0.439673	0.103299	0.388905
78	6.20416	4.77053		0.0610751	0.491525	-0.125879	0.453513	0.15481	0.413865
79	7.35575	5.75009		0	0.49052	0	0.451362	0	0.427571
80	5.11465	4.16911		0	0.397287	-0.188027	0.457153	0	0.404937
81	2.44556	3.53907		0	0.515681	-0.19351	0.433919	0.189127	0.427323
82	2.58071	3.18596		-0.102187	0.485544	0.0271917	0.490477	0	0.451432
83	4.11764	3.12758		0.379967	0.491525	-0.0494493	0.453513	0.38469	0.425657
84	2.72933	3.20476		0	0.415939	-0.301281	0.490949	0.457281	0.434489
85	4.74817	3.87828		-0.146297	0.443529	0	0.457153	0.225255	0.420598
86	4.58406	4.27681		0	0.490372	-0.249446	0.467309	0.0886248	0.388905
87	4.16475	3.27694		-0.14151	0.447042	0	0.471046	-0.12436	0.394478
88	3.23096	3.15368		-0.0960768	0.393084	0	0.441022	-0.306953	0.394478
89	3.76087	3.08019		0	0.422653	-0.0532583	0.451362	0.541897	0.411008
90	3.78346	2.97255		0.0742586	0.397287	-0.221835	0.44662	-0.321485	0.399864
91	2.25941	3.16537		0	0.443529	-0.0845513	0.428752	0	0.451432
92	2.01896	3.42973		-0.148473	0.456428	0.0700204	0.490477	0	0.434224
93	3.60836	3.6		-0.0790364	0.502264	0.070252	0.453513	0.526045	0.453478
94	2.80084	2.7957		-0.0273692	0.415939	0	0.458188	0.0929507	0.404937
95	3.03067	1.5687		0.133963	0.491525	0	0.44662	-0.0152069	0.425657
96	1.10485	2.87264		0.387956	0.405841	0	0.490477	-0.0209385	0.466589
97	2.98139	2.6934		-0.068363	0.443529	-0.12043	0.447714	0.456998	0.41776
98	1.63557	2.51791		-0.138566	0.491525	-0.295517	0.465032	-0.00921844	0.386729
99	2.10844	2.776		0	0.49052	-0.069097	0.401698	-0.071819	0.41776
100	2.02173	1.91986		0.454184	0.535273	0.0464711	0.439673	0.269849	0.353681
101	2.20725	1.65523		-0.0436591	0.491525	-0.198653	0.44662	0.0141835	0.416048
102	1.28608	1.68354		0.133184	0.456428	-0.205494	0.43262	-0.0255263	0.488864
103	1.77856	2.1514		0.0326445	0.46747	0	0.56516	-0.0148909	0.432242
104	-0.46303	2.69557		-0.1646	0.395759	-0.199418	0.443372	0.319	0.389423
105	-0.109063	2.05489		0	0.320055	-0.17572	0.483176	0	0.429863
106	0.631076	1.50442		0	0.393439	0.0148257	0.47248	0.175901	0.435997
107	-0.374693	1.50056		0	0.518635	0.184408	0.501827	0.1979	0.424068
108	1.9532	1.64067		0.228606	0.391417	0.15145	0.476555	0.166612	0.420489
109	0.259959	1.82242		0.296219	0.377298	0.111639	0.510983	0.282066	0.429863
110	0.640111	1.37213		-0.158279	0.499224	0.115965	0.466145	0.315351	0.448583
111	0.727648	1.32317		-0.0586026	0.587089	0.228319	0.505483	0.104877	0.429863
112	-1.79995	1.21143		0	0.525821	-0.137267	0.408475	-0.275012	0.435997
113	-0.340957	1.08734		-0.23545	0.375421	0.178772	0.495583	0	0.402523
114	-0.13822	1.05419		0.309003	0.44076	0.336499	0.501172	0.26299	0.439342
115	1.59333	0.247209		-0.129145	0.393439	0	0.505483	-0.326952	0.402523
116	0.454448	0.319475		0	0.434032	0	0.454722	-0.0755632	0.402855
117	0.112121	0.389637		0	0.497245	0.220037	0.447252	-0.122055	0.389423
118	0.965606	0.855358		0.133609	0.375541	-0.0699992	0.436019	0	0.388748
119	0.0284639	0.620492		0.256094	0.375541	0	0.426951	0.0522137	0.402523
120	0.0631698	0.423968		0	0.44076	0.321896	0.508241	0.0518774	0.388748
121	2.24254	1.68796		0	0.393439	0.0313509	0.347492	0.136754	0.402855
122	2.40491	3.05208		-0.0945902	0.391333	0	0.468554	-0.273206	0.399276
123	2.44275	3.51987		0.328781	0.419487	0.175922	0.347492	-0.0679437	0.429863
124	5.41262	3.14358		0.134247	0.572151	0.024505	0.452762	-0.163721	0.389124
125	2.17739	2.46522		0	0.428843	-0.111288	0.426951	0.127184	0.399276
126	3.27994	2.50474		0	0.43531	-0.101894	0.405971	-0.0707094	0.388748
127	0.984833	2.70431		0	0.348213	0	0.510983	-0.373595	0.420567
128	2.34439	2.00489		0.0745209	0.513031	0.2976	0.423812	0.0625319	0.397171
129	1.01089	0.967252		0	0.457129	0	0.457595	0.219802	0.387734
130	-0.330144	0.774362		0	0.439043	-0.107351	0.42238	0	0.416003
131	0.176856	1.43266		-0.175727	0.348213	-0.0847174	0.444797	0	0.436258
132	-0.295984	-0.191124		-0.130929	0.518635	0.0464241	0.508126	0.211503	0.438557
133	-0.517963	-0.254354		-0.145084	0.493203	-0.206983	0.510983	-0.233395	0.406588
134	-1.41105	0.61747		0	0.436327	0.0481551	0.495583	-0.143426	0.398284
135	-3.0018	0.837121		0	0.447714	-0.187831	0.456112	-0.196732	0.401623
136	1.1441	-0.624381		0.156447	0.398106	-0.0724799	0.410876	-0.0631079	0.413847
137	-2.85938	0.409249		-0.164321	0.374691	0.0671953	0.494388	0	0.451534
138	0.95328	0.700803		-0.297654	0.495108	-0.384284	0.410876	0.105352	0.441176
139	-0.325597	-2.89534		0.288225	0.495958	0.078461	0.456112	0.164052	0.409613
140	-1.36806	-0.189945		0.151533	0.483094	0.038438	0.510958	0.107491	0.394521
141	-2.93129	0.121502		-0.0799431	0.423971	0.0932188	0.454722	-0.289713	0.409613
142	0.281049	-0.238418		0.273695	0.498172	0	0.405971	-0.0313168	0.425677
143	1.16357	-0.368967		-0.0388714	0.454945	-0.127283	0.447252	-0.208517	0.406235
144	-0.531292	-0.767682		-0.10212	0.340228	-0.0813343	0.388493	0	0.428968
145	-2.26188	1.24338		0.0571524	0.454945	-0.141694	0.494043	-0.0348767	0.412001
146	2.5514	0.0983501		-0.128334	0.498172	-0.314735	0.447252	0	0.406588
147	0.444853	0.603222		0.129603	0.581604	0.0929344	0.433073	-0.12766	0.410399
148	-2.97768	0.0650758		0	0.455304	0.613711	0.419749	0.505234	0.441176
149	-1.47755	-0.809346		0	0.442129	-0.246629	0.467796	-0.195752	0.398284
150	-1.19191	-0.679812		0	0.518423	-0.241926	0.46959	0.0496802	0.442256
151	-2.77957	0.398995		0.15628	0.457601	-0.161894	0.457595	0.0404964	0.435102
152	-3.00968	-0.22131		0	0.480297	-0.122205	0.426951	-0.0573455	0.406588
153	3.85468	0.68021		-0.203574	0.422555	0.252659	0.347492	-0.192802	0.373169
154	-1.34086	0.667116		-0.336015	0.495933	0	0.410876	0	0.413862
155	-1.04823	1.63282		0	0.442129	0.0800064	0.47479	-0.162952	0.438557
156	0.995937	1.00705		0	0.506514	-0.0210141	0.426951	-0.0801945	0.406235
157	-0.971956	2.43331		0.216632	0.371852	0.18641	0.508241	-0.133134	0.390807
158	2.44091	2.87892		0	0.416789	-0.0853338	0.46254	0	0.459168
159	1.5778	3.78748		0.0807957	0.465914	0	0.420695	-0.0850482	0.409613
160	2.60985	2.86473		-0.296561	0.479478	0.161237	0.489785	0.186317	0.413847
161	3.87925	3.1647		0.313244	0.559806	0.12509	0.415481	0.0329152	0.414139
162	2.96124	4.11106		-0.0554067	0.484949	-0.121511	0.437894	0.16816	0.442256
163	2.05914	4.223		0.0707459	0.479478	-0.20619	0.443986	-0.132929	0.412841
164	5.21123	4.0842		-0.276488	0.506272	0	0.494683	-0.115351	0.450874
165	3.44382	4.33701		0	0.45034	-0.213912	0.406287	0.170651	0.397171
166	0.633524	3.34181		-0.166203	0.495933	0	0.510638	-0.115723	0.455087
167	1.8354	3.61056		0	0.49535	-0.262445	0.46791	0	0.455087
168	2.95397	2.6567		0.156511	0.531792	0.0602949	0.503836	-0.0786581	0.459168
169	-0.654383	0.876608		0	0.479478	-0.0597435	0.423699	0.175745	0.351107
170	-0.562928	0.674995		0.480133	0.531066	0.230115	0.510638	0.201083	0.462453
171	2.67026	1.81572		-0.0990702	0.457601	0.0725582	0.520084	0.034422	0.406235
172	3.20586	2.5404		-0.106284	0.501803	0.203203	0.401607	0	0.464426
173	3.61351	2.64673		0	0.358191	0	0.45506	-0.108568	0.412001
174	0.635368	1.88331		0.0147424	0.444953	0.186445	0.499437	0.00619915	0.466237
175	0.695493	1.84376		0.228331	0.45034	0.0436561	0.510638	0.127385	0.398284
176	-1.62201	1.26291		0	0.40993	0.0897341	0.418346	-0.261993	0.420567
177	2.51181	1.55722		0	0.526824	-0.123997	0.420695	0.406921	0.446853
178	3.69914	2.69453		0.122309	0.455013	0.165907	0.485257	0	0.351107
179	3.78563	2.43263		0.13823	0.506272	-0.0945141	0.423699	0.124383	0.446853
180	3.21021	2.8618		0.102422	0.480297	-0.0449811	0.481652	-0.184784	0.417976
181	3.81043	3.35764		0.283665	0.457601	-0.049754	0.406287	0.286487	0.409613
182	3.16389	3.37106		-0.280525	0.358191	-0.148033	0.387532	-0.0677285	0.416008
183	0.819995	3.46679		0.0306736	0.416789	0.265636	0.420695	0.150077	0.401623
184	1.82501	3.50564		0	0.340228	-0.144451	0.520084	0.255851	0.406235
185	3.9137	3.53489		-0.0949229	0.479478	-0.0790289	0.510638	-0.0292496	0.416008
186	2.34852	3.57198		0.192429	0.412095	-0.188421	0.43273	-0.177133	0.416003
187	4.21633	3.25841		0	0.48857	0	0.420695	-0.049336	0.459168
188	2.2226	3.44182		0.155698	0.483094	0	0.514394	-0.266554	0.455087
189	3.42152	3.21354		0.0976448	0.423349	0	0.435703	0.0631963	0.473014
190	2.71006	3.26554		0.338176	0.455013	-0.121823	0.450394	-0.254766	0.414139
191	3.58191	2.5429		0	0.447409	-0.095488	0.46325	-0.0146963	0.406588
192	2.85601	2.91141		-0.264533	0.358191	0.168553	0.426884	0	0.39823
193	4.29424	3.0332		0	0.358191	0	0.420695	-0.144028	0.455574
194	3.81278	2.77692		0.0806266	0.495108	0.125962	0.44459	0.145897	0.413847
195	3.85969	2.30189		0	0.479478	0	0.481652	0.0716327	0.39823
196	4.94568	2.77801		0.0857151	0.416789	0	0.437894	0.0921662	0.451534
197	3.51943	3.25773		-0.194205	0.49535	-0.060513	0.482268	0.215258	0.409613
198	4.24066	3.1787		-0.0862697	0.495108	-0.26946	0.485257	0.145357	0.422327
199	3.94938	3.25616		-0.123378	0.340228	-0.178019	0.415481	0.197626	0.410399
200	2.4277	3.45968		0.180392	0.490257	0	0.510638	0.0292981	0.396397
201	5.246	3.16989		-0.174845	0.335708	0	0.45214	0.032625	0.406588
202	2.82899	3.39076		0.271022	0.358191	-0.0426216	0.494683	-0.0279512	0.396397
203	2.20775	3.23905		0.107047	0.410976	0	0.498191	0.0394424	0.425677
204	3.00828	3.08179		-0.142905	0.486231	-0.0914214	0.409198	0.0592604	0.406705
205	5.19637	2.65611		0	0.569917	-0.195857	0.407935	0.212907	0.403069
206	1.87709	1.9295		0	0.497403	0.134533	0.442496	-0.184633	0.344844
207	4.08838	2.77288		0	0.458844	0	0.447197	-0.314443	0.344844
208	3.17589	2.27068		0.109262	0.439471	0.0451702	0.398937	-0.312146	0.473845
209	0.768202	2.11642		0	0.410976	-0.288228	0.459669	-0.0120943	0.457505
210	0.647506	1.76859		0	0.415713	-0.218573	0.455277	-0.0635848	0.463203
211	0.0959295	2.38493		0.0538259	0.50684	0.0738738	0.505386	-0.0119643	0.39877
212	4.12235	1.84321		0.162328	0.424018	0	0.455277	-0.380019	0.373048
213	1.87974	2.70591		0	0.523601	0	0.417329	0.0538638	0.406705
214	0.689214	0.0311995		0	0.424018	-0.121788	0.485748	-0.0594286	0.403069
215	2.65843	0.120516		-0.279074	0.509213	-0.144288	0.408544	0	0.422367
216	0.662765	0.347626		0.114914	0.387309	0	0.464056	-0.178914	0.463084
217	3.08332	3.24105		0	0.510015	0	0.470169	0.148252	0.401265
218	6.49989	4.03363		-0.342715	0.394545	-0.222847	0.462889	0.081382	0.401265
219	5.79961	4.75701		0	0.419563	-0.0875918	0.394124	-0.323943	0.453704
220	1.96907	3.20959		0	0.394545	-0.0475015	0.394124	-0.295406	0.457505
221	0.0496505	0.646154		-0.140721	0.471475	0.0619865	0.415912	-0.341719	0.399464
222	2.34362	0.353133		0	0.474153	0.41729	0.42397	-0.422031	0.422367
223	4.04348	2.2689		-0.108096	0.420487	0	0.498191	0.142481	0.473845
224	1.14851	1.39089		-0.0977438	0.394545	0	0.413426	0.103344	0.3988
225	2.20843	3.27906		0.231018	0.543716	0	0.455277	-0.371056	0.407465
226	5.60102	4.67006		-0.342308	0.394545	0.148811	0.498191	-0.145282	0.344844
227	5.42718	4.57753		-0.230223	0.498538	0.182474	0.415912	-0.190455	0.369847
228	2.28365	4.04288		-0.228845	0.454564	0.0863709	0.447197	0.0681937	0.45636
229	4.0485	3.23254		0.204233	0.43642	0.0386356	0.467825	-0.0969259	0.448473
230	4.77281	4.24341		0.301202	0.394545	-0.167362	0.459599	-0.183549	0.402901
231	4.00363	4.69727		-0.0854689	0.424018	0.0540053	0.492518	-0.238932	0.402901
232	5.06449	4.8401		0.16692	0.41216	-0.0338367	0.498191	-0.356614	0.43464
233	5.86141	4.54074		-0.0723425	0.492362	0	0.447197	0.0824038	0.406576
234	3.02176	4.32506		0.329796	0.420713	0	0.470169	0.242922	0.448473
235	3.62035	3.90496		0	0.471475	0	0.43507	0.2837	0.439207
236	4.26274	3.59291		0	0.474153	0.401111	0.499236	-0.020939	0.395556
237	4.57052	3.82829		0.17201	0.420958	-0.0382628	0.459599	0.207747	0.413472
238	5.52119	4.09341		0.226813	0.370262	0.247083	0.498191	-0.269188	0.380336
239	5.40143	4.28906		0	0.419563	0	0.455277	0.10292	0.402901
240	5.75866	4.6872		0	0.361465	0	0.459184	0.0283462	0.433579
241	3.81209	4.14314		0	0.494717	-0.0673927	0.389462	0	0.471135
242	3.75709	4.22271		0	0.378678	0.188382	0.455277	-0.407306	0.402901
243	5.16205	4.3111		0	0.394545	-0.230175	0.455277	-0.10949	0.394647
244	4.86897	4.45123		0	0.4511	0.0664435	0.46951	0.256258	0.473172
245	4.80484	4.43761		0	0.56163	0.119132	0.398937	0	0.369847
246	4.1764	4.69258		0.236611	0.467251	-0.291287	0.492518	0.0135892	0.45636
247	6.31975	4.82815		-0.0618837	0.494011	0.00750974	0.492518	0.218713	0.4032
248	5.24247	4.7778		0	0.424018	-0.0322909	0.46128	-0.119163	0.427562
249	6.14631	4.70671		0.347195	0.516973	0.0430399	0.455051	0.0489319	0.425778
250	5.2328	4.832		-0.194851	0.398434	-0.0345424	0.384728	0.126497	0.369847
251	5.75538	3.92371		-0.167292	0.442827	-0.0375677	0.475451	-0.0810377	0.466956
252	3.07948	4.33173		0	0.370262	0.17794	0.507136	0.194656	0.387348
253	3.43692	4.71354		0	0.409534	0.426102	0.474962	-0.257066	0.413472
254	3.05056	4.67961		-0.187559	0.434192	0.248951	0.455051	0	0.43464
255	4.03424	5.17733		0	0.509213	0.0580211	0.475451	-0.127686	0.439229
256	5.77123	4.72246		0	0.452655	-0.0828428	0.474037	0.0713887	0.378363
257	6.20857	4.13751		0	0.442827	-0.0382766	0.4864	0	0.410671
258	4.35372	2.90119		-0.11378	0.434027	-0.124233	0.478569	0.215595	0.439207
259	3.55397	4.1739		0	0.543716	-0.193877	0.403186	-0.110148	0.469894
260	4.24768	4.62365		0	0.523193	0	0.450648	0.132102	0.368588
261	5.10967	4.59618		-0.108202	0.453628	0	0.482055	0.0771862	0.45636
262	7.10441	4.63277		-0.242246	0.535097	-0.142849	0.454157	0	0.469894
263	4.4181	4.72088		-0.24414	0.43642	-0.1007	0.474962	-0.0114828	0.427562
264	3.2471	4.7915		0.0269853	0.409534	-0.0307089	0.394909	0.242841	0.372191
265	2.94167	4.68708		0	0.471475	0.064631	0.456531	-0.359756	0.439207
266	4.25585	3.16687		0.188516	0.558143	-0.189305	0.475451	0.0713865	0.471135
267	1.84812	3.02302		-0.174225	0.558261	0	0.507136	0.0451267	0.410671
268	3.9428	3.13082		0	0.485398	-0.268253	0.437171	0.260737	0.380336
269	3.84077	3.75617		0.232902	0.442619	-0.128501	0.416588	-0.0444608	0.368588
270	2.86206	4.31641		0	0.420713	-0.226083	0.403186	0.521293	0.43057
271	4.30712	4.44393		0.113097	0.385855	-0.374022	0.403186	-0.0150931	0.438296
272	4.79341	4.35183		0	0.550914	-0.211177	0.507136	0.118358	0.413472
273	4.11148	4.06566		0	0.43642	-0.239928	0.490182	0	0.439229
274	3.58752	3.29742		0	0.398434	0	0.454157	0.47769	0.365754
275	3.46809	3.89004		-0.197219	0.423326	0	0.474037	-0.125054	0.413472
276	4.38882	4.51522		-0.322772	0.475883	0.250852	0.507136	-0.173198	0.470364
277	5.08784	4.65226		0.0697166	0.500202	0.143967	0.403186	0.0713655	0.369847
278	6.49477	4.70487		0.121418	0.471003	0	0.418758	0.0949855	0.408874
279	3.9027	5.0358		-0.133601	0.544085	-0.0661779	0.454157	0.100347	0.401904
280	1.5762	4.69515		0.171678	0.552707	-0.038889	0.525766	0.234064	0.410671
281	2.9605	4.13269		-0.156526	0.459949	0.433158	0.525766	0.248944	0.402901
282	3.19596	4.69053		0	0.471003	-0.0990962	0.507136	0.336255	0.437946
283	6.27177	5.14958		0.0871129	0.508251	0	0.499902	0.157416	0.439229
284	4.44414	4.24258		0	0.544085	-0.127654	0.455051	0	0.366103
285	4.25796	2.85714		-0.0810665	0.469224	-0.359306	0.403186	-0.0172854	0.408874
286	3.33826	3.55714		0.0459029	0.480542	0	0.507136	-0.178666	0.425778
287	6.48045	3.7549		0.181632	0.498802	0.0992178	0.4864	0	0.412573
288	5.48474	4.80932		-0.18954	0.507235	0.0839122	0.437171	0.161739	0.413472
289	5.50856	3.79564		0.043777	0.471143	0.0643579	0.489179	0	0.394647
290	6.73692	4.14203		0	0.489398	0.0573579	0.403186	0.246972	0.393265
291	7.04562	4.82255		0	0.434558	0.0859248	0.474037	0.237099	0.470364
292	5.86883	4.24404		0	0.336081	-0.0875522	0.507136	-0.195055	0.365754
293	5.44724	4.51576		-0.252537	0.478482	-0.244635	0.401991	-0.0439814	0.469894
294	5.97306	4.3296		-0.130868	0.456955	0.0978773	0.416588	0	0.369847
295	4.74112	5.00511		0.191453	0.419127	0	0.507136	0.140419	0.425778
296	6.34477	5.47776		-0.342251	0.425353	0	0.474037	0.351165	0.470364
297	6.03565	5.56172		-0.223273	0.498802	-0.0955785	0.454157	0.21822	0.410671
298	5.70069	5.34647		0.236749	0.382071	0.0833616	0.473796	0.143998	0.425269
299	6.01515	5.43228		0.384846	0.435451	-0.32561	0.454157	0	0.44074
300	7.46631	5.25254		0.257248	0.469224	0.138734	0.468405	0.147597	0.425778
301	5.06977	5.40815		0.0403018	0.371987	-0.285126	0.501589	0	0.387348
302	5.23611	5.53042		0.112258	0.471003	0.194437	0.454157	0	0.43057
303	5.18708	5.07535		0.0838242	0.535098	0.175466	0.424797	0.293146	0.393265
304	6.26265	4.87681		-0.128134	0.535098	0	0.417123	-0.0566148	0.434197
305	4.42892	4.28376		-0.0632343	0.382562	0	0.449028	0.0287687	0.434197
306	4.38545	4.10352		0.195257	0.508571	-0.100138	0.420988	0.0843405	0.418683
307	4.31117	4.17154		0	0.532166	0.0306883	0.459334	-0.0979014	0.434197
308	5.20428	4.58083		-0.0847614	0.455766	0.14711	0.37224	0.0920405	0.407631
309	1.70363	2.9702		0.120261	0.316002	0.236203	0.4662	-0.0307262	0.412148
310	1.63173	3.28933		-0.0293596	0.453355	-0.084814	0.508579	-0.0579964	0.426091
311	3.55349	2.72693		0.159822	0.476486	0.0602675	0.512895	0.0767773	0.434197
312	1.64332	3.02001		-0.300444	0.494241	0.210097	0.476333	0.139793	0.418683
313	2.75608	3.03766		0	0.480713	-0.143256	0.449028	-0.208842	0.449012
314	2.17844	3.28152		-0.0643067	0.428119	-0.0447879	0.461808	0.227455	0.418683
315	3.48205	3.54654		0.556515	0.316002	0	0.42808	0.0682135	0.407631
316	4.07965	3.43266		0.0307431	0.429009	0	0.512895	0.506218	0.461816
317	3.97909	3.40275		0	0.476486	0.497441	0.41356	-0.0333506	0.403062
318	4.01398	3.32529		0	0.541486	0	0.374677	-0.118105	0.412148
319	4.4553	3.40846		-0.0978536	0.476486	0.0895666	0.47051	0.158634	0.407631
320	2.98581	3.45591		0.0834861	0.492857	0.347422	0.385296	-0.158188	0.434197
321	4.13157	3.80519		-0.100795	0.353076	0	0.471671	0.189655	0.464702
322	4.0409	3.73947		-0.234456	0.48148	0.0836752	0.465729	-0.0459577	0.464702
323	4.34228	4.36794		0	0.375147	-0.0301905	0.424797	-0.124754	0.412419
324	6.5357	3.82621		0	0.453355	0	0.368075	0	0.390806
325	3.78821	3.47255		0	0.46255	-0.107876	0.37224	-0.170995	0.405779
326	3.96752	3.30669		0	0.499832	-0.100606	0.409515	-0.257937	0.444749
327	3.99984	3.43642		-0.260643	0.336081	-0.233669	0.368075	-0.151637	0.430936
328	5.89969	3.1701		0.0590389	0.418116	0	0.474259	0.583743	0.439866
329	4.44703	3.07936		0.204989	0.375147	0.174214	0.409515	0.0504241	0.430219
330	5.83486	4.04993		0.106937	0.388625	0	0.449028	0	0.408148
331	3.88028	3.32995		-0.0919939	0.353854	-0.136855	0.363908	0.077744	0.43811
332	4.1921	3.75307		0.0988095	0.477846	-0.287867	0.412041	-0.0377443	0.39243
333	3.98977	3.26127		-0.193362	0.450367	0	0.445264	-0.162817	0.440935
334	3.40074	3.2754		0	0.50661	0.143803	0.394954	-0.149653	0.380064
335	4.00521	2.93779		-0.235842	0.443518	0	0.454723	0.231831	0.341975
336	2.88924	2.09729		-0.122884	0.467044	-0.107504	0.443848	-0.0633883	0.434922
337	1.36219	2.44886		-0.0816298	0.451994	0	0.463747	0.207848	0.399796
338	0.432119	2.57633		-0.0930243	0.455409	-0.135909	0.408655	0.176269	0.434922
339	1.0133	2.38756		0.0201478	0.466415	-0.183869	0.463747	0.269387	0.39696
340	0.679316	2.67456		-0.188666	0.449873	-0.128125	0.394954	-0.161822	0.427371
341	0.000102213	2.96755		0.271124	0.375147	-0.171007	0.496088	-0.318169	0.382418
342	1.50373	2.61326		-0.236735	0.465466	0.042891	0.484628	0.151471	0.408148
343	1.77338	2.77103		-0.0840731	0.450367	0.0197583	0.457673	-0.254478	0.439866
344	1.55544	2.95666		-0.130463	0.441219	-0.231	0.467983	0	0.412419
345	2.10258	2.8871		0.199257	0.470529	0	0.412041	0.230024	0.407624
346	3.9388	3.14535		-0.31677	0.434852	0	0.493223	-0.230225	0.39696
347	2.97783	2.58009		0	0.46255	-0.087621	0.362415	0.415382	0.415328
348	1.26562	2.71225		0.173377	0.558626	0.0861271	0.436959	-0.0473467	0.397643
349	4.92296	3.39824		0.316175	0.497302	-0.0886615	0.497668	-0.253026	0.435323
350	4.38527	4.20511		-0.245286	0.406203	0.195295	0.504463	0.111249	0.430219
351	5.20277	4.65722		0	0.375147	-0.133124	0.495664	-0.0928066	0.406877
352	6.39362	3.83088		0.231678	0.437045	-0.0558764	0.406752	-0.261435	0.442968
353	1.7118	2.88315		0	0.450367	-0.0794745	0.422588	-0.387803	0.439866
354	-0.136351	2.81903		0.0658267	0.536271	0.163164	0.401888	0.105374	0.435323
355	0.110239	2.88839		0.0904431	0.418116	0.263547	0.412041	0.147076	0.436229
356	3.91693	3.04297		0	0.349464	0.21632	0.466247	0	0.398203
357	4.41608	4.02379		-0.173467	0.432448	0.0408834	0.488223	-0.276813	0.455932
358	5.44	5.22886		0	0.523567	-0.0674691	0.436959	-0.134083	0.426393
359	5.79441	5.31755		0	0.366638	0.0126976	0.406752	0.242473	0.419743
360	4.10824	5.2856		0.104783	0.467044	0	0.412041	0.385625	0.427371
361	4.27188	5.50478		0.17286	0.450229	-0.20662	0.457673	0.166037	0.440935
362	4.61681	5.31806		-0.0997024	0.523567	0.215911	0.394954	0	0.434922
363	5.50381	3.70553		-0.115555	0.538193	-0.162388	0.431612	-0.174297	0.400086
364	4.65215	5.18637		0.321984	0.530077	0.027963	0.487523	-0.28009	0.414707
365	4.81202	3.10427		0.114224	0.466415	-0.0868626	0.499079	0	0.429688
366	3.48961	3.01524		0.234996	0.353854	0.166812	0.422588	-0.0796823	0.390806
367	2.15524	2.3624		0.241634	0.429815	-0.303944	0.406752	0.107372	0.426393
368	2.06709	2.64872		-0.371261	0.523567	-0.133312	0.443848	0.136916	0.414707
369	0.483855	2.67834		0	0.438684	-0.176562	0.497668	0	0.380064
370	-2.01774	2.65489		-0.100894	0.520538	0.460384	0.45745	-0.298222	0.439866
371	-0.570424	2.90461		-0.192521	0.451994	-0.0375588	0.394954	0	0.409778
372	0.853094	2.1067		0.212883	0.439645	0.144649	0.486954	0.0260782	0.455932
373	3.25374	2.22045		-0.214299	0.535098	0.132704	0.495664	0.18579	0.39243
374	3.17711	2.30946		0	0.530077	0.263001	0.436959	-0.0123194	0.426393
375	2.42069	1.6316		0	0.430919	-0.213476	0.454723	-0.0422353	0.362551
376	3.23836	1.97081		0.0569964	0.433941	0.107116	0.488223	-0.0346434	0.406877
377	3.57109	1.88053		0	0.451994	0.188863	0.425401	-0.025743	0.378935
378	1.61941	2.66671		0	0.445817	-0.0450255	0.422588	-0.220602	0.407624
379	3.95647	1.85729		0.182539	0.523567	0	0.362415	-0.0878473	0.412419
380	2.28037	2.86206		0.265412	0.449953	0.154536	0.499079	-0.112917	0.427371
381	3.17887	2.61863		-0.0658562	0.450229	-0.17054	0.440416	-0.289329	0.436229
382	2.40612	1.93167		-0.414612	0.423554	0.251448	0.457673	0.234679	0.444749
383	1.04456	1.47751		0	0.455766	0	0.445264	-0.206079	0.406877
384	0.968383	2.06141		0	0.507403	0.247015	0.486954	0	0.378935
385	3.81169	2.2649		0.141348	0.418116	-0.320216	0.454723	0.0915682	0.345402
386	2.69426	2.40835		-0.128251	0.467044	0	0.484628	0.224201	0.420027
387	3.43097	2.47448		0	0.375147	-0.0481129	0.422588	0.0742394	0.436385
388	3.06405	2.5256		-0.205928	0.460975	-0.0199349	0.493223	0.173383	0.426393
389	4.35113	3.28779		0.0301579	0.570135	-0.126456	0.457673	0	0.430936
390	2.55408	2.86066		0	0.558626	0	0.436921	-0.047172	0.430936
391	3.18633	3.24975		0.141567	0.477846	0.131801	0.484628	-0.110532	0.380018
392	3.57094	2.1084		-0.184894	0.256953	0.126979	0.394954	0.18987	0.427371
393	-0.145127	1.69332		0.251994	0.494141	-0.122172	0.466247	-0.161259	0.362551
394	2.14387	2.0941		0.158197	0.530077	0	0.401888	0	0.407624
395	2.03335	3.19837		-0.209046	0.353854	0.0414733	0.48431	0.317005	0.345402
396	2.30187	2.53538		-0.0589404	0.520538	-0.232891	0.394954	0.28677	0.420027
397	0.130342	1.61785		-0.134627	0.375147	-0.0150595	0.495664	0.268248	0.406877
398	2.10306	2.67547		0	0.423554	0	0.484628	-0.140306	0.378935
399	0.665766	2.09245		0	0.353854	0	0.401888	0.207041	0.415328
400	-0.188549	2.22973		-0.0921782	0.437587	-0.378855	0.481352	-0.072695	0.382418
401	-0.257328	2.34238		-0.172702	0.480076	-0.0953298	0.422588	0.563993	0.380064
402	-0.927828	2.11273		0	0.542712	0.153896	0.463019	-0.166485	0.406597
403	0.938568	2.26969		-0.10532	0.579212	0.032382	0.547148	0.113923	0.397162
404	0.0119977	0.933669		0.379817	0.359422	0	0.46118	-0.235054	0.442351
405	0.430862	2.02229		0	0.427193	0.148425	0.425381	0	0.459749
406	0.110885	0.465883		0	0.444924	0.251533	0.431118	0.184854	0.459749
407	0.903008	0.812811		0	0.50792	-0.364345	0.458217	-0.103033	0.439433
408	2.88838	1.75145		0	0.439675	-0.146261	0.448313	-0.207325	0.407829
409	0.121365	2.2091		-0.10222	0.454899	0.0259135	0.485491	0.0816794	0.414276
410	-0.755681	2.13115		0	0.334105	0	0.435624	-0.0686862	0.421016
411	-0.244262	1.55551		0.153707	0.444924	-0.106493	0.484746	0	0.461433
412	1.89064	1.20007		-0.190313	0.469441	0.261521	0.448408	0.0373881	0.44631
413	0.486721	1.14103		-0.196094	0.427193	-0.0783873	0.458217	-0.0209582	0.375221
414	-0.813328	1.85504		0.167454	0.439675	-0.0350193	0.425311	0.122175	0.411561
415	1.66852	2.25197		0.210391	0.480823	0.138159	0.434171	-0.0460567	0.40467
416	1.52661	2.68297		-0.063862	0.431832	-0.196967	0.484693	0	0.429174
417	6.21183	2.72586		0.0464705	0.527566	0	0.387379	0.0394263	0.406549
418	2.75558	3.13333		0	0.454899	0	0.431118	0.273175	0.417115
419	1.64669	2.59167		-0.292677	0.397928	0.171528	0.425381	-0.398143	0.432803
420	2.67628	2.76657		-0.149831	0.480235	0	0.434171	0.201327	0.43561
421	5.26551	3.8699		0.259287	0.393197	0.0631376	0.434171	0	0.393659
422	4.84358	3.81728		-0.173743	0.431832	0.15384	0.47346	-0.0459888	0.426095
423	2.49827	3.50694		-0.221149	0.381679	0	0.383023	0.143334	0.409887
424	4.31727	4.22712		0.161588	0.469441	-0.0416934	0.504072	-0.0447624	0.393659
425	4.27393	4.19581		0	0.431832	0	0.425381	-0.0140049	0.480234
426	5.17389	3.56829		0.157999	0.448563	0.154819	0.484693	0	0.414017
427	5.46145	4.6416		0.254503	0.480235	0	0.453682	-0.119543	0.438155
428	5.98274	4.81903		0	0.510383	0.176224	0.491051	0.0946169	0.466484
429	3.8782	4.0644		0	0.381679	0.420166	0.459592	-0.0630616	0.43523
430	6.79308	4.29608		-0.14031	0.469441	-0.101199	0.417306	-0.122566	0.481515
431	5.89	5.68034		-0.243507	0.451594	0	0.458217	0.270127	0.414017
432	4.84746	5.46677		0.109899	0.394773	-0.0667576	0.453682	-0.0562263	0.400862
433	5.46443	5.11543		0	0.434852	0.30946	0.435624	-0.115971	0.411561
434	3.20072	4.92329		0.108198	0.504085	0.207112	0.491051	-0.0540443	0.432803
435	5.09709	4.54767		0.0634886	0.500592	0	0.484693	-0.151436	0.440718
436	4.81084	4.55607		0.275287	0.466211	0	0.494539	-0.282488	0.446368
437	5.00608	4.48109		-0.344802	0.504085	0	0.434171	0.0225408	0.426095
438	3.9984	4.6122		0.195325	0.419222	0.121589	0.511123	-0.234559	0.407155
439	6.54797	4.98616		0.239162	0.474503	0.268382	0.491051	0	0.426095
440	3.95164	4.93312		0.0248009	0.414897	0	0.475985	-0.105247	0.410906
441	3.78105	4.8152		0	0.466211	0.15203	0.425925	-0.0309671	0.407567
442	6.25951	3.85815		-0.12066	0.449873	0.14386	0.464831	-0.159029	0.438866
443	4.82485	4.37662		0	0.394773	-0.0318838	0.368359	-0.103669	0.407155
444	6.35035	3.52596		0	0.474503	0.141657	0.468324	-0.224456	0.379685
445	4.99818	2.62664		0.229977	0.406552	0	0.458085	-0.114413	0.413524
446	3.51436	2.07513		0	0.466211	-0.139248	0.431118	0	0.438155
447	4.36802	4.52676		0.130058	0.406552	-0.116109	0.452217	0.288839	0.40467
448	6.23998	4.52707		0.0483478	0.419222	-0.151411	0.417811	-0.16434	0.440718
449	6.36212	4.51814		-0.0188231	0.504085	-0.0978374	0.475844	-0.172665	0.426095
450	4.21962	5.13664		-0.299411	0.504085	-0.273948	0.419631	0.0187365	0.481515
451	7.50275	5.3459		0.111808	0.467292	0	0.458056	-0.338401	0.415312
452	4.12967	4.82408		0.146642	0.466415	-0.166183	0.484693	0	0.451763
453	3.16941	4.50565		-0.0772653	0.414897	-0.132434	0.484693	0.267227	0.407155
454	6.15694	4.04278		0	0.550525	-0.159679	0.496401	-0.137261	0.417115
455	2.24659	4.68719		0.0244689	0.414897	0.249159	0.387379	0.23181	0.415312
456	3.79542	4.527		0.199094	0.466211	0.179571	0.458056	0.376359	0.406194
457	6.12161	4.12903		0.0558096	0.482661	0.438824	0.458217	-0.214861	0.438866
458	4.0747	4.32198		-0.0615058	0.419222	0.152031	0.491051	0.0532101	0.446368
459	4.08504	3.53733		0	0.474503	0	0.448313	0.0907354	0.40467
460	3.5218	4.27404		0.211178	0.504085	-0.123812	0.448462	0.149921	0.413524
461	2.93721	4.56467		-0.14505	0.539226	0.367713	0.461866	-0.132111	0.403557
462	5.49695	4.66458		-0.372601	0.436446	-0.134885	0.47346	-0.240887	0.406549
463	7.5627	4.46952		0.195275	0.482661	0	0.425311	0	0.426095
464	4.73887	4.17121		-0.36973	0.436456	0	0.448462	-0.15605	0.481515
465	4.84778	4.04756		-0.178399	0.436456	0.196118	0.387379	-0.15468	0.446368
466	1.62498	3.90673		-0.136449	0.452717	0.23501	0.434171	0.0430178	0.481515
467	1.52848	3.55313		-0.178691	0.558576	0.0989219	0.412513	0.148419	0.406194
468	2.06622	3.54486		0	0.458267	0	0.438676	-0.0888227	0.367373
469	1.60581	2.46026		0.172105	0.471227	0.243729	0.457193	-0.0170324	0.423591
470	0.440169	3.35892		0.505885	0.460884	-0.0803463	0.440097	-0.030557	0.396544
471	4.02812	4.2515		-0.152804	0.500856	0.259098	0.483812	-0.383245	0.411561
472	7.07609	4.15302		0	0.465551	0.0744987	0.471025	0	0.421927
473	6.66334	3.50239		0.105717	0.421482	-0.0808286	0.467996	0.081616	0.417465
474	1.11846	2.36067		-0.208905	0.564153	-0.378266	0.457193	0.090036	0.407155
475	1.16176	1.57483		-0.081726	0.398211	-0.100863	0.540977	0.084157	0.480234
476	3.99661	2.0298		0.175785	0.567042	0.203236	0.417178	0.217485	0.481515
477	1.28325	2.23199		0.118543	0.494661	-0.176443	0.463602	0.222778	0.437247
478	-3.30788	1.84085		0.0809233	0.408608	-0.214081	0.446441	-0.199037	0.411561
479	2.80046	3.40186		-0.351684	0.494661	-0.0804503	0.400032	0	0.411561
480	1.19164	4.08552		0.251973	0.431504	0.154298	0.540977	0.303857	0.397055
481	1.37499	3.44848		-0.181235	0.471227	0.0653728	0.483812	-0.206733	0.430469
482	1.92044	3.82016		-0.151626	0.460884	0.206939	0.43546	0.181357	0.466484
483	6.80571	3.23938		0	0.494661	0	0.424005	0.0665448	0.407155
484	5.63445	3.36803		0	0.471227	0.0527398	0.43546	0.226259	0.396544
485	5.1124	3.03485		0.191735	0.435072	0.0568981	0.540977	-0.0859462	0.411561
486	3.60514	2.59055		0.0528101	0.467123	-0.233736	0.491284	0.167782	0.423591
487	0.123007	3.62382		0.224123	0.372021	0	0.479212	-0.263875	0.429174
488	5.75502	2.85085		0.175964	0.438834	0.429219	0.481587	-0.159151	0.411561
489	4.31799	2.42291		0.529688	0.567042	0	0.461536	-0.0811126	0.414017
490	0.212434	3.39075		0.0354684	0.494661	0	0.504598	-0.121633	0.417465
491	1.67955	2.94363		-0.129795	0.471227	0.186998	0.460085	0.307444	0.396544
492	2.75434	2.57222		-0.108814	0.513785	0.13173	0.446441	-0.348806	0.432908
493	3.37222	2.63356		0.192205	0.526717	0.138794	0.503045	-0.225473	0.428186
494	2.63999	2.99911		0.12219	0.419859	0	0.434953	0	0.44028
495	7.15052	2.20961		0	0.446587	0	0.440097	0.103327	0.404682
496	5.42085	3.06663		-0.19125	0.541192	0.206505	0.470221	0	0.404147
497	1.97767	2.29804		0.104638	0.544066	0.162896	0.431976	-0.00731456	0.429026
498	-1.0226	2.35324		0.190447	0.42309	0.203841	0.434953	-0.097049	0.487032
499	1.48796	2.0489		-0.152767	0.526717	-0.282576	0.352293	0.158882	0.388851
500	2.2114	1.80924		-0.060748	0.440629	-0.201488	0.446671	-0.0683266	0.441357
501	3.53067	1.38936		0	0.544066	0	0.41402	0	0.432634
502	-0.752535	1.94701		-0.273521	0.421482	0.146855	0.438676	0.440017	0.435444
503	0.480332	1.90114		0.0330359	0.501242	-0.109045	0.442554	-0.0627598	0.450291
504	1.14669	2.51693		-0.166884	0.422433	0.0758266	0.396487	0	0.451286
505	0.770587	2.70466		0.1335	0.446587	-0.251602	0.45957	-0.0970172	0.451286
506	6.48355	2.32969		0.277294	0.372021	-0.0280061	0.434511	0.415719	0.39625
507	0.226094	1.90745		-0.0738912	0.513785	0	0.498175	-0.04927	0.451286
508	1.37971	1.77423		-0.125206	0.452717	0.12849	0.479699	-0.170057	0.417552
509	1.14413	1.62718		-0.243568	0.526717	-0.0604633	0.460159	-0.0812078	0.442387
510	1.70216	2.3321		0	0.422433	0.18274	0.431949	0	0.408626
511	5.066	2.38841		-0.256896	0.372021	0.137288	0.460159	0.254912	0.411247
512	3.63099	2.44631		0	0.398211	0.413335	0.460159	0	0.451286
513	3.93965	2.75317		0	0.500856	-0.133564	0.498175	-0.0451632	0.38617
514	1.38126	1.98733		0	0.422433	-0.0548222	0.509411	0.0583245	0.381581
515	2.10785	2.73531		0.298231	0.564153	0	0.411814	0	0.434274
516	-0.0222067	2.33947		-0.0777846	0.541192	-0.220645	0.431949	-0.238666	0.400792
517	1.8263	1.74665		0	0.434667	-0.316633	0.438669	0.275664	0.442387
518	3.55896	2.01707		-0.220743	0.452717	-0.162809	0.459847	-0.214893	0.455825
519	4.30802	2.4489		-0.118932	0.467371	-0.232401	0.506915	0.100156	0.458397
520	4.66385	2.66489		0	0.507894	0.145627	0.392148	0	0.443073
521	3.15996	2.71841		0.051626	0.372021	0	0.497353	0.267102	0.390736
522	6.70024	3.43916		-0.216948	0.398211	-0.0606368	0.388437	-0.199851	0.434858
523	3.01545	2.85876		-0.0737259	0.526717	0.0969048	0.425925	-0.162712	0.406145
524	1.48051	2.42099		-0.153324	0.422433	-0.165437	0.442412	-0.274317	0.461512
525	1.45392	1.84044		0.271722	0.446587	-0.219221	0.413517	0	0.414612
526	2.51734	2.20343		0	0.479712	-0.15332	0.468757	-0.106522	0.375415
527	2.84318	2.99628		0.0835929	0.445953	0.0499166	0.497353	0	0.461512
528	2.69138	2.17705		0.0596557	0.460884	-0.131251	0.442412	-0.0892124	0.402511
529	0.970666	1.86288		0.546136	0.513785	-0.154964	0.469661	0.305138	0.406041
530	0.964032	1.99945		0.152382	0.447245	0	0.430985	-0.203462	0.407269
531	2.36248	1.96139		0	0.471227	-0.165298	0.406722	0.256818	0.41689
532	3.43845	2.46887		-0.256807	0.405538	-0.0823312	0.468757	0	0.402511
533	1.0732	2.09648		0	0.438517	0.0557349	0.442412	-0.0743288	0.390736
534	0.291708	1.6393		-0.164015	0.509517	-0.0607933	0.473531	0.258304	0.41689
535	-0.911011	1.94508		0	0.440629	-0.0904534	0.4947	-0.0827472	0.387999
536	-0.00293002	1.69915		-0.231841	0.435072	-0.123124	0.426755	0.0877261	0.408858
537	1.33639	2.47413		0.370091	0.398211	0	0.425925	0.192228	0.444999
538	4.52571	2.55971		0.1021	0.460884	0	0.485428	0.186151	0.414612
539	3.87826	3.03812		0	0.410867	-0.193242	0.413517	-0.237123	0.390736
540	5.26743	4.47227		-0.217382	0.422433	-0.0766673	0.391738	-0.227437	0.396307
541	4.37761	3.48842		-0.0693893	0.441178	0	0.498176	-0.215293	0.406041
542	3.26178	2.43526		0.0479097	0.421482	0.15631	0.497353	0	0.406596
543	1.52824	2.07133		0.600303	0.405538	0.165757	0.411403	0.0344511	0.416888
544	0.103892	1.70404		0.208645	0.478804	0.278346	0.485428	0	0.429531
545	4.72538	1.45719		0	0.422433	0	0.407574	-0.20435	0.41216
546	-0.123444	2.4203		-0.189924	0.372021	-0.0985881	0.473531	-0.0807512	0.443073
547	-0.178266	1.9391		0.234739	0.440677	-0.191972	0.430985	-0.120472	0.393393
548	3.37797	1.91687		0	0.42309	0.189217	0.442412	-0.162521	0.387999
549	2.07353	2.8908		-0.262821	0.496757	-0.302888	0.501773	-0.174727	0.406041
550	3.71889	2.10751		-0.321736	0.422433	0	0.391738	-0.0693185	0.408858
551	4.21346	2.79727		0	0.455552	-0.0357143	0.362739	-0.153697	0.429531
552	5.04513	3.8533		0	0.475664	0.460195	0.497353	0	0.390736
553	3.90019	3.72069		-0.162539	0.450747	0.163052	0.407574	0.210531	0.428854
554	3.82451	4.50477		-0.15726	0.449948	-0.149002	0.451233	0.213651	0.458397
555	3.53652	3.37842		0	0.461953	0.18539	0.384312	-0.28071	0.429531
556	5.13377	4.37687		-0.0407814	0.38548	0.315989	0.442412	0.512402	0.396307
557	3.96503	5.34085		0	0.449948	0	0.384312	0.183388	0.387844
558	6.39885	5.06756		-0.17284	0.522166	0	0.497353	-0.194672	0.41216
559	6.97043	4.88158		0.0750183	0.32952	0.218522	0.460153	0.192691	0.478309
560	5.49145	5.73684		0	0.449948	0.226726	0.478533	0	0.458931
561	6.52437	5.9781		0.0450694	0.559373	0.0668908	0.488287	-0.00843777	0.433072
562	5.98328	5.76541		0	0.38548	-0.36586	0.449063	-0.161341	0.458397
563	5.39666	5.25258		0.131028	0.449948	-0.191542	0.425925	-0.0505203	0.400336
564	5.44993	5.56637		0.201433	0.38548	0.0702379	0.485428	-0.155976	0.444999
565	6.72587	6.14127		0.102854	0.493624	-0.0490458	0.439625	-0.0625556	0.423477
566	5.92986	6.76622		-0.18984	0.449948	0	0.4947	0.0188903	0.419787
567	6.96082	5.9826		0.319236	0.538269	-0.0622966	0.442412	-0.203596	0.416888
568	7.22682	6.28175		-0.270276	0.38548	-0.126173	0.442412	-0.0806833	0.458397
569	7.76266	6.63364		0.328776	0.449948	-0.241227	0.501773	0	0.458397
570	7.16223	6.00449		0.292152	0.435655	0.165769	0.492076	0	0.458931
571	7.2264	6.20565		-0.295123	0.475664	0	0.488287	0.030806	0.407269
572	7.29477	5.9921		-0.187072	0.449834	-0.065781	0.497353	0.0272603	0.414612
573	5.95304	3.14225		-0.0335477	0.394075	0.108303	0.425925	-0.149652	0.444999
574	5.38009	3.00437		0	0.435655	0.0372532	0.4947	0.0140015	0.403723
575	2.59242	3.11884		-0.0192935	0.461953	0.0590749	0.498176	0.563865	0.416294
576	5.49011	4.40035		0.309861	0.522166	0.0550647	0.497353	0	0.414612
577	5.65938	5.93916		-0.0995057	0.420192	0	0.407574	-0.0510224	0.427643
578	5.75904	4.02371		-0.303026	0.435655	0.156652	0.384312	0	0.45564
579	2.79954	3.79445		-0.351434	0.38548	-0.0551625	0.491178	-0.0296082	0.433072
580	3.32373	3.78185		-0.0214607	0.461355	0.136097	0.419534	0.0412289	0.431972
581	4.16678	3.85106		0.0840046	0.497665	-0.198543	0.516344	0.0499797	0.396307
582	2.47764	3.9245		0	0.449948	0.159091	0.485651	0.231111	0.423477
583	7.15693	4.85001		0	0.435655	0	0.449216	0.115836	0.352419
584	5.15294	5.1154		0.14648	0.461953	0.186301	0.501694	0	0.416888
585	4.78519	4.60746		0	0.466973	0	0.386606	-0.0868511	0.406145
586	4.94269	5.24842		0	0.384418	-0.193372	0.419987	0.0787637	0.443073
587	3.17174	3.80934		-0.324635	0.449948	0.104296	0.527373	0.398145	0.478309
588	3.54304	3.66018		-0.186405	0.435655	0.111335	0.497835	0.158711	0.393393
589	5.11008	4.2899		0	0.475664	-0.0190489	0.431944	-0.0304593	0.406041
590	3.6134	3.71979		-0.0390701	0.467137	0.166898	0.379662	0.0894545	0.41689
591	2.69855	3.99196		0.0851738	0.497665	0	0.386606	-0.297144	0.433072
592	4.54379	3.977		0	0.48245	0.0828491	0.490328	-0.183837	0.402511
593	3.28888	3.41741		-0.0824512	0.475664	0.129062	0.449411	0.0917139	0.416294
594	2.91231	3.50053		-0.0587398	0.461953	0	0.527373	-0.178863	0.416294
595	3.22364	3.48526		0.0897595	0.517599	-0.0451816	0.421065	0.138581	0.446172
596	3.49848	2.83015		-0.0640484	0.384418	0.249975	0.490328	-0.199455	0.444999
597	3.79515	3.88047		0	0.454006	0.225266	0.472846	-0.203691	0.412537
598	4.90126	3.6853		-0.0903272	0.435655	0.074004	0.516344	-0.192797	0.433468
599	2.75326	2.46569		-0.0784928	0.522166	-0.30342	0.475208	-0.382974	0.464474
600	3.08952	2.2567		0.0258559	0.461017	-0.0842153	0.419534	0.113214	0.411735
601	2.30854	2.79419		0.0808565	0.384418	0	0.490328	-0.181974	0.426766
602	2.74583	2.97732		0.213787	0.394075	-0.277801	0.472846	0.0874695	0.438612
603	1.05752	2.39186		0	0.435655	-0.158027	0.409456	0	0.464474
604	1.48534	1.57202		0.0796428	0.417042	0.157356	0.473856	-0.0968665	0.434256
605	1.98232	2.22927		0	0.531509	-0.0998238	0.505998	0.122568	0.46282
606	4.81191	3.81161		0.252856	0.384418	-0.408224	0.415251	0.340182	0.434256
607	2.80141	1.55711		-0.23032	0.420192	0.144141	0.481107	0.0698374	0.46282
608	0.595439	1.01242		0.221242	0.475664	-0.0467042	0.456774	-0.191168	0.391521
609	2.41865	1.59089		0.109543	0.492842	0.138129	0.461895	0	0.46282
610	2.22362	1.79621		0.0199193	0.499241	-0.203023	0.396427	0.238454	0.446522
611	1.37559	0.808739		0	0.384418	0.249429	0.376437	0	0.46282
612	0.573895	1.68509		0.144636	0.420192	-0.102261	0.436111	-0.12853	0.440495
613	2.16615	1.22656		0.233902	0.435655	0	0.407893	0.138182	0.418234
614	0.686534	0.781221		0.226275	0.538269	-0.084907	0.433816	0.0465726	0.440495
615	2.21542	0.874466		0.515192	0.490836	-0.0491508	0.421881	-0.143139	0.44407
616	3.43519	2.33807		-0.293943	0.384418	0.110978	0.418602	0	0.40497
617	0.17379	0.58221		0	0.48245	0.17366	0.451195	-0.0448914	0.40497
618	-0.22569	0.923085		0.0292532	0.435655	-0.203088	0.455628	0.230723	0.388784
619	0.719527	1.2427		-0.0202385	0.435833	-0.0506341	0.396427	-0.391657	0.440495
620	-0.00358314	0.781279		-0.167423	0.464741	0.0758571	0.48708	-0.255789	0.405911
621	0.666528	0.875128		0.0608676	0.384418	-0.0279563	0.433181	0.0679443	0.342804
622	0.684384	0.55306		-0.317207	0.394075	0	0.383802	-0.035709	0.481186
623	1.48466	1.17976		0.180653	0.435655	0.532029	0.492705	0.273445	0.388757
624	1.78118	1.6494		0.166204	0.461953	0.0178434	0.387532	0.139237	0.416412
625	2.68544	1.73891		-0.152788	0.353749	0.131446	0.436348	0	0.463272
626	4.78762	1.94298		0.186545	0.420192	0	0.41601	0.151377	0.388784
627	2.40387	2.21569		0	0.449948	0.263755	0.429023	-0.211797	0.439156
628	2.63129	2.59416		0	0.435655	0.585165	0.396427	-0.0909455	0.436939
629	0.913388	2.57235		-0.0556746	0.38548	0.155075	0.537384	-0.196358	0.436939
630	3.12173	2.50844		0.175261	0.472363	0.0226195	0.48708	0.283678	0.407008
631	4.17911	1.50639		-0.269095	0.384418	-0.128588	0.415481	-0.160234	0.413417
632	1.74353	2.55802		-0.1214	0.449948	0	0.423699	0	0.407008
633	0.916931	2.24269		0	0.475664	-0.20956	0.453083	-0.0636007	0.416412
634	1.91124	1.98186		-0.0187471	0.538269	-0.290072	0.470846	0	0.408081
635	1.32214	2.68531		-0.106185	0.517599	0.149184	0.401607	-0.470472	0.481186
636	1.56669	2.60456		0	0.549883	-0.38681	0.452822	-0.177137	0.440495
637	1.5121	2.13901		0.210389	0.475099	-0.180803	0.415251	-0.00369296	0.342804
638	1.24732	2.5594		0	0.440538	-0.112738	0.460042	-0.0498157	0.438111
639	-0.848129	2.50387		-0.0887005	0.403979	0.196037	0.383802	0.524017	0.44407
640	1.28411	2.70795		0	0.609101	0	0.37125	0.181212	0.380379
641	0.872366	2.57264		-0.129324	0.561837	0	0.414807	-0.103223	0.481186
642	0.957586	2.59677		-0.0984535	0.55928	-0.132224	0.494683	0.16242	0.413417
643	2.75479	1.4415		0	0.43715	0.101428	0.467366	-0.134291	0.405911
644	0.685888	0.0700273		-0.0851111	0.55928	-0.181167	0.415481	-0.271575	0.42903
645	-1.99453	0.232327		0.263351	0.455424	0.0813885	0.438847	0.232505	0.36302
646	-2.15737	1.2415		0.093352	0.412014	-0.138205	0.452454	0.0441049	0.481186
647	-0.457016	2.12589		0.357367	0.475099	-0.0913129	0.415251	-0.109417	0.444567
648	-1.565	1.48676		-0.0177053	0.502682	0	0.455628	0.0409484	0.436939
649	-1.00174	-0.0120034		-0.260419	0.532588	0	0.494683	-0.200398	0.439156
650	-0.608538	0.00591937		0	0.455424	-0.0234851	0.493332	0.115921	0.451163
651	-1.77262	-0.341225		-0.328247	0.47404	0	0.414807	0.261552	0.422081
652	-1.91569	-1.01451		0.329972	0.444097	-0.261741	0.481107	-0.353747	0.408636
653	0.708109	0.190468		-0.0984019	0.496851	0.0836905	0.461895	-0.1921	0.380379
654	1.21583	-0.224853		0.136351	0.435348	0	0.401607	0	0.463272
655	-3.10907	-0.213637		-0.249141	0.577079	0.550472	0.493332	-0.0707331	0.44407
656	-1.76232	0.0857312		0	0.458026	0.481434	0.414807	0.061385	0.436939
657	1.01162	0.538524		-0.119268	0.374502	-0.0497818	0.469356	-0.0470851	0.465285
658	2.2251	0.44306		0	0.388095	0.261644	0.423699	0	0.44407
659	0.588124	0.182086		0.0804671	0.46046	0.147389	0.418602	-0.262056	0.465285
660	-2.31878	0.519974		-0.0559833	0.473957	-0.288252	0.4486	0.0587976	0.444567
661	-0.175882	-0.312324		-0.189575	0.563312	-0.192658	0.452454	0.223552	0.443836
662	-0.291558	0.769114		0.112496	0.424865	-0.0760143	0.370697	-0.15863	0.416412
663	-1.48505	0.680226		0	0.609101	0.12682	0.434372	-0.175569	0.390575
664	1.62844	-0.135109		0	0.473957	0	0.447504	0.0749704	0.418234
665	-0.792913	-0.0763823		0.221681	0.455424	-0.118133	0.396795	-0.0424426	0.463272
666	-0.483632	0.365908		0.105879	0.435348	-0.0337737	0.447504	0.0486464	0.387896
667	1.76279	1.60036		0	0.390678	0.158892	0.429905	0.478164	0.438111
668	-0.268678	0.0570114		0	0.473957	0.136575	0.447504	0	0.354087
669	-0.131757	-0.0597349		-0.192601	0.496851	-0.262003	0.471821	0.0176749	0.443836
670	-0.0384028	0.66194		0.176013	0.536471	-0.026666	0.396795	0	0.433098
671	1.13048	1.57171		0	0.448264	-0.0695577	0.471821	-0.0601665	0.403766
672	-0.202232	0.699955		-0.116773	0.567042	0.26679	0.370697	-0.14485	0.408316
673	1.73449	2.59513		0.161409	0.465147	0.561413	0.447154	0.17593	0.45006
674	3.19496	2.64418		0	0.448264	0	0.449392	-0.265313	0.433098
675	3.59977	3.02053		-0.093143	0.448264	0	0.452416	0.319058	0.427582
676	3.96518	2.26273		-0.206555	0.305338	0	0.449392	0.082368	0.362804
677	4.50552	2.88092		0.0276764	0.452717	0.34443	0.467841	0.197567	0.432783
678	6.59654	3.75517		-0.201752	0.494281	-0.251258	0.415507	-0.056104	0.421033
679	3.21309	3.65596		-0.16263	0.452717	-0.0635817	0.471821	0.369323	0.439925
680	4.88334	3.73197		0	0.359492	-0.275461	0.381283	0.00283028	0.45006
681	1.20749	3.98288		0.111726	0.514208	-0.0557585	0.413732	0.071913	0.408316
682	4.59114	3.78907		-0.0580366	0.567042	0	0.412385	0.0941501	0.408316
683	2.12569	3.82487		0.171519	0.456048	0	0.37904	0.262553	0.431723
684	4.66329	3.92878		0	0.428398	0	0.415309	0.11165	0.399641
685	4.13193	3.9736		-0.322072	0.385622	-0.290957	0.482046	0	0.467886
686	6.68549	3.95565		0	0.497033	0.464002	0.415309	0.0490151	0.500566
687	2.21369	3.81708		0.112702	0.305338	0.0881735	0.470248	-0.176819	0.432783
688	4.36997	3.8692		0	0.446291	0.182787	0.488932	-0.251722	0.403766
689	5.23371	4.0962		-0.112864	0.497209	-0.344898	0.413732	-0.0857773	0.427582
690	1.66217	3.9498		0.119582	0.514208	0	0.447504	-0.308842	0.40994
691	5.48583	3.89291		-0.148945	0.497033	0.120991	0.415309	-0.286277	0.409053
692	4.67557	3.58068		0	0.305338	0.187588	0.397086	-0.181964	0.427582
693	4.76065	3.85856		0	0.47197	-0.202225	0.441463	0.0390335	0.45006
694	5.02214	3.78329		-0.0748624	0.428398	0.296803	0.447504	-0.131206	0.433098
695	4.77561	3.39853		-0.0517615	0.439159	0.343193	0.452416	-0.22725	0.443422
696	3.13326	3.58884		0.14347	0.497033	0	0.396795	0.290378	0.403569
697	5.18978	3.7299		0	0.479669	-0.0246864	0.492269	0.164842	0.45006
698	3.91682	3.81378		-0.317905	0.405218	-0.0320379	0.370697	0	0.439925
699	3.84013	3.65789		0	0.48913	-0.060723	0.424687	0.124446	0.414042
700	5.27984	3.72376		-0.214618	0.447556	0	0.45777	-0.169287	0.40994
701	2.73138	3.76716		0	0.394321	0.0672763	0.452416	-0.0644813	0.399641
702	3.33582	3.01274		-0.0316292	0.43927	-0.0288912	0.370697	0.281449	0.453654
703	3.43928	2.69287		0.137869	0.425987	0	0.409741	-0.0984885	0.45006
704	3.62601	2.69209		0.312591	0.4698	0	0.422877	0.0385186	0.429046
705	1.93511	3.04159		-0.114225	0.416461	-0.160291	0.517603	-0.050416	0.42282
706	1.48901	3.11166		0.0723953	0.499317	0.199262	0.356573	0.55688	0.384452
707	3.85326	3.02662		0.246025	0.567042	0.105061	0.497146	0.0946641	0.42282
708	4.62017	3.3632		0.300074	0.50984	0.0507768	0.445635	0	0.414987
709	3.4884	2.90543		-0.191717	0.53164	-0.022251	0.359255	0	0.395986
710	3.80735	3.38275		0.332444	0.517887	0	0.475227	-0.0636694	0.418728
711	2.57151	2.47355		0	0.497033	0.0664995	0.490357	-0.122688	0.42282
712	1.11804	1.92947		0.198715	0.567042	-0.0851247	0.497146	0	0.397718
713	1.44754	0.258733		-0.142636	0.500232	-0.276346	0.476802	-0.157691	0.446322
714	1.49553	2.1506		-0.0535981	0.505189	0	0.455973	-0.183843	0.446322
715	4.33016	2.83239		0	0.519048	-0.00651783	0.412529	-0.216515	0.472963
716	1.17071	1.81987		0	0.514208	-0.142586	0.361684	0.280415	0.418493
717	-0.0639311	0.678462		-0.134395	0.567042	0.107805	0.439657	-0.162456	0.42282
718	-0.656893	0.335632		0.390051	0.472245	0.151702	0.379732	0.112143	0.425331
719	1.99311	0.46153		-0.188308	0.478129	-0.296368	0.414999	-0.116628	0.418728
720	1.40384	-0.18921		0	0.491329	-0.13576	0.44854	-0.109531	0.418493
721	1.4196	1.98738		-0.254664	0.506284	-0.232574	0.449578	-0.110951	0.452425
722	3.89438	2.3966		0.367317	0.429831	0	0.487884	0	0.442488
723	0.166709	0.708965		-0.217888	0.487545	0	0.469278	0.164115	0.418493
724	0.929759	0.70462		-0.134022	0.429831	0	0.487884	0.202411	0.399454
725	0.731763	1.26109		-0.294314	0.391361	0	0.460505	-0.0741954	0.418493
726	1.63767	1.57756		-0.111124	0.479446	-0.210311	0.394548	-0.053465	0.47264
727	2.34873	2.4409		0.276125	0.528919	0.529363	0.412529	0.0846489	0.442488
728	2.33873	2.20445		0	0.500168	0.284038	0.475227	-0.0962358	0.42282
729	0.999323	1.40153		-0.128406	0.471475	0	0.51973	0	0.384452
730	0.177607	0.919236		-0.153029	0.479446	-0.0797524	0.519919	-0.117368	0.405
731	-0.456237	0.715738		0.0568869	0.429831	-0.243425	0.425182	-0.149117	0.446322
732	1.02085	2.43203		0	0.544855	-0.114204	0.409741	-0.222101	0.432578
733	0.408894	1.38059		0	0.566858	0.217625	0.525372	0.16768	0.408359
734	3.68131	2.65967		0	0.585184	-0.252388	0.415817	0.0504759	0.425331
735	0.619177	3.55393		0.25031	0.564566	0.170485	0.431274	-0.169724	0.399454
736	3.42557	2.18807		0	0.429831	0.0642565	0.440874	-0.271002	0.384452
737	3.35824	3.05331		0	0.458947	-0.205878	0.451627	-0.228832	0.42282
738	2.53315	3.00086		0.318216	0.426896	0	0.487884	0.11661	0.376477
739	2.55768	3.08426		0.0491093	0.421402	0.308385	0.519919	0.113901	0.421948
740	3.6097	4.35924		0.232544	0.566858	-0.307126	0.437954	0.262412	0.442627
741	2.90855	3.95049		-0.0216182	0.480542	0.177587	0.445635	-0.0477341	0.412748
742	1.98515	3.32914		-0.0927628	0.475138	0.176076	0.525372	-0.202171	0.430289
743	2.85128	4.00113		-0.190104	0.479446	-0.149662	0.415817	0.11563	0.454167
744	2.20759	3.8688		0.0729144	0.429831	-0.062256	0.470513	-0.169005	0.395863
745	4.55549	5.11799		0.162445	0.566858	0.109246	0.481881	0	0.391957
746	4.42933	4.9114		0.262141	0.391361	-0.14775	0.51973	-0.273966	0.436604
747	4.14099	4.27783		0.128372	0.467023	0	0.415817	-0.336769	0.422518
748	5.60132	3.43713		-0.139632	0.334844	0.126657	0.470577	0.120952	0.409407
749	5.68718	3.78472		0	0.520301	0.152434	0.497146	-0.21815	0.42885
750	4.75385	3.59859		0	0.47432	0	0.505058	0.110211	0.431573
751	4.26533	3.56034		-0.268158	0.381245	0.15372	0.448131	0	0.412971
752	4.36448	3.56337		0.0437113	0.402046	0.117114	0.423951	0	0.389054
753	5.95466	3.71902		0.0268661	0.471593	0	0.451627	0.18607	0.368607
754	3.87268	2.49714		0.379502	0.517051	-0.0618937	0.493712	-0.0787415	0.454167
755	4.90306	3.17807		0.20914	0.407123	-0.196499	0.481881	0	0.411174
756	2.44049	3.17284		0.162034	0.503477	0.115401	0.481877	0	0.40252
757	3.83207	2.54432		-0.261606	0.468052	-0.156881	0.470513	0.233896	0.448535
758	2.4948	3.02818		-0.335398	0.517051	0	0.451627	0.0219891	0.431573
759	3.16853	3.04527		0.289399	0.466684	0.31846	0.358763	0.096613	0.412971
760	3.46889	3.15477		0	0.539345	-0.0343392	0.402863	0.066761	0.457974
761	3.20365	3.10406		-0.0444327	0.503477	-0.0332603	0.445635	0.0300981	0.445704
762	1.61521	3.35922		-0.187447	0.376351	0	0.356573	0.0581223	0.426702
763	2.64245	3.89418		0.329424	0.458771	0.1431	0.426329	-0.0627942	0.454167
764	2.44084	3.431		0	0.398137	0.230488	0.415817	0.113034	0.439456
765	2.81032	3.37603		0.191595	0.467954	0	0.431274	-0.0694652	0.400011
766	3.96469	3.36754		0	0.458947	-0.211536	0.410578	-0.023777	0.418154
767	3.27195	3.86181		0	0.530962	-0.318062	0.431274	0.229656	0.473944
768	2.33393	3.73732		-0.285165	0.460611	0	0.415817	0.0357499	0.428035
769	4.24933	4.39649		-0.126852	0.452882	0.0690121	0.475227	-0.0758369	0.457974
770	2.53007	3.94365		0.193139	0.431576	-0.110561	0.51973	0.0240844	0.368607
771	3.56803	4.12267		-0.259181	0.471593	-0.220215	0.394548	-0.128666	0.473944
772	3.3629	4.46934		0.270811	0.495697	0.268328	0.489325	0.286332	0.454167
773	3.64607	4.69223		0.136052	0.540389	-0.15276	0.477543	-0.182571	0.412748
774	7.59472	4.32513		0.189147	0.376351	-0.131203	0.526939	-0.159822	0.392831
775	7.75266	4.4588		-0.387905	0.546058	0.32154	0.474962	0.190892	0.467158
776	4.83878	4.58545		-0.401422	0.471593	-0.0656105	0.373922	-0.0616141	0.427038
777	2.14362	4.46736		0	0.530962	-0.163875	0.477543	-0.138622	0.470546
778	3.66119	4.18053		0	0.466769	-0.434745	0.543745	-0.319307	0.368607
779	5.16994	3.66558		0.24265	0.474419	-0.170039	0.471237	0.270213	0.467912
780	4.46707	3.48835		0	0.403287	-0.271112	0.485315	0.051652	0.431573
781	5.8857	4.27359		-0.295263	0.453462	0	0.453904	0	0.441844
782	5.27831	4.4683		0.172706	0.360953	0.148769	0.489325	0.391258	0.473944
783	3.79725	3.34138		-0.108478	0.466684	-0.221694	0.471237	0.259951	0.400011
784	3.80736	3.40175		-0.280561	0.431576	-0.251329	0.416855	0	0.452358
785	3.02188	2.507		0	0.546058	0	0.477543	-0.226879	0.441844
786	6.57037	3.60998		0.191248	0.471593	-0.256018	0.518713	-0.128651	0.427038
787	4.17277	2.96719		0.199568	0.508532	0.0704285	0.471237	0.188916	0.412971
788	5.12998	5.37362		-0.159805	0.509213	-0.182203	0.499902	-0.0827553	0.368607
789	5.0459	5.5517		-0.318574	0.500168	0	0.499902	0.101455	0.454167
790	5.01565	5.6667		0.115821	0.449011	0	0.393115	-0.0152779	0.413396
791	5.47285	4.82104		0.323379	0.467023	-0.170632	0.436758	-0.0979794	0.409407
792	5.31168	4.07614		0	0.509213	-0.285471	0.406219	0	0.389054
793	5.61217	3.79606		0	0.480542	0.117715	0.477543	0.201077	0.454167
794	4.67792	5.16577		-0.161392	0.404451	-0.139562	0.474962	-0.0863202	0.431573
795	3.47762	4.45379		-0.263487	0.502038	-0.0825192	0.471237	0.0546609	0.411174
796	5.49142	4.81355		0	0.41985	-0.0286192	0.453904	0	0.433546
797	5.46377	5.91171		0	0.513031	0	0.485545	0.133648	0.412903
798	6.40694	5.67388		0.0357004	0.517141	-0.441496	0.471237	0.140284	0.427038
799	6.22559	5.74124		-0.0818479	0.549159	-0.292894	0.474962	-0.111758	0.368607
800	6.3666	5.38946		0.246597	0.577897	-0.035535	0.485315	0.0246301	0.407285
801	7.80517	5.75007		-0.041168	0.471593	0	0.404046	0.0890641	0.395638
802	7.72849	5.72742		-0.240257	0.495697	-0.0679571	0.475532	-0.0134858	0.430289
803	6.52969	5.76565		0.109969	0.505713	-0.257116	0.448781	-0.00413348	0.427038
804	5.82449	4.45025		-0.16539	0.392167	0	0.448781	-0.0780891	0.414471
805	5.77319	4.08792		0	0.562789	0.0564555	0.48683	-0.0688153	0.480035
806	5.23033	4.53753		0.116923	0.471593	-0.249074	0.420851	-0.294716	0.431702
807	4.00887	5.00961		-0.237271	0.487512	0.0530236	0.419459	0.168689	0.414581
808	4.99709	4.09184		-0.314104	0.578601	0	0.48683	-0.099352	0.414471
809	4.38867	3.90808		0.233483	0.487512	0.0618607	0.50048	0.291143	0.414581
810	5.36866	3.81979		-0.0431939	0.353076	0.213417	0.454723	-0.185329	0.385119
811	2.74444	3.20508		0	0.421952	0.0694416	0.447527	-0.314002	0.408529
812	4.39552	2.90104		0	0.426289	0.0201425	0.50048	0.237453	0.438534
813	5.20535	3.24925		-0.135222	0.459338	-0.113312	0.479251	-0.162474	0.433412
814	5.61844	3.04081		-0.147013	0.45829	-0.203613	0.477862	0.474488	0.414581
815	6.56667	3.70237		0.00991675	0.558261	-0.187394	0.388727	-0.0725469	0.385119
816	3.63645	3.91706		-0.0481067	0.556844	0.16453	0.470917	-0.0638258	0.433412
817	3.54186	3.77505		-0.288471	0.487512	-0.0725419	0.415871	0.112895	0.416227
818	6.23362	3.70092		-0.125291	0.514628	0.0912438	0.493605	-0.215047	0.402413
819	3.78186	3.72728		-0.063385	0.471829	-0.181057	0.375212	-0.212035	0.421934
820	4.01462	3.50926		0.0653303	0.448987	0	0.469677	-0.259253	0.42893
821	4.8522	3.77413		0.304921	0.530484	0.143014	0.451436	-0.215146	0.402413
822	3.33641	3.31774		-0.226618	0.528891	0.0843142	0.470917	0.122915	0.465007
823	3.04109	3.43687		0.355237	0.448987	0.15578	0.460738	0.0811168	0.471819
824	3.67678	3.475		0.305202	0.367782	-0.144722	0.47966	0.136336	0.37873
825	4.81696	3.94417		0	0.528022	-0.0135786	0.477124	-0.326278	0.407647
826	4.51584	3.88894		-0.203787	0.471829	-0.145389	0.469677	0	0.435002
827	4.00271	3.78761		-0.278028	0.472465	-0.0111223	0.523671	0.0834403	0.369634
828	2.98408	3.59756		0.032127	0.407703	0.047415	0.491547	-0.155578	0.411233
829	2.58666	3.61547		0.27937	0.496973	0.0464072	0.489103	0	0.369634
830	2.60087	3.30479		0.0736272	0.465846	0.220167	0.474972	0.164444	0.413265
831	2.21113	2.91012		0.141978	0.476673	0	0.530018	0.270208	0.471819
832	4.61052	3.29962		0.0248048	0.556844	0	0.453404	0	0.421934
833	2.34471	3.07044		0.0704198	0.496438	-0.189443	0.451436	-0.159972	0.393333
834	4.68814	3.41114		0.145444	0.550015	0	0.470816	-0.0255595	0.389997
835	3.45118	3.17923		-0.208215	0.474781	-0.0396388	0.491547	-0.0443289	0.411233
836	4.04517	2.48445		0	0.55313	0.111535	0.489103	0.109334	0.435882
837	4.22101	2.86211		-0.0944556	0.520493	0	0.453296	0.137089	0.418332
838	3.66267	3.00415		-0.139382	0.448987	0.0830055	0.392878	0.118895	0.428973
839	2.63835	3.00802		-0.186383	0.415634	-0.112816	0.443028	0.253957	0.417448
840	0.0702231	2.80899		-0.107114	0.612246	-0.100988	0.392878	-0.0143952	0.423723
841	1.38048	2.25594		-0.102624	0.497172	0	0.449762	0.579705	0.42893
842	0.241225	1.89977		-0.138689	0.452756	-0.181819	0.487979	-0.0947966	0.455331
843	0.0938982	2.40515		-0.265605	0.528022	-0.183511	0.453223	0.146618	0.411233
844	-0.00222466	1.47356		0	0.474781	0.238333	0.497661	0	0.460012
845	0.0390648	1.3978		0.19986	0.440122	-0.178543	0.38701	-0.0650087	0.417448
846	0.105518	1.71484		0.139434	0.532575	-0.0874278	0.410354	-0.278282	0.471819
847	0.402177	1.78277		-0.0181366	0.402627	0.338211	0.453296	0.17235	0.463485
848	3.78208	3.78615		0.20957	0.510765	0.0656707	0.375212	-0.0994177	0.435882
849	3.80189	2.91832		0	0.508437	-0.143891	0.452298	-0.01368	0.471819
850	2.27801	3.31941		-0.071973	0.503557	0	0.504668	0.223476	0.411428
851	-1.38693	2.86447		-0.172814	0.462971	0	0.491489	-0.307579	0.416227
852	-0.705449	2.59485		0.295559	0.453926	-0.18708	0.410354	0.327593	0.418719
853	5.41968	3.517		-0.0310628	0.465846	0	0.46801	-0.174519	0.463485
854	4.91407	3.80917		-0.0505527	0.442827	0.0354936	0.491547	0.122486	0.44184
855	4.25002	4.18624		-0.336095	0.482054	-0.104463	0.504668	0	0.407647
856	3.94902	4.03641		0	0.405551	-0.150705	0.489103	0.176524	0.402413
857	3.85401	4.86542		-0.0218409	0.453926	0.0893657	0.436777	-0.112217	0.418332
858	5.49486	4.79416		-0.086209	0.496438	-0.325324	0.470917	0	0.435882
859	5.60364	3.94078		-0.156072	0.520493	0	0.477862	-0.0641909	0.404602
860	3.58492	3.10469		0	0.413374	0	0.391872	0.239944	0.42893
861	2.48461	2.62961		0	0.474781	-0.0829537	0.40852	0.171432	0.418332
862	1.04423	2.16614		0.454126	0.423687	-0.0972231	0.499758	-0.168677	0.402413
863	3.25035	2.24344		-0.166042	0.426581	0.357497	0.392878	-0.0455621	0.404602
864	3.31776	2.42496		-0.184957	0.391349	-0.169963	0.388903	-0.100019	0.392425
865	4.30032	3.18687		0.0209304	0.42207	0.0114421	0.388903	0.250942	0.455742
866	5.77063	4.28532		0	0.474781	0.0707009	0.449877	0	0.394227
867	6.07093	5.48068		0.330317	0.480259	-0.0617658	0.408073	0.270429	0.43268
868	5.0018	4.24781		0.0672769	0.450732	-0.232943	0.470917	0.101899	0.411233
869	4.88452	3.82987		0.139743	0.451647	-0.0393198	0.38701	0.418205	0.404602
870	4.3454	3.30971		-0.102116	0.413374	-0.147939	0.392878	-0.100794	0.446073
871	0.861641	2.40781		-0.292777	0.405551	0.105437	0.377379	0.0840067	0.471819
872	-2.95234	2.14438		0	0.453926	0	0.388727	-0.204764	0.362957
873	-1.2164	2.18784		0.183646	0.44076	-0.133983	0.470917	0.364392	0.471819
874	3.63102	1.94343		0	0.44076	-0.181839	0.391872	-0.212929	0.389997
875	1.21483	1.69513		-0.0607085	0.40862	-0.0677437	0.392878	-0.1858	0.42893
876	-1.6773	1.01789		0	0.410393	0.0451335	0.480469	0	0.419104
877	-1.2679	2.11102		0	0.503077	-0.0907964	0.491489	-0.0680869	0.390762
878	1.99835	1.21625		-0.104849	0.415338	0.0171527	0.470917	0.0501698	0.416227
879	3.29659	1.30649		0.101898	0.434318	0	0.449762	-0.292846	0.391765
880	2.21264	1.23877		-0.0544933	0.470396	-0.233623	0.392878	0.0990605	0.413265
881	1.44254	1.78269		-0.30039	0.459407	0.152095	0.396948	-0.1236	0.392425
882	2.84817	2.18365		0.245268	0.473265	0.445659	0.443913	-0.104618	0.412525
883	2.33054	1.80263		0	0.49556	-0.143523	0.421639	-0.0940263	0.455742
884	1.91941	2.58675		0.0221664	0.478573	-0.231655	0.480083	-0.0215441	0.389997
885	3.89834	2.64953		-0.0982084	0.442369	0.0156294	0.415832	-0.0497801	0.402413
886	3.633	1.8175		0	0.50222	-0.24022	0.43001	0.0750926	0.411428
887	1.63316	1.59436		-0.0865383	0.415338	0.0715044	0.480256	0.0302849	0.392425
888	2.49941	2.55981		-0.188463	0.478001	0	0.445588	0.184552	0.435882
889	2.30345	2.09002		-0.118315	0.454279	0	0.512757	-0.10152	0.463485
890	2.07607	2.51482		-0.127043	0.418577	0.0994663	0.421639	-0.125274	0.471819
891	3.77741	2.82698		0	0.390234	0.127569	0.393856	0.0636656	0.463485
892	5.17131	3.23474		0	0.447434	0	0.442729	-0.266004	0.412525
893	2.41293	3.24065		0.158778	0.45384	0.0725867	0.483953	-0.132866	0.391765
894	3.64486	2.53565		0.189657	0.603362	0.117557	0.458912	-0.0843352	0.418332
895	-0.864538	1.66553		0	0.451294	-0.098276	0.386509	-0.265827	0.465625
896	-1.83333	1.91167		0	0.542297	0.300368	0.43001	0.0598059	0.437839
897	3.78038	2.1767		0.3015	0.394197	-0.0977959	0.443853	0.0692177	0.432999
898	1.83614	2.92439		0	0.404326	-0.0637674	0.447124	0	0.410364
899	1.72278	2.42382		-0.233786	0.45384	0	0.393856	0.106907	0.430011
900	0.399516	2.41086		0.105703	0.424338	-0.0215958	0.480682	0	0.387898
901	0.324802	2.43515		0	0.573209	-0.0921832	0.526388	-0.121658	0.44878
902	0.726064	2.17978		0	0.434318	-0.213542	0.43699	0.0200586	0.478161
903	-1.21013	2.09265		-0.148686	0.459407	-0.253391	0.432584	0	0.448797
904	-1.76483	1.5322		0.152587	0.46808	0.0313831	0.482888	0.143405	0.459018
905	2.60463	1.55048		0	0.45032	0	0.420305	0.0890129	0.363324
906	0.688084	1.04735		0	0.603362	0.101541	0.495629	-0.0597219	0.453785
907	1.55834	2.20257		0	0.46808	0.0696948	0.503045	-0.294668	0.37811
908	-0.138661	1.04046		0.16985	0.434318	0.0708094	0.486382	-0.209289	0.363324
909	1.26556	2.06801		-0.0876565	0.448072	-0.207091	0.412734	0	0.363324
910	0.413649	2.17411		0.492289	0.514308	0.191725	0.424764	0.177269	0.411765
911	-0.564535	1.89991		0.200353	0.459445	-0.125207	0.44507	0.0755869	0.345835
912	0.244015	2.39487		-0.0430904	0.411469	-0.379228	0.383469	0	0.378049
913	0.554908	1.2407		0	0.482228	0	0.450494	-0.0605165	0.41989
914	-0.00270621	1.0775		0.0395662	0.404326	-0.151845	0.409865	0.0177161	0.409617
915	1.34828	1.35118		-0.31953	0.49556	0.030206	0.452097	0	0.398221
916	2.0461	1.08704		0.171308	0.482228	-0.134748	0.434469	0.23232	0.43813
917	0.39485	2.48368		0	0.473265	0.021634	0.485525	0.031109	0.473821
918	5.67837	2.40703		-0.382673	0.412867	0	0.503045	-0.0306969	0.42825
919	1.17473	2.94931		0.0188525	0.503641	0.0471962	0.427858	0.082863	0.405758
920	1.25148	2.83433		-0.289483	0.45384	0.271511	0.486382	0.0211635	0.453577
921	1.22385	2.81079		0.123819	0.434318	0.157602	0.48389	0.271746	0.477427
922	5.5308	3.4248		-0.0726416	0.482228	0	0.427858	-0.139604	0.385903
923	4.38668	3.63141		0.140452	0.430744	0	0.507624	-0.111984	0.369838
924	-0.47408	2.96449		-0.256541	0.510871	-0.192472	0.48389	0.0656142	0.447776
925	5.21803	3.60083		0	0.540085	0	0.434469	-0.220115	0.408154
926	1.61723	3.20873		0.0643599	0.47314	0.264747	0.511841	0.0511996	0.45464
927	5.85835	4.42247		0.217881	0.525406	0	0.411608	0.0270776	0.437988
928	5.1636	4.55661		0	0.251973	0	0.491525	0.326297	0.441682
929	3.80143	3.81138		-0.105067	0.46808	0.0965927	0.350306	-0.18917	0.432203
930	4.43742	4.62426		0.0520911	0.45384	-0.229722	0.48389	-0.231364	0.456168
931	6.61436	4.46197		0.255412	0.603362	0	0.460968	0.194124	0.447776
932	6.02423	5.72673		0.0429125	0.308686	0	0.436631	0.372693	0.447776
933	7.19205	5.24227		-0.189138	0.412867	0	0.491525	0.404458	0.429562
934	5.00344	5.10274		-0.129761	0.514308	0.147263	0.429698	-0.0467478	0.397174
935	6.07876	4.73944		-0.200569	0.603362	0.0403696	0.450107	-0.20208	0.415387
936	5.59384	4.70276		-0.0609135	0.47314	0.226688	0.491525	-0.473673	0.431672
937	3.95003	5.02696		-0.0605361	0.472053	0.0698881	0.458883	-0.2317	0.467082
938	3.34071	4.94999		-0.197302	0.385259	0.24855	0.495629	-0.0528007	0.450013
939	5.23484	4.1491		-0.087016	0.510871	0	0.450107	0.356457	0.432203
940	5.18165	3.96074		-0.162549	0.415338	-0.211705	0.443343	0.0968447	0.421448
941	4.04183	4.75327		0	0.452973	0	0.495629	-0.0628194	0.398221
942	3.79266	5.05618		0.101619	0.441572	0.104283	0.434053	-0.39439	0.403451
943	5.89062	5.02757		0.225775	0.429866	0.267167	0.509055	-0.271247	0.431672
944	6.38187	4.27693		-0.115155	0.50387	0	0.48389	0	0.477427
945	1.45802	4.13954		-0.0798424	0.429866	0	0.489123	0.240917	0.452121
946	4.93789	3.55948		0.143498	0.441572	0.228564	0.434053	0.0465037	0.409617
947	2.76192	3.17824		-0.181419	0.51547	-0.0729377	0.421712	-0.347102	0.437988
948	3.6431	3.94567		0	0.443807	0	0.397402	0	0.396591
949	3.26218	2.19577		-0.153468	0.51547	0.141503	0.453155	0.18462	0.403451
950	2.05442	2.37474		0.268329	0.47501	0.288955	0.553136	0.114872	0.408154
951	5.18442	4.81148		0.103317	0.51547	0	0.497528	0.168932	0.408154
952	3.54161	5.50374		0	0.429866	0.223752	0.380416	0	0.396591
953	6.0498	4.86982		0	0.507696	-0.185853	0.489697	-0.176357	0.425919
954	7.61208	4.85062		-0.0339874	0.47174	0	0.439741	0.0998684	0.384203
955	6.24731	4.736		0	0.530016	0	0.516194	0.38621	0.437988
956	4.87309	5.02277		0.0122635	0.276319	0.0880015	0.450299	0	0.43813
957	2.60746	4.55401		0.082326	0.51547	-0.135133	0.46686	0.137131	0.42825
958	3.12242	4.50453		-0.18102	0.443807	-0.15946	0.440499	0.106141	0.452121
959	3.62245	3.96774		0	0.44507	-0.138589	0.487049	-0.240149	0.445982
960	4.25093	3.92921		0.17293	0.401275	0	0.373098	-0.0157739	0.435243
961	3.56652	4.49419		-0.186404	0.514536	-0.124893	0.487623	0.584227	0.408154
962	4.84283	4.66867		0	0.507696	-0.150847	0.454246	-0.109717	0.453577
963	4.43019	3.91146		-0.173739	0.401275	0.327085	0.43674	0.156633	0.424656
964	4.95676	3.54359		-0.146263	0.459753	-0.122724	0.435094	0.446597	0.42825
965	4.90393	4.35967		0.0858833	0.44507	0.325885	0.553136	0.200414	0.473821
966	6.17954	3.7877		-0.204515	0.51547	0.111142	0.44053	0.18241	0.424656
967	4.97605	3.57468		-0.1951	0.42403	-0.151894	0.414121	0.214486	0.477427
968	3.78652	4.00458		0	0.44507	0.353024	0.553136	0.0262949	0.42825
969	1.55967	3.81904		0.0490802	0.401275	0.120174	0.435094	0.130203	0.447776
970	1.93523	3.16795		0.138946	0.562071	-0.196532	0.373098	0	0.445425
971	0.565054	2.59942		-0.187515	0.44507	0.0929084	0.441597	0.216073	0.435243
972	1.66187	2.22315		0	0.49139	0.368562	0.387775	0	0.453577
973	0.618496	3.12409		0	0.514536	-0.224605	0.450299	-0.0673188	0.43813
974	0.479243	3.46232		-0.168342	0.276319	0.303682	0.404185	0.148536	0.409617
975	5.27397	3.09275		0.428721	0.406581	0	0.460328	0.296727	0.374267
976	4.78925	2.38376		-0.0331033	0.399731	-0.145405	0.389915	0.0272526	0.398221
977	-0.838284	2.30506		0.234652	0.483814	0.0401759	0.421712	-0.181202	0.384203
978	1.80293	2.02849		0.448992	0.401275	-0.121118	0.450299	0.1166	0.403451
979	-2.60829	1.99586		0.162819	0.47501	0.127958	0.404185	0.0439799	0.453577
980	0.0427073	2.5689		0	0.436406	0	0.414611	0.152646	0.42551
981	-0.59537	2.357		0.0792161	0.401275	0	0.445475	0.206598	0.452121
982	2.43501	3.11423		0.0891123	0.562071	0.422699	0.455389	-0.257134	0.405758
983	3.65973	3.60596		0.221301	0.490666	-0.146564	0.515692	0.16309	0.425919
984	1.73625	3.70652		0.109673	0.584972	0.181307	0.483219	0.114262	0.445425
985	4.99892	3.27658		0	0.401275	0	0.553136	0.241848	0.424656
986	6.10552	3.24185		0.136278	0.456806	-0.146935	0.387775	0	0.477427
987	3.47099	3.27044		-0.0401839	0.442699	0.30013	0.455095	-0.066599	0.445982
988	1.00535	3.37062		-0.151505	0.490666	0	0.489697	0.080054	0.398221
989	4.27632	3.08632		0	0.45044	0.176938	0.453155	-0.140852	0.445982
990	2.99523	2.69916		0	0.401275	-0.0901946	0.389915	0.12604	0.406807
991	1.86398	3.21669		0.190832	0.535624	0.297091	0.445475	0	0.445849
992	2.82081	2.54288		0.483862	0.443807	-0.244703	0.373098	-0.406574	0.419776
993	5.63803	2.48263		0	0.477641	-0.250961	0.458657	0.290243	0.418916
994	4.01037	1.81104		0.410703	0.45044	0.114103	0.453155	-0.103522	0.421739
995	-0.679624	2.05184		0	0.503984	0.121799	0.389915	-0.292056	0.439776
996	1.31814	2.27681		0.0140296	0.466394	0.1187	0.531345	-0.183582	0.403469
997	5.75653	2.25414		-0.0860647	0.530016	0	0.448027	0	0.470952
998	4.58941	1.78934		0.115337	0.490666	0.627801	0.454246	-0.252802	0.411028
999	2.8061	1.9605		-0.222572	0.45044	-0.123225	0.474108	0.188319	0.43832
1000	-0.397077	1.90376		0	0.401275	0.0133087	0.4804	0	0.403469
				0.0804958	0.452322	0.103532	0.445475	-0.0331287	0.475514
				0.406849	0.429866	-0.187795	0.373098	0.023058	0.470952

## Sheet: Fig.3
Significance of age effect		Age	CT(PFC)	CT(IPC)		6 y	10 y	14 y			Age	Observed correlation	Correlation_rand	Age	Null model		Nodal CT maturation rate	SC-defined mean of neighbor rate		Individual-level correlations	Pspin	Prewired
0		6.07945	2.728	3.435		-0.0170463	-0.0287096	-0.0392243			6y	0.690682	0.442959	6	rewired		-0.521748	-0.126134		0.257241	0	0
15.7		6.18082	2.552	2.859		-0.0381521	-0.038152	-0.038152			7y	0.691739	0.407213	6	rewired		-0.138834	-0.14294		0.469078	0	0
0		6.21096	2.947	3.199		0.02196	-0.00281208	-0.0251447			8y	0.698477	0.414288	6	rewired		-0.0694172	-0.152539		0.185249	0.009	0.012
0		6.33425	2.503	3.106		-0.0282807	-0.0149854	-0.00299942			9y	0.708039	0.412744	6	rewired		-0.0470245	-0.182283		0.399769	0.001	0
5.93		6.3726	2.757	3.298		-0.0250313	-0.0250451	-0.0250576			10y	0.699771	0.401392	6	rewired		-0.220567	-0.0957845		0.474898	0	0
15.7		6.37534	2.493	2.687		-0.0460244	-0.0460241	-0.0460238			11y	0.665379	0.388156	6	rewired		-0.269831	-0.137365		0.383715	0	0
0		6.4137	2.74	2.817		0.00192829	-0.00322412	-0.00786915			12y	0.633505	0.437311	6	rewired		-0.0447853	-0.115229		0.28139	0.001	0.003
0		6.46301	2.756	2.281		0.0032499	0.00324857	0.00324737			13y	0.619629	0.407213	6	rewired		-0.188098	-0.0757618		0.417797	0	0
0		6.50959	2.515	2.881		-0.00622858	-0.00622944	-0.00623021			14y	0.617686	0.436431	6	rewired		-0.108604	-0.0336589		0.322014	0	0
0		6.51507	2.693	2.997		0.00380025	0.00379441	0.00378916					0.407213	6	rewired		0.0783742	-0.058155		0.318106	0	0
0		6.72055	2.743	2.987		-0.014801	-0.00842482	-0.00267654					0.400819	6	rewired		0.0145552	-0.0783356		0.316347	0	0
6.05		6.72603	2.544	3.082		-0.032216	-0.0322167	-0.0322172					0.437311	6	rewired		0.0324693	-0.0510132		0.384588	0	0
15.7		6.74521	2.773	2.498		-0.0193268	-0.039257	-0.0572245					0.437311	6	rewired		-0.0794939	-0.0696038		0.3519	0	0
15.7		6.77808	2.769	2.84		-0.0364014	-0.0348276	-0.0334087					0.436431	6	rewired		-0.316856	-0.173938		0.226202	0.001	0
15.7		6.80274	2.722	2.967		-0.0395293	-0.0395299	-0.0395304					0.376934	6	rewired		0.0481442	-0.154189		0.416442	0	0
5.73		6.92603	2.725	2.914		-0.0341786	-0.0341808	-0.0341828					0.471266	6	rewired		0.021273	-0.151495		0.337942	0	0
15.7		6.92877	2.685	2.542		-0.0375892	-0.0375892	-0.0375892					0.414288	6	rewired		-0.18362	-0.142121		0.364344	0	0
6.1		6.94247	2.736	2.724		-0.0240853	-0.0240852	-0.0240851					0.408525	6	rewired		0.142193	-0.104903		0.309878	0	0
15.7		7.02466	2.865	2.628		-0.0502606	-0.0512379	-0.052119					0.388251	6	rewired		-0.12316	-0.117833		0.282312	0.001	0
15.7		7.05479	2.664	2.953		-0.0663926	-0.0663925	-0.0663925					0.428262	6	rewired		-0.0324693	-0.131255		0.174743	0.007	0.001
15.7		7.06027	2.611	2.615		-0.0312142	-0.0312129	-0.0312116					0.437834	6	rewired		0.063819	-0.0258759		0.437584	0	0
6.11		7.07123	2.685	3.29		-0.0323561	-0.032356	-0.032356					0.449708	6	rewired		-0.0436656	-0.0360716		0.44385	0	0
0		7.10411	2.898	3.326		-0.00272948	-0.0027292	-0.00272896					0.479436	6	rewired		-0.00223926	-0.0315143		0.406716	0	0
0		7.10959	3.157	2.844		-0.0178298	-0.01783	-0.0178302					0.408304	6	rewired		-0.110844	-0.0283316		0.420755	0	0
0		7.13425	2.764	3.026		-0.00252668	-0.0025258	-0.002525					0.418454	6	rewired		-0.00559816	-0.0443934		0.392292	0	0
5.34		7.15616	2.994	2.834		-0.0227278	-0.0227293	-0.0227306					0.478371	6	rewired		-0.173543	-0.0806135		0.267496	0	0
0		7.16438	2.894	3.059		-0.0170109	-0.0170105	-0.0170102					0.426828	6	rewired		-0.136595	-0.0280497		0.263656	0	0
0		7.21644	2.156	2.831		0.00112902	0.00228391	0.00332508					0.439441	6	rewired		0.169064	-0.133137		0.353228	0	0
0		7.23014	2.955	3.175		0.00136247	0.00728698	0.0126281					0.394806	6	rewired		0.0436656	-0.12308		0.438107	0	0
0		7.23562	2.728	2.583		-0.00558879	-0.0192644	-0.0315933					0.388251	6	rewired		-0.138834	-0.0708661		0.391578	0	0
0		7.25205	2.719	3.323		-0.0155594	-0.0155591	-0.0155589					0.422421	6	rewired		-0.0313497	-0.126009		0.499697	0	0
15.7		7.25205	2.436	2.8		-0.0437152	-0.0437152	-0.0437151					0.442959	6	rewired		0.0111963	-0.0914027		0.442216	0	0
0		7.26849	2.517	3.172		-0.00985401	-0.00985389	-0.00985379					0.435753	6	rewired		-0.0503834	-0.0703129		0.423333	0.003	0.094
15.7		7.28767	2.774	2.701		-0.0513759	-0.0513762	-0.0513764					0.453813	6	rewired		-0.106365	-0.0780943		0.382059	0	0
15.7		7.31781	2.598	2.645		-0.0468912	-0.0468931	-0.0468948					0.453813	6	rewired		-0.0962883	-0.076135		0.380141	0	0
15.7		7.32603	2.748	2.752		-0.0281477	-0.0281511	-0.0281541					0.433255	6	rewired		-0.0626994	-0.077785		0.334428	0	0
0		7.35342	3.204	3.163		-0.0031396	-0.00314051	-0.00314133					0.442959	6	rewired		-0.00671779	-0.0814278		0.423285	0	0
0		7.35616	2.864	3.358		0.000939049	-0.014297	-0.0280326					0.419995	6	rewired		-0.0526227	-0.101407		0.349441	0	0
15.7		7.36164	3.04	3.148		-0.0356868	-0.0356857	-0.0356847					0.426828	6	rewired		-0.135475	-0.116313		0.323594	0.001	0.001
15.7		7.38356	2.482	3.52		-0.0239487	-0.0328211	-0.0408198					0.449328	6	rewired		-0.256396	-0.0432178		0.30504	0	0
0		7.46575	2.398	3.187		-0.0184035	-0.0196586	-0.0207901					0.444129	6	rewired		-0.0459049	-0.0957845		0.268528	0	0
15.7		7.48767	2.644	3.005		-0.0305003	-0.0304993	-0.0304985					0.464368	6	rewired		-0.163466	-0.115369		0.289979	0.002	0
15.7		7.48767	2.933	3.393		-0.0259448	-0.0259471	-0.0259492					0.386118	6	rewired		-0.0526227	-0.137395		0.31447	0	0
15.7		7.52877	2.465	2.837		-0.0233271	-0.0233326	-0.0233375					0.422421	6	rewired		-0.135475	-0.177742		0.440175	0	0
15.7		7.54795	2.619	2.814		-0.0233328	-0.0233336	-0.0233344					0.434133	6	rewired		-0.146672	-0.133413		0.219946	0	0.001
15.7		7.56438	2.828	2.414		-0.0279505	-0.0279532	-0.0279557					0.449328	6	rewired		-0.125399	-0.0927802		0.379152	0	0
6.44		7.56712	2.607	2.871		-0.0189137	-0.0265713	-0.0334748					0.442959	6	rewired		-0.1825	-0.133796		0.276662	0	0
0		7.6	2.852	2.824		-0.00722716	-0.00722777	-0.00722831					0.4303	6	rewired		-0.191457	-0.0824929		0.262076	0	0
0		7.61918	2.688	2.656		0.0062247	-0.00227467	-0.00993707					0.443087	6	rewired		-0.201534	-0.0715445		0.383957	0	0
15.7		7.63562	2.587	3.008		-0.0247003	-0.0246979	-0.0246958					0.443499	6	rewired		-0.134356	-0.140934		0.42098	0	0
15.7		7.63836	2.611	2.823		-0.0272371	-0.0272379	-0.0272386					0.443499	6	rewired		-0.150031	-0.0859877		0.388109	0	0.002
6.25		7.65479	2.67	2.491		-0.0272064	-0.0272094	-0.0272122					0.435719	6	rewired		-0.042546	-0.0584697		0.510011	0	0
6.84		7.73425	2.84	3.197		-0.0207122	-0.0314415	-0.0411143					0.442959	6	rewired		-0.107485	-0.0610999		0.438231	0	0
15.7		7.73699	3.527	2.557		-0.0360168	-0.0360166	-0.0360164					0.435719	6	rewired		-0.0515031	-0.0707607		0.379734	0	0
15.7		7.8137	2.53	3.168		-0.0359589	-0.0359664	-0.0359732					0.467978	6	rewired		-0.00559816	-0.0944223		0.423645	0	0
15.7		7.81918	2.941	3.162		-0.0236454	-0.0316378	-0.0388431					0.4303	6	rewired		-0.134356	-0.112574		0.435674	0	0
6.42		7.8411	2.755	3.053		-0.0180348	-0.0262975	-0.0337466					0.426723	6	rewired		-0.104126	-0.102026		0.386014	0	0
15.7		7.86575	2.331	3.264		-0.0202934	-0.0355378	-0.0492811					0.435719	6	rewired		-0.12092	-0.105992		0.372762	0	0
15.7		7.87671	2.668	2.91		-0.0439243	-0.0506663	-0.0567443					0.410994	6	rewired		-0.0246319	-0.0799417		0.376428	0	0
15.7		7.89863	2.678	2.938		-0.0431266	-0.0431291	-0.0431314					0.426723	6	rewired		-0.0324693	-0.0869954		0.349726	0	0
15.7		7.91781	2.749	2.79		-0.0418091	-0.0418094	-0.0418096					0.436524	6	rewired		-0.0503834	-0.0882643		0.303668	0	0
15.7		7.92055	2.505	2.873		-0.0288942	-0.0288951	-0.0288959					0.476874	6	rewired		-0.0839724	-0.0464318		0.402639	0	0
15.7		7.92603	2.803	2.853		-0.0327837	-0.032783	-0.0327825					0.426723	6	rewired		-0.0783742	-0.0629482		0.465816	0	0
15.7		7.93151	3.049	3.545		-0.0347112	-0.0347096	-0.0347082					0.384247	6	rewired		-0.00559816	-0.0562869		0.355194	0	0
15.7		7.94247	2.75	2.873		-0.0419368	-0.0419423	-0.0419473					0.394806	6	rewired		-0.139954	-0.0726268		0.524266	0	0
15.7		7.94247	2.415	3.238		-0.0487306	-0.0487304	-0.0487302					0.436524	6	rewired		-0.148911	-0.0739975		0.362007	0	0
15.7		7.94521	2.446	2.891		-0.0574609	-0.0574611	-0.0574613					0.426828	6	rewired		-0.12092	-0.0594338		0.319288	0	0
15.7		7.96712	2.78	2.53		-0.0429408	-0.0513698	-0.0589687					0.388251	6	rewired		-0.0705368	-0.058996		0.417851	0	0
15.7		7.99452	2.568	2.92		-0.0686701	-0.0686703	-0.0686704					0.395488	6	rewired		-0.0145552	-0.107179		0.271474	0	0
15.7		8.01918	2.615	2.564		-0.0604556	-0.0604553	-0.060455					0.388251	6	rewired		-0.0873313	-0.0704435		0.423082	0	0
15.7		8.03836	2.945	3.335		-0.0369893	-0.0369927	-0.0369958					0.43052	6	rewired		-0.0459049	-0.0684951		0.30985	0	0
15.7		8.06849	2.728	3.643		-0.064413	-0.0644184	-0.0644232					0.449708	6	rewired		-0.0895706	-0.012148		0.467484	0	0.078
15.7		8.07671	2.493	2.629		-0.0444396	-0.0444373	-0.0444351					0.381734	6	rewired		-0.0626994	-0.0840742		0.390624	0	0
5.09		8.08767	2.904	3.091		-0.0293087	-0.0293086	-0.0293086					0.437834	6	rewired		-0.0403067	-0.04379		0.383807	0	0
15.7		8.13151	2.798	2.939		-0.0481414	-0.048141	-0.0481406					0.388251	6	rewired		-0.0291104	-0.0149551		0.309209	0.001	0
15.7		8.13425	3.002	2.808		-0.0333124	-0.0333126	-0.0333128					0.426723	6	rewired		-0.085092	-0.0554218		0.390428	0	0
0		8.14247	2.773	2.886		-0.00969048	-0.00969114	-0.00969174					0.442959	6	rewired		-0.147791	-0.0648747		0.315725	0	0
15.7		8.1589	2.804	3.22		-0.0359596	-0.0359618	-0.0359638					0.381734	6	rewired		-0.0145552	-0.0338916		0.25364	0	0
15.7		8.16438	3.318	2.963		-0.0499428	-0.0581565	-0.0655614					0.408525	6	rewired		-0.0436656	-0.0552065		0.434958	0	0
15.7		8.16712	2.622	2.458		-0.0337569	-0.0346557	-0.0354659					0.43052	6	rewired		-0.0145552	-0.0504456		0.380171	0	0
0		8.16712	2.775	2.851		-0.0108477	-0.0161172	-0.0208678					0.443087	6	rewired		-0.076135	-0.0606918		0.352508	0	0
0		8.20822	3.048	2.918		-0.0136192	-0.0136189	-0.0136185					0.434133	6	rewired		-0.176902	-0.0650506		0.282852	0	0
5.2		8.21918	2.703	2.972		-0.0199654	-0.0221616	-0.0241415					0.443499	6	rewired		-0.0839724	-0.0643788		0.348901	0	0
5.44		8.2411	2.851	2.708		-0.0239845	-0.0239837	-0.0239829					0.388251	6	rewired		-0.0828528	-0.071402		0.343538	0	0
6.18		8.24384	3.242	2.75		-0.0278203	-0.0278327	-0.0278439					0.395488	6	rewired		-0.0884509	-0.0622257		0.153922	0.02	0.147
15.7		8.24932	3.206	3.198		-0.0383769	-0.0454588	-0.0518433					0.395488	6	rewired		-0.103006	-0.0671121		0.285854	0	0
6.62		8.25205	2.47	2.784		-0.017979	-0.0331734	-0.0468714					0.419849	6	rewired		-0.0179141	-0.059807		0.347733	0	0
0		8.28767	2.782	3.198		-0.0187808	-0.0232191	-0.0272203					0.394806	6	rewired		-0.137715	-0.0633392		0.307912	0	0
0		8.29041	2.85	3.064		-0.0112427	-0.0170687	-0.022321					0.43052	6	rewired		-0.0235123	-0.0789963		0.263029	0	0
5.36		8.31507	2.565	2.891		-0.0251748	-0.0251769	-0.0251789					0.437834	6	rewired		-0.156748	-0.0636946		0.38234	0	0
0		8.31781	2.614	2.921		-0.0117722	-0.0238519	-0.0347421					0.449328	6	rewired		-0.0996472	-0.0609577		0.477575	0	0
0		8.31781	2.814	2.788		-0.021099	-0.0210993	-0.0210996					0.381734	6	rewired		-0.0794939	-0.0627583		0.245372	0.001	0.006
6.44		8.32877	2.342	3.145		-0.0262425	-0.0262426	-0.0262427					0.443087	6	rewired		-0.0492638	-0.0575211		0.430294	0	0
0		8.35616	2.716	2.784		-0.0104306	-0.0188297	-0.0264018					0.459083	6	rewired		-0.0571012	-0.0417996		0.29638	0	0
0		8.3726	2.755	2.973		-0.0123994	-0.0124436	-0.0124834					0.384247	6	rewired		0.0503834	-0.0757991		0.388963	0	0
0		8.38082	2.886	3.061		-0.00743573	-0.00743668	-0.00743753					0.435753	6	rewired		-0.0111963	-0.0756018		0.515395	0	0
0		8.38356	2.454	2.894		-0.0100146	-0.0252689	-0.0390211					0.384247	6	rewired		-0.00559816	-0.0596941		0.477624	0	0
0		8.3863	2.579	2.533		-0.0145757	-0.0145763	-0.0145769					0.386118	6	rewired		-0.097408	-0.0515031		0.283767	0	0
0		8.41096	2.981	3.036		-0.0160368	-0.016037	-0.0160372					0.412744	6	rewired		-0.119801	-0.0578626		0.214542	0.003	0.004
0		8.41918	2.686	2.956		-0.00482326	-0.0134474	-0.0212222					0.467955	6	rewired		0.106365	-0.0255116		0.349286	0	0
0		8.43014	3.056	3.224		-0.0116471	-0.0116485	-0.0116497					0.4331	6	rewired		-0.0111963	-0.0303545		0.326943	0	0
0		8.43288	2.739	2.872		-0.0101024	-0.0194269	-0.0278331					0.443425	6	rewired		0.201534	-0.0513631		0.370012	0	0
0		8.43562	2.337	2.799		-0.0062502	-0.0203954	-0.0331476					0.444027	6	rewired		-0.0660583	-0.0597357		0.475422	0	0
0		8.4411	2.511	2.635		0.000156569	0.000144777	0.000134146					0.403092	6	rewired		-0.0794939	-0.0848017		0.406667	0	0
0		8.44932	2.763	2.417		-0.00606562	-0.00722394	-0.0082682					0.432999	6	rewired		-0.100767	-0.0684468		0.348709	0	0
0		8.45205	2.825	2.508		-0.00632777	-0.00934526	-0.0120656					0.463302	6	rewired		0.054862	-0.0886232		0.201633	0.008	0.014
0		8.45205	2.804	2.891		0.00780141	-0.00368215	-0.0140349					0.444027	6	rewired		-0.0526227	-0.0840233		0.497573	0	0
0		8.45205	2.777	3.006		0.00844458	-0.0141473	-0.0345144					0.440218	6	rewired		0.0391871	-0.0812062		0.393795	0	0
0		8.46027	2.467	3.079		0.0118917	-0.00890965	-0.0276626					0.444027	6	rewired		0.0369479	-0.0207505		0.315851	0	0
0		8.46849	2.499	2.597		-0.00191067	-0.0116252	-0.0203831					0.403092	6	rewired		-0.00447853	-0.0470245		0.396148	0	0
0		8.48493	2.727	2.818		0.0112651	-0.00927225	-0.0277871					0.401173	6	rewired		0.033589	-0.0476643		0.404352	0	0
0		8.48493	2.321	2.578		0.0193596	-0.00384873	-0.0247716					0.430707	6	rewired		-0.172423	-0.0388578		0.34998	0	0
0		8.49315	2.425	3.517		0.0115389	-0.00623027	-0.0222496					0.401173	6	rewired		-0.0167945	-0.0684042		0.279825	0	0
0		8.49589	2.253	2.831		0.00644889	0.000182192	-0.00546739					0.388686	6	rewired		-0.0671779	-0.0847513		0.467172	0	0
0		8.49863	2.884	3.433		0.00455034	-0.0050717	-0.0137462					0.443425	6	rewired		-0.0033589	-0.0369479		0.345469	0.001	0
0		8.50685	2.82	3.275		0.0183308	0.00226479	-0.0122191					0.403625	6	rewired		-0.0537423	0.0033589		0.38696	0	0
0		8.50959	2.988	3.569		0.0188279	-0.00278249	-0.0222648					0.401173	6	rewired		0.0380675	-0.101327		0.290905	0	0
0		8.52055	2.654	3.41		0.0225346	-0.00919266	-0.0377955					0.403625	6	rewired		-0.0750153	-0.0997872		0.445998	0	0
0		8.52329	2.823	2.756		0.0095009	-0.00426155	-0.0166687					0.388686	6	rewired		0.0033589	-0.0481442		0.368086	0	0
0		8.54795	3.033	2.855		0.0182273	-0.00024293	-0.0168943					0.425572	6	rewired		-0.0515031	-0.0291104		0.320038	0	0
0		8.5726	2.766	2.619		-0.0179871	-0.0179874	-0.0179876					0.444027	6	rewired		-0.076135	-0.0658547		0.506094	0	0
0		8.57534	2.65	2.642		-0.010523	-0.0210665	-0.0305718					0.390435	6	rewired		-0.169064	-0.127541		0.318269	0	0
6.27		8.5863	2.602	3.082		-0.0214279	-0.0215696	-0.0216974					0.425572	6	rewired		-0.228405	-0.14098		0.324478	0.001	0
15.7		8.60548	2.104	2.892		-0.0149073	-0.0365434	-0.0560488					0.403625	6	rewired		-0.348206	-0.115322		0.446099	0	0
6.08		8.6137	2.98	2.885		0.000610983	-0.0234114	-0.0450682					0.411152	6	rewired		-0.0537423	-0.125281		0.345034	0	0
4.58		8.61644	2.629	2.735		-0.00605761	-0.0192961	-0.031231					0.39285	6	rewired		-0.0604601	-0.116069		0.31109	0.002	0.03
0		8.6411	2.892	2.602		-0.00897452	-0.00897573	-0.00897681					0.410673	6	rewired		-0.085092	-0.0938768		0.323505	0	0
0		8.64384	2.626	2.907		-0.0133087	-0.0133148	-0.0133203					0.431308	6	rewired		-0.114202	-0.0496637		0.330736	0	0
0		8.64658	2.674	2.871		0.00848429	-0.0141521	-0.0345593					0.429	6	rewired		-0.0358282	-0.0144534		0.383593	0	0
0		8.65205	2.609	2.545		0.0119254	-0.00207718	-0.0147008					0.431201	6	rewired		0.0190337	-0.0495437		0.416861	0	0
0		8.67945	2.711	3.111		0.000278014	-0.00208179	-0.0042092					0.426725	6	rewired		-0.116442	-0.0681028		0.410898	0	0
0		8.70411	2.526	2.637		-0.00378967	-0.00380184	-0.00381282					0.405264	6	rewired		-0.0223926	-0.0352684		0.296555	0	0
0		8.72329	2.791	2.654		-0.000332124	-0.00033233	-0.000332516					0.421167	6	rewired		0.320215	-0.0373677		0.41062	0	0
0		8.72329	2.446	3.048		0.010076	0.0100752	0.0100745					0.448297	6	rewired		0.0906902	-0.0869241		0.323137	0	0
0		8.73151	2.47	3.058		0.0175144	0.0175135	0.0175128					0.461231	6	rewired		0.0526227	-0.0531125		0.491981	0	0
0		8.73425	2.625	3.4		0.010783	-0.00735174	-0.0237007					0.422732	6	rewired		0.0179141	-0.0491039		0.237992	0	0
0		8.75068	2.901	3.022		0.0297644	0.0237163	0.0182639					0.428101	6	rewired		0.156748	-0.0384407		0.367691	0	0
0		8.75068	2.765	2.775		-0.00193549	-0.00194195	-0.00194778					0.434907	6	rewired		-0.113083	-0.0498236		0.25558	0	0
0		8.75616	2.952	3.339		0.0271007	-0.00139732	-0.027089					0.428101	6	rewired		-0.158988	-0.021273		0.32969	0	0
0		8.7726	3.465	3.012		0.0105661	0.0105648	0.0105636					0.468052	6	rewired		-0.0626994	-0.109052		0.321723	0	0
0		8.78356	2.288	2.852		0.0282975	0.0210635	0.0145418					0.407538	6	rewired		0.0526227	-0.12316		0.300428	0	0
0		8.78356	2.346	2.376		0.0169307	-0.0085115	-0.0314483					0.428137	6	rewired		-0.192577	-0.0380675		0.319263	0	0
0		8.80274	3.248	2.753		-0.0140481	-0.0140494	-0.0140505					0.440423	6	rewired		-0.0806135	-0.0136392		0.422489	0	0
0		8.81096	2.833	2.696		0.0034265	0.00342562	0.00342482					0.426725	6	rewired		-0.184739	-0.110524		0.466334	0	0
4.69		8.8137	2.617	2.4		0.0260987	0.0260978	0.026097					0.435712	6	rewired		-0.185859	-0.139021		0.277191	0.006	0.005
0		8.83014	3.36	2.641		-0.0158253	-0.0138734	-0.0121137					0.422732	6	rewired		0.105245	-0.0854119		0.332244	0	0
0		8.83288	2.619	2.614		0.00224152	0.00224151	0.0022415					0.405264	6	rewired		0.012316	-0.0892347		0.229837	0.002	0
0		8.83288	2.996	3.019		0.033155	0.0150654	-0.00124275					0.463779	6	rewired		-0.164586	-0.0492638		0.431285	0	0
0		8.88219	2.432	2.507		0.00442221	0.00320772	0.00211284					0.452399	6	rewired		0.042546	-0.0265913		0.2943	0.003	0
0		8.88219	2.639	2.827		0.0127256	0.00516901	-0.00164345					0.426725	6	rewired		0.0470245	-0.0869581		0.400302	0	0
0		8.88219	2.72	2.785		0.015	0.014998	0.0149962					0.416738	6	rewired		-0.142193	-0.0793695		0.35066	0	0
0		8.89041	2.669	2.983		0.0244043	0.0161084	0.00862937					0.376674	6	rewired		-0.0167945	-0.10097		0.316344	0	0
0		8.90137	2.955	2.823		-0.0122926	-0.0123022	-0.0123109					0.431201	6	rewired		-0.0884509	-0.0929294		0.258308	0.003	0
0		8.94521	3.195	3.042		0.018509	0.00509491	-0.00699825					0.407538	6	rewired		-0.0559816	-0.135009		0.555204	0	0
0		8.9589	2.71	3.146		0.00829934	0.00829903	0.00829876					0.384968	6	rewired		-0.144433	-0.0969181		0.288972	0	0
0		8.9589	2.809	3.064		0.0159792	-0.0129687	-0.0390659					0.473642	6	rewired		-0.0100767	-0.0981324		0.290025	0	0
0		8.96438	2.647	2.992		0.0149652	0.00468559	-0.00458171					0.428101	6	rewired		-0.190337	-0.114202		0.422445	0	0
0		8.96438	2.617	3.197		-0.00457206	-0.012416	-0.0194875					0.448297	6	rewired		-0.179141	-0.125026		0.516787	0	0
0		8.96712	2.96	2.823		-0.00451999	-0.00452118	-0.00452225					0.469465	6	rewired		-0.118681	-0.139021		0.285064	0	0.003
0		8.98356	2.458	2.669		-0.0132641	-0.0132641	-0.013264					0.463779	6	rewired		-0.135475	-0.10209		0.422265	0	0
5.71		8.9863	2.872	2.834		-0.0199757	-0.0199767	-0.0199775					0.42606	6	rewired		-0.237362	-0.127129		0.400903	0	0
4.54		8.99178	2.527	3.134		0.00471391	-0.0161163	-0.0348952					0.426547	6	rewired		-0.21385	-0.131669		0.532574	0	0
0		9.01644	2.657	2.715		-0.0133187	-0.0133185	-0.0133184					0.39285	6	rewired		-0.0862117	-0.129811		0.473388	0	0
15.7		9.02192	2.572	2.869		-0.0256326	-0.026511	-0.0273029					0.420849	6	rewired		-0.0604601	-0.107485		0.292872	0.001	0
5.08		9.03562	3.117	3.362		-0.00153818	-0.0179237	-0.0326957					0.420849	6	rewired		-0.15115	-0.0738424		0.25872	0.002	0.009
0		9.03562	2.285	2.903		0.000355051	0.00035431	0.000353642					0.473642	6	rewired		-0.119801	-0.0920764		0.372916	0	0
4.51		9.03836	2.532	2.541		-0.0196747	-0.0196747	-0.0196747					0.361309	6	rewired		-0.0772546	-0.106992		0.415094	0	0
15.7		9.0411	2.694	2.551		-0.0229133	-0.022914	-0.0229146					0.437758	6	rewired		-0.0391871	-0.105917		0.309297	0	0.001
0		9.06575	2.75	3.016		0.0233602	-0.00182191	-0.0245242					0.407538	6	rewired		0.0257515	-0.0333306		0.36217	0	0
0		9.06849	2.796	2.961		0.0116579	-0.0057827	-0.0215058					0.456091	6	rewired		-0.0447853	-0.0610199		0.267722	0	0.001
0		9.07397	3.07	2.845		-0.0135371	-0.0135426	-0.0135476					0.440423	6	rewired		-0.0817331	-0.102126		0.283346	0.002	0
0		9.07397	2.705	3.023		-0.0161393	-0.0264094	-0.0356682					0.43294	6	rewired		-0.103006	-0.0943784		0.524453	0	0
15.7		9.07945	2.963	3.274		-0.0266709	-0.0266716	-0.0266722					0.405264	6	rewired		-0.307899	-0.0913518		0.337085	0	0
0		9.08219	2.531	3.164		-0.0130057	-0.0130059	-0.0130061					0.411152	6	rewired		-0.0503834	-0.0812997		0.316546	0	0
0		9.08767	2.753	2.771		0.0112735	-0.00963431	-0.0284832					0.440011	6	rewired		-0.111963	-0.0697904		0.51955	0	0
0		9.08767	2.797	2.851		0.0310963	0.00121948	-0.0257152					0.361309	6	rewired		-0.127638	-0.0395164		0.329395	0	0
0		9.09041	2.761	2.753		-0.00354567	-0.0137932	-0.0230316					0.440011	6	rewired		0.0515031	-0.0234003		0.316084	0.001	0.002
15.7		9.09863	2.658	3.415		-0.0249749	-0.0265414	-0.0279536					0.399043	6	rewired		0.0526227	-0.0187849		0.360177	0	0
15.7		9.14795	2.682	2.818		-0.0179598	-0.0281662	-0.0373675					0.428101	6	rewired		-0.0873313	-0.077051		0.462992	0	0
0		9.15616	3.067	2.771		-0.0296877	-0.024382	-0.0195987					0.421245	6	rewired		-0.0593405	-0.0688574		0.386739	0	0
0		9.16438	2.931	2.931		-0.0178246	-0.0178248	-0.017825					0.421167	6	rewired		0.0257515	-0.0813866		0.387748	0	0
0		9.17808	2.799	2.84		-0.0153171	-0.0153177	-0.0153183					0.407538	6	rewired		0.0291104	-0.0927802		0.318016	0	0
0		9.1863	2.162	3.223		-0.0142071	-0.0142071	-0.0142072					0.421245	6	rewired		-0.0313497	-0.0493297		0.490079	0	0
5.62		9.18904	3.226	3.148		-0.0221098	-0.022108	-0.0221064					0.431308	6	rewired		-0.146672	-0.0737464		0.379953	0	0
4.35		9.18904	3.066	2.856		-0.0212955	-0.021296	-0.0212966					0.473642	6	rewired		-0.0503834	-0.088323		0.389031	0	0
0		9.19452	2.852	2.803		-0.0279562	-0.0293932	-0.0306886					0.420849	6	rewired		0.012316	-0.0816398		0.380517	0	0
15.7		9.19452	2.819	2.632		-0.0211008	-0.0324682	-0.0427163					0.457856	6	rewired		-0.0391871	-0.0891295		0.327697	0	0
5.49		9.2137	2.593	3.287		-0.0217948	-0.0217949	-0.021795					0.469465	6	rewired		-0.189218	-0.0770307		0.249696	0.003	0.003
15.7		9.21644	2.764	3.23		-0.0223094	-0.0223089	-0.0223085					0.426725	6	rewired		-0.0526227	-0.0730615		0.28491	0	0.003
0		9.2274	2.76	2.368		-0.0153867	-0.0153873	-0.0153879					0.431155	6	rewired		-0.063819	-0.0765615		0.268829	0	0.006
6.11		9.23014	2.662	2.871		-0.0209601	-0.0209576	-0.0209553					0.459735	6	rewired		-0.0347086	-0.0467356		0.449461	0	0
5.04		9.23288	2.598	3.17		-0.0143738	-0.0236126	-0.0319415					0.448297	6	rewired		-0.033589	-0.0778874		0.448196	0	0
6.49		9.23562	2.852	2.701		-0.0316367	-0.0269788	-0.0227795					0.431155	6	rewired		-0.178021	-0.0778624		0.391023	0	0
5.25		9.25205	2.74	3.229		-0.0195946	-0.0195946	-0.0195946					0.461231	6	rewired		-0.0694172	-0.0543954		0.407184	0	0
15.7		9.26575	2.739	2.987		-0.0150165	-0.0248695	-0.0337521					0.428101	6	rewired		-0.0369479	-0.0202653		0.284323	0	0
15.7		9.27123	2.709	3.136		-0.0071098	-0.0259188	-0.0428755					0.421053	6	rewired		-0.0526227	-0.0715765		0.323544	0	0
4.83		9.28493	2.435	3.069		-0.0115076	-0.0164262	-0.0208604					0.435712	6	rewired		0.0291104	-0.0839009		0.379872	0	0
15.7		9.28493	2.274	2.866		-0.0279359	-0.0279362	-0.0279364					0.412094	6	rewired		-0.101887	-0.100153		0.3749	0	0
15.7		9.29041	2.612	2.608		-0.0211321	-0.0211324	-0.0211326					0.426725	6	rewired		0.00671779	-0.129178		0.301341	0.001	0
5.28		9.29863	2.62	3.002		-0.00961061	-0.020568	-0.0304464					0.412094	6	rewired		-0.185859	-0.0906582		0.372404	0	0
15.7		9.29863	2.693	2.842		-0.0307236	-0.0307281	-0.0307322					0.468052	6	rewired		-0.0235123	-0.120462		0.381083	0	0
5.3		9.30137	2.875	3.103		-0.00584711	-0.021726	-0.0360413					0.408708	6	rewired		-0.109724	-0.0902269		0.203042	0.011	0.04
0		9.30411	2.483	2.61		0.0065553	-0.0128711	-0.0303845					0.447658	6	rewired		0.00671779	-0.0834872		0.186373	0.003	0.03
0		9.30411	2.736	2.612		-0.0166569	-0.0166573	-0.0166577					0.364176	6	rewired		-0.145552	-0.174392		0.26068	0	0
15.7		9.30959	2.286	3.061		-0.00831601	-0.031909	-0.0531786					0.364176	6	rewired		-0.130997	-0.18843		0.412331	0	0
0		9.33151	2.508	2.792		-0.0227233	-0.0182939	-0.0143008					0.448209	6	rewired		-0.0694172	-0.0739975		0.450033	0	0
4.72		9.33699	2.622	3.136		-0.0154443	-0.0268912	-0.0372109					0.444806	6	rewired		-0.012316	-0.111381		0.376067	0	0
0		9.33699	3.04	2.872		-0.0172352	-0.0172358	-0.0172363					0.433017	6	rewired		-0.197055	-0.113544
0		9.34247	2.585	2.945		-0.00742512	-0.00742508	-0.00742504					0.44071	6	rewired		-0.0884509	-0.0720297
0		9.36438	2.694	2.318		-0.00218008	-0.00218042	-0.00218074					0.380464	6	rewired		-0.134356	-0.0866315
0		9.3726	2.39	2.662		-0.000421324	-0.0039312	-0.00709545					0.408708	6	rewired		-0.15339	-0.124599
5.21		9.3726	2.91	2.805		-0.0205472	-0.0289289	-0.0364852					0.447658	6	rewired		-0.222807	-0.117141
0		9.37534	2.787	2.658		-0.0192879	-0.0192889	-0.0192898					0.421479	6	rewired		-0.126518	-0.130797
0		9.37534	2.932	2.696		-0.00837315	-0.0083728	-0.00837248					0.44124	6	rewired		-0.150031	-0.126264
0		9.38082	2.442	2.633		-0.0437657	-0.0108195	0.0188822					0.443769	6	rewired		-0.232883	-0.112725
0		9.38904	2.749	3.334		-0.0341062	-0.0105828	0.0106241					0.443769	6	rewired		-0.338129	-0.144209
5.27		9.41096	2.749	2.909		-0.0213043	-0.0212846	-0.0212669					0.44254	6	rewired		-0.165706	-0.109257
15.7		9.42192	2.6	2.602		-0.0342558	-0.042575	-0.0500749					0.444806	6	rewired		-0.160107	-0.114978
15.7		9.4274	2.642	2.305		-0.0359468	-0.0408102	-0.0451948					0.445116	6	rewired		-0.27431	-0.127498
0		9.44384	2.519	3.392		-0.0190918	-0.0190903	-0.0190888					0.421479	6	rewired		-0.0492638	-0.120837
0		9.45205	2.662	2.828		-0.0165385	-0.00708035	0.00144638					0.448209	6	rewired		-0.201534	-0.126838
0		9.45205	2.479	3.097		-0.0174362	-0.00968675	-0.00270041					0.456842	6	rewired		-0.247439	-0.127874
4.77		9.46027	3.015	3.095		-0.0164686	-0.0157579	-0.0151172					0.409284	6	rewired		-0.0380675	-0.120982
0		9.46575	2.779	2.466		-0.00646106	-0.00610714	-0.00578808					0.364176	6	rewired		-0.0660583	-0.0782724
4.99		9.46849	2.821	3.51		-0.034012	-0.0225592	-0.0122343					0.373269	6	rewired		-0.106365	-0.111483
15.7		9.46849	2.66	2.708		-0.0365447	-0.0365454	-0.036546					0.475126	6	rewired		-0.0716564	-0.0794077
15.7		9.47123	2.882	2.493		-0.0411988	-0.0411987	-0.0411986					0.443297	6	rewired		-0.0806135	-0.141535
0		9.47397	2.812	3.105		-0.0126304	-0.0126334	-0.0126361					0.396055	6	rewired		-0.195936	-0.110251
6.29		9.47671	2.915	2.659		-0.0237591	-0.0237579	-0.0237569					0.396055	6	rewired		0.0985276	-0.112336
15.7		9.47671	2.259	2.438		-0.0266994	-0.0267927	-0.0268767					0.483262	6	rewired		-0.330291	-0.107958
15.7		9.47945	2.346	2.955		-0.023603	-0.023605	-0.0236068					0.413743	6	rewired		-0.076135	-0.149051
15.7		9.49041	2.634	2.909		-0.0235031	-0.0340714	-0.0435989					0.443297	6	rewired		-0.18138	-0.10212
15.7		9.49315	2.973	2.765		-0.0244246	-0.0253342	-0.0261542					0.428094	6	rewired		-0.130997	-0.137995
4.73		9.49863	2.919	2.567		-0.0150363	-0.0267435	-0.0372977					0.408085	6	rewired		-0.0391871	-0.142062
6.21		9.50137	2.835	2.907		-0.0240271	-0.0240273	-0.0240275					0.393812	6	rewired		-0.148911	-0.118342
15.7		9.51233	2.657	2.955		-0.0251374	-0.0296981	-0.0338097					0.444878	6	rewired		-0.198175	-0.114744
15.7		9.51507	2.831	2.91		-0.0311904	-0.0311916	-0.0311926					0.396055	6	rewired		-0.276549	-0.139746
15.7		9.51507	2.873	2.543		-0.0183315	-0.0325749	-0.0454158					0.416256	6	rewired		-0.085092	-0.147543
15.7		9.51781	2.348	3.103		-0.0315739	-0.0315746	-0.0315752					0.442013	6	rewired		-0.155629	-0.14154
15.7		9.51781	2.775	2.287		-0.0279338	-0.0279351	-0.0279362					0.396055	6	rewired		-0.158988	-0.138618
5.31		9.52055	2.981	2.978		-0.017306	-0.0247276	-0.0314184					0.41614	6	rewired		-0.0582209	-0.164114
15.7		9.52603	2.9	2.728		-0.0103544	-0.0347751	-0.056791					0.439987	6	rewired		-0.0929294	-0.151491
15.7		9.52877	2.42	3.136		-0.0340058	-0.0361699	-0.0381209					0.373269	6	rewired		-0.0223926	-0.153661
15.7		9.53151	2.783	3.205		-0.014709	-0.0309968	-0.0456807					0.475126	6	rewired		-0.132117	-0.138439
15.7		9.53151	3.041	3		-0.0377356	-0.0377387	-0.0377415					0.410618	6	rewired		-0.129877	-0.138509
15.7		9.54795	2.853	2.965		-0.0318128	-0.0318133	-0.0318138					0.417071	6	rewired		-0.085092	-0.131957
15.7		9.55616	2.824	3.096		-0.03499	-0.03499	-0.03499					0.426245	6	rewired		-0.100767	-0.116255
15.7		9.5589	2.442	2.474		-0.0159131	-0.033316	-0.0490052					0.373269	6	rewired		0.0391871	-0.129772
15.7		9.56438	2.789	3.275		-0.027245	-0.0330743	-0.0383296					0.426123	6	rewired		0.033589	-0.120861
15.7		9.57808	2.83	2.732		-0.00889039	-0.0258607	-0.0411599					0.396574	6	rewired		-0.0537423	-0.148249
15.7		9.57808	2.795	2.73		-0.0338236	-0.0341004	-0.0343499					0.393812	6	rewired		-0.12316	-0.138979
15.7		9.5863	2.094	2.725		-0.0311138	-0.0311157	-0.0311174					0.483262	6	rewired		-0.116442	-0.130967
15.7		9.59452	2.83	2.87		-0.0276572	-0.0290123	-0.0302339					0.400625	6	rewired		-0.143313	-0.128327
15.7		9.60548	2.774	2.723		-0.024668	-0.0246746	-0.0246805					0.41205	6	rewired		-0.166825	-0.142283
15.7		9.60548	2.996	2.597		-0.0123307	-0.0244421	-0.0353608					0.470483	6	rewired		-0.132117	-0.130748
15.7		9.62466	2.494	2.62		-0.0351809	-0.0444303	-0.0527688					0.428094	6	rewired		-0.160107	-0.130704
15.7		9.63836	2.84	2.625		-0.0374634	-0.0377235	-0.0379579					0.439383	6	rewired		-0.132117	-0.148988
6.51		9.65479	2.765	2.502		-0.0201773	-0.0319331	-0.0425313					0.434501	6	rewired		-0.0671779	-0.104515
4.71		9.66575	2.851	3.154		-0.0177021	-0.0216716	-0.0252503					0.475126	6	rewired		-0.125399	-0.156341
15.7		9.69041	2.309	2.759		-0.0241225	-0.0241232	-0.0241238					0.439383	6	rewired		-0.0571012	-0.14845
15.7		9.69041	2.575	2.76		-0.0310326	-0.0310352	-0.0310375					0.417071	6	rewired		-0.15227	-0.17205
15.7		9.69041	2.72	2.836		-0.033645	-0.0408152	-0.0472793					0.398199	6	rewired		-0.302301	-0.155069
15.7		9.69589	2.67	3.102		-0.0274229	-0.0274229	-0.027423					0.428094	6	rewired		-0.39523	-0.14193
15.7		9.69863	2.641	3.361		-0.025315	-0.0253155	-0.0253159					0.442013	6	rewired		-0.33365	-0.139519
15.7		9.70137	2.623	2.732		-0.0259926	-0.025992	-0.0259914					0.470483	6	rewired		-0.0515031	-0.128633
15.7		9.70411	2.742	2.538		-0.030904	-0.0309054	-0.0309066					0.444878	6	rewired		0.0414264	-0.110945
4.69		9.71507	2.31	2.513		-0.0235042	-0.0235071	-0.0235096					0.434501	6	rewired		-0.109724	-0.128078
15.7		9.71781	2.68	2.578		-0.0232008	-0.0349325	-0.0455089					0.443297	6	rewired		-0.0459049	-0.133118
0		9.72877	2.769	2.876		-0.0175328	-0.0210386	-0.0241991					0.426793	6	rewired		-0.133236	-0.127231
5.96		9.76164	3.354	2.911		-0.0221759	-0.0221757	-0.0221755					0.393812	6	rewired		-0.114202	-0.173916
15.7		9.7726	2.541	3.169		-0.0229108	-0.0229116	-0.0229124					0.400625	6	rewired		-0.15339	-0.17205
15.7		9.77808	2.276	2.826		-0.0335171	-0.0335181	-0.0335189					0.407988	6	rewired		-0.127638	-0.209575
15.7		9.78356	2.851	2.597		-0.031169	-0.0311693	-0.0311696					0.393812	6	rewired		-0.203773	-0.157223
15.7		9.79726	2.833	3.293		-0.0301872	-0.0301876	-0.0301879					0.447063	6	rewired		-0.0302301	-0.188763
15.7		9.80548	2.581	3.172		-0.0326118	-0.0326134	-0.0326149					0.373269	6	rewired		-0.154509	-0.219448
15.7		9.81096	3.198	2.722		-0.0272855	-0.0272871	-0.0272885					0.434913	6	rewired		-0.160107	-0.186659
15.7		9.8274	3.226	2.568		-0.0330215	-0.0330237	-0.0330257					0.440387	6	rewired		-0.239601	-0.211712
15.7		9.8274	2.65	2.854		-0.0325055	-0.0325018	-0.0324985					0.470483	6	rewired		-0.191457	-0.218048
15.7		9.83014	2.474	2.527		-0.0275326	-0.0275236	-0.0275154					0.396055	6	rewired		-0.407546	-0.277544
0		9.84932	3.009	2.906		-0.0157428	-0.0157451	-0.0157471					0.442663	6	rewired		-0.234003	-0.259643
5		9.85205	2.956	3.282		-0.0218927	-0.0218948	-0.0218966					0.400625	6	rewired		-0.229525	-0.340713
4.77		9.86027	2.927	3.052		-0.023809	-0.0238092	-0.0238094					0.42784	6	rewired		-0.216089	-0.259602
15.7		9.87397	2.641	2.747		-0.0339777	-0.0339773	-0.033977					0.434913	6	rewired		-0.310138	-0.133833
15.7		9.89315	2.671	3.12		-0.0316543	-0.0316523	-0.0316505					0.426245	6	rewired		-0.525107	-0.186735
15.7		9.89589	2.672	2.557		-0.0343239	-0.0337024	-0.033142					0.424347	6	rewired		-0.603482	-0.316253
15.7		9.89863	2.616	2.784		-0.0310235	-0.0310251	-0.0310265					0.393812	6	rewired		-0.605721	-0.309072
15.7		9.90411	2.423	2.476		-0.0260859	-0.0357838	-0.0445268					0.41614	6	rewired		-0.231764	-0.237222
15.7		9.90959	2.551	3.086		-0.0292761	-0.030717	-0.032016					0.405284	6	rewired		-0.171304	-0.17108
15.7		9.91233	3.136	3.061		-0.0263361	-0.0263373	-0.0263383					0.447063	6	rewired		-0.139954	-0.199294
15.7		9.91507	2.982	2.982		-0.0387368	-0.039914	-0.0409752					0.407988	6	rewired		-0.277669	-0.211434
15.7		9.92055	2.922	2.733		-0.0317545	-0.0409818	-0.0493005					0.439383	6	rewired		-0.200414	-0.154369
15.7		9.93425	3.006	2.904		-0.0205411	-0.0337923	-0.0457386					0.373269	6	rewired		-0.0615798	-0.168131
15.7		9.93699	2.761	2.804		-0.02879	-0.0287949	-0.0287994					0.426245	6	rewired		-0.0884509	-0.216439
15.7		9.94247	2.983	3.219		-0.0338898	-0.0357797	-0.0374835					0.447063	6	rewired		-0.135475	-0.14808
15.7		9.94247	2.644	2.977		-0.0443479	-0.0443485	-0.044349					0.470483	6	rewired		-0.186979	-0.141849
15.7		9.94521	2.535	2.633		-0.0352194	-0.0352194	-0.0352193					0.43523	6	rewired		-0.130997	-0.162107
15.7		9.95616	2.201	2.656		-0.0361486	-0.0405365	-0.0444924					0.465567	6	rewired		-0.12316	-0.1616
15.7		9.96164	2.724	2.917		-0.0239337	-0.035578	-0.0460755					0.426245	6	rewired		-0.287745	-0.187538
15.7		9.97808	2.953	2.736		-0.0342376	-0.0342394	-0.034241					0.396574	6	rewired		-0.18362	-0.248782
15.7		10	2.42	2.52		-0.0455391	-0.0492876	-0.052667					0.443297	6	rewired		-0.161227	-0.159034
15.7		10.0082	2.664	2.952		-0.0288326	-0.0343239	-0.0392743					0.405284	6	rewired		-0.0111963	-0.154603
15.7		10.0137	2.952	2.813		-0.0193104	-0.0357664	-0.050602					0.43227	6	rewired		-0.138834	-0.134791
15.7		10.0137	2.756	2.78		-0.0283252	-0.0381283	-0.0469659					0.43227	6	rewired		-0.208252	-0.119035
15.7		10.0466	2.465	2.877		-0.0173353	-0.0398508	-0.060149					0.448367	6	rewired		-0.0033589	-0.123299
15.7		10.0575	2.782	2.824		-0.0228543	-0.0302604	-0.0369373					0.43227	6	rewired		-0.0447853	-0.135989
15.7		10.0795	2.923	3.244		-0.0332936	-0.0332958	-0.0332978					0.398508	6	rewired		-0.200414	-0.140022
15.7		10.1014	2.61	2.616		-0.0166654	-0.0253862	-0.0332482					0.422287	6	rewired		-0.309018	-0.176964
15.7		10.1068	2.527	2.973		-0.0250489	-0.0250476	-0.0250463					0.45638	6	rewired		-0.0358282	-0.180871
0		10.1123	2.795	3.099		-0.00964718	-0.0196132	-0.0285978					0.43227	6	rewired		-0.0358282	-0.126678
0		10.126	2.641	2.764		-0.0104778	-0.0187479	-0.0262035					0.448367	6	rewired		-0.385153	-0.109982
4.55		10.1315	2.443	2.744		-0.00646364	-0.0262957	-0.0441748					0.453709	6	rewired		-0.0738957	-0.106073
0		10.1562	3.073	3.339		-0.0144319	-0.0144335	-0.014435					0.448367	6	rewired		-0.194816	-0.0902423
6.42		10.1562	2.745	2.556		-0.0194189	-0.0201289	-0.0207689					0.398508	6	rewired		-0.0772546	-0.0779723
0		10.1562	3.257	2.988		-0.00825117	-0.0197329	-0.030084					0.461847	6	rewired		-0.198175	-0.110657
5.07		10.1699	3.065	3.182		-0.0158804	-0.0252926	-0.0337778					0.417788	6	rewired		-0.137715	-0.13159
6.04		10.1726	2.779	2.662		-0.0233153	-0.0299408	-0.0359139					0.422287	6	rewired		-0.193696	-0.134412
15.7		10.1836	2.829	2.663		-0.0308426	-0.0308427	-0.0308429					0.398508	6	rewired		-0.225046	-0.128347
15.7		10.1863	2.465	2.691		-0.0180633	-0.0276699	-0.0363304					0.43227	6	rewired		-0.0268712	-0.116691
15.7		10.189	2.674	2.641		-0.026786	-0.026786	-0.0267861					0.428156	6	rewired		-0.0481442	-0.139954
6.09		10.189	2.714	3.006		-0.0204881	-0.0207907	-0.0210636					0.428156	6	rewired		-0.216089	-0.15115
15.7		10.1945	2.435	2.842		-0.0215335	-0.0295216	-0.0367231					0.413173	6	rewired		-0.255276	-0.242357
15.7		10.2082	2.898	2.723		-0.0282293	-0.0318697	-0.0351515					0.416047	6	rewired		-0.217209	-0.20028
15.7		10.2137	2.775	3.073		-0.0344226	-0.0344226	-0.0344226					0.402794	6	rewired		-0.220567	-0.285833
15.7		10.2164	2.561	2.333		-0.0369629	-0.0369611	-0.0369594					0.447263	6	rewired		-0.232883	-0.25625
15.7		10.2356	2.592	2.649		-0.0316762	-0.0337169	-0.0355566					0.442087	6	rewired		-0.226166	-0.242534
4.95		10.2384	2.432	3.061		-0.0160852	-0.0166094	-0.017082					0.437356	6	rewired		-0.173543	-0.185741
15.7		10.2438	2.651	2.788		-0.0150083	-0.0228239	-0.0298699					0.420996	6	rewired		-0.0302301	-0.139208
15.7		10.2438	2.753	2.969		-0.0335366	-0.0405965	-0.0469612					0.369708	6	rewired		-0.191457	-0.227142
15.7		10.2548	2.583	2.837		-0.016118	-0.0301387	-0.0427787					0.423146	6	rewired		-0.193696	-0.282295
15.7		10.2603	2.621	2.435		-0.03389	-0.0338891	-0.0338883					0.419289	6	rewired		-0.400828	-0.280323
6.47		10.2685	2.557	2.803		-0.0236548	-0.023655	-0.0236553					0.426104	6	rewired		-0.359402	-0.283232
15.7		10.2712	2.65	3.094		-0.0314266	-0.0314265	-0.0314263					0.413048	6	rewired		-0.317975	-0.315288
15.7		10.274	2.492	2.371		-0.0405246	-0.0301278	-0.0207549					0.360328	6	rewired		-0.371718	-0.240515
15.7		10.274	2.611	3.244		-0.0270995	-0.0270978	-0.0270964					0.441975	6	rewired		-0.30566	-0.184841
15.7		10.2822	2.178	3.036		-0.0285497	-0.028545	-0.0285407					0.422427	6	rewired		-0.276549	-0.22666
5.6		10.2932	2.479	2.76		-0.0461567	-0.0201351	0.00332407					0.441975	6	rewired		-0.282147	-0.257142
0		10.326	2.203	2.684		-0.0201434	-0.0070134	0.00482365					0.413186	6	rewired		-0.370598	-0.280112
0		10.3315	3.492	2.91		-0.00488038	-0.00488013	-0.0048799					0.408602	6	rewired		-0.345966	-0.290198
0		10.3315	2.857	3.065		-0.00263933	-0.00686038	-0.0106658					0.382233	6	rewired		-0.292224	-0.22556
0		10.3425	2.838	2.567		-0.0238096	-0.0018384	0.0179692					0.369708	6	rewired		0.0235123	-0.207525
0		10.3452	2.892	2.866		-0.0302665	-0.00230979	0.0228939					0.437356	6	rewired		-0.282147	-0.215033
0		10.3507	2.618	2.427		-0.035616	-0.0143424	0.00483626					0.413173	6	rewired		-0.419862	-0.23505
0		10.3616	2.988	2.559		-0.023839	-0.0138155	-0.00477907					0.425154	6	rewired		-0.356043	-0.200902
0		10.3616	2.291	2.745		-0.0271313	-0.00535141	0.0142837					0.413186	6	rewired		-0.275429	-0.264873
4.79		10.3699	2.612	2.896		-0.0242149	-0.02421	-0.0242057					0.401835	6	rewired		-0.397469	-0.337793
15.7		10.3699	2.946	3.524		-0.0339282	-0.0339262	-0.0339243					0.412326	6	rewired		-0.427699	-0.369173
5.68		10.3726	3.079	3.396		-0.0367589	-0.0356628	-0.0346746					0.442678	6	rewired		-0.409785	-0.372278
0		10.3781	2.755	3.022		-0.0384696	-0.010917	0.0139225					0.420996	6	rewired		-0.586687	-0.255668
15.7		10.3863	2.456	2.941		-0.0635631	-0.0393817	-0.0175817					0.440209	6	rewired		-0.18362	-0.284971
15.7		10.3945	2.78	2.631		-0.0305144	-0.0305147	-0.030515					0.419012	6	rewired		-0.319095	-0.20674
15.7		10.4027	2.73	2.948		-0.0285911	-0.033626	-0.038165					0.437356	6	rewired		-0.263113	-0.187321
15.7		10.411	2.722	2.766		-0.0499311	-0.0345691	-0.0207199					0.442678	6	rewired		-0.139954	-0.286626
0		10.4164	2.716	3.289		-0.0324955	-0.0154329	-5.05231e-05					0.442576	6	rewired		-0.549739	-0.216036
0		10.4192	2.966	3.182		-0.00242312	0.00181826	0.00564198					0.424583	6	rewired		-0.206012	-0.205586
0		10.4247	2.664	2.324		-0.0198305	-0.00520985	0.00797104					0.473285	6	rewired		-0.209371	-0.154933
6.21		10.463	2.743	3.314		-0.0259539	-0.0259526	-0.0259514					0.425599	6	rewired		-0.0839724	-0.160987
15.7		10.463	2.688	3.147		-0.0363421	-0.0363427	-0.0363433					0.477727	6	rewired		-0.191457	-0.183933
15.7		10.4712	2.715	2.884		-0.039322	-0.0393208	-0.0393197					0.408602	6	rewired		-0.491518	-0.219746
15.7		10.4712	2.432	2.718		-0.0357141	-0.0357136	-0.0357131					0.426104	6	rewired		-0.360521	-0.27604
15.7		10.4795	2.905	2.51		-0.0239309	-0.0239307	-0.0239306					0.441975	6	rewired		-0.193696	-0.29312
15.7		10.4795	2.238	2.81		-0.0402559	-0.0301046	-0.0209529					0.38304	6	rewired		-0.189218	-0.278415
15.7		10.4849	2.638	2.737		-0.0347821	-0.0347832	-0.0347842					0.431393	6	rewired		-0.384034	-0.178395
15.7		10.4932	2.662	2.562		-0.0358517	-0.0358519	-0.0358521					0.416982	6	rewired		-0.142193	-0.211281
15.7		10.4959	2.395	2.886		-0.0302207	-0.0302217	-0.0302226					0.416047	6	rewired		-0.564294	-0.249118
15.7		10.4986	2.734	3.037		-0.0326935	-0.0326924	-0.0326913					0.425599	6	rewired		-0.192577	-0.180871
0		10.4986	2.631	2.945		-0.014486	-0.0242609	-0.0330732					0.431393	6	rewired		-0.387393	-0.175831
0		10.5014	2.687	2.903		-0.0137322	-0.0136334	-0.0135442					0.413048	6	rewired		-0.201534	-0.126009
0		10.526	2.899	2.925		-0.0153735	-0.0153734	-0.0153732					0.437356	6	rewired		-0.232883	-0.197855
0		10.526	2.532	2.58		-0.00514197	-0.005141	-0.00514013					0.420964	6	rewired		-0.200414	-0.174154
0		10.5315	2.564	2.882		-0.00193736	0.0128794	0.0262372					0.473285	6	rewired		-0.142193	-0.0781254
0		10.5397	2.95	2.86		0.0075089	0.00505905	0.00285045					0.419289	6	rewired		0.0358282	-0.134179
0		10.5452	2.677	2.815		-0.00922386	0.00108202	0.010373					0.425599	6	rewired		-0.0100767	-0.126634
4.75		10.5562	2.643	3.17		-0.0268254	-0.0234423	-0.0203923					0.405987	6	rewired		-0.222807	-0.11103
0		10.5699	2.724	2.993		-0.0240468	-0.0183765	-0.0132646					0.440209	6	rewired		-0.338129	-0.122718
5.77		10.5781	2.411	2.835		-0.0186662	-0.0186686	-0.0186708					0.411367	6	rewired		-0.18138	-0.0934193
5.65		10.5863	2.452	2.464		-0.015189	-0.0151896	-0.0151901					0.425154	6	rewired		-0.0828528	-0.121539
5.25		10.6	3.083	3.006		-0.0380626	-0.024406	-0.0120942					0.413173	6	rewired		-0.296702	-0.202989
0		10.6247	2.509	2.432		-0.0268109	-0.0108803	0.00348152					0.408602	6	rewired		-0.240721	-0.149706
6.54		10.6466	2.788	2.794		-0.0465933	-0.0250057	-0.00554397					0.442576	6	rewired		-0.184739	-0.209278
4.36		10.6466	3.015	2.673		-0.0174074	-0.0174077	-0.017408					0.447263	6	rewired		-0.0671779	-0.265058
5.37		10.6575	2.908	3.333		-0.0208419	-0.0208411	-0.0208403					0.440209	6	rewired		-0.446733	-0.204813
4.39		10.6658	2.542	2.838		-0.0386786	-0.0276232	-0.0176566					0.411367	6	rewired		-0.289985	-0.16423
0		10.6685	2.379	2.718		-0.0135857	-0.0135803	-0.0135755					0.366121	6	rewired		-0.201534	-0.212058
0		10.6685	2.588	2.982		-0.0103948	-0.0103952	-0.0103955					0.453618	6	rewired		-0.012316	-0.157722
15.7		10.6767	2.412	3.147		-0.0217686	-0.0217693	-0.02177					0.395222	6	rewired		-0.0772546	-0.155116
4.92		10.6959	2.864	2.663		-0.0137886	-0.0137887	-0.0137888					0.425599	6	rewired		-0.0391871	-0.113643
0		10.7178	3.21	2.84		-0.0129091	-0.0129102	-0.0129112					0.442087	6	rewired		-0.150031	-0.124839
0		10.7288	2.72	3.273		-0.0160771	-0.0160783	-0.0160794					0.442087	6	rewired		-0.107485	-0.123818
15.7		10.7425	2.647	2.526		-0.025842	-0.0258422	-0.0258423					0.361876	6	rewired		-0.0246319	-0.115667
0		10.7534	2.378	3.253		-0.017454	-0.0174539	-0.0174537					0.408602	6	rewired		-0.171304	-0.107214
15.7		10.7616	2.744	2.606		-0.0220034	-0.022005	-0.0220063					0.405987	6	rewired		-0.12316	-0.0722722
6.11		10.7671	2.771	3.024		-0.0215749	-0.0215743	-0.0215739					0.425154	6	rewired		0.0436656	-0.0876512
0		10.7671	2.655	2.826		0.00190147	0.00189924	0.00189723					0.366121	6	rewired		0.0604601	-0.142345
4.69		10.7808	3.031	3.378		-0.0197611	-0.0197605	-0.01976					0.453618	6	rewired		-0.0738957	-0.107915
0		10.7836	2.685	3.248		-0.0108441	-0.0108443	-0.0108445					0.440209	6	rewired		-0.116442	-0.0785422
0		10.7945	2.709	3.016		-0.00896932	-0.0138155	-0.0181845					0.411367	6	rewired		-0.0380675	-0.0968051
0		10.7945	2.604	2.331		0.0189687	0.00995747	0.00183363					0.401835	6	rewired		0.0436656	-0.0902003
0		10.8247	3.084	2.708		-0.00585636	-0.0101424	-0.0140063					0.382233	6	rewired		-0.00559816	-0.102466
0		10.8466	2.833	3.13		-0.00414112	-0.00414111	-0.00414111					0.413048	6	rewired		-0.0559816	-0.0730118
0		10.8575	2.724	2.734		0.00786498	0.0071606	0.00652559					0.436132	6	rewired		-0.0246319	-0.127615
0		10.8603	2.746	2.674		0.00784014	0.00784032	0.00784048					0.422011	6	rewired		0.190337	-0.0710344
0		10.8685	2.718	2.986		0.00853652	0.00853569	0.00853494					0.437078	6	rewired		0.24296	-0.117281
0		10.874	2.769	2.954		-0.00241949	-0.00241963	-0.00241976					0.433694	6	rewired		-0.527347	-0.0849054
0		10.8767	2.577	2.933		0.0170359	0.00511424	-0.00563339					0.433694	6	rewired		0.15115	-0.119105
0		10.8959	2.784	2.717		0.011356	-0.0130155	-0.0349871					0.441069	6	rewired		0.0571012	-0.120687
0		10.9151	2.391	2.386		-0.00202198	-0.00202064	-0.00201944					0.457777	6	rewired		-0.0436656	-0.162617
0		10.9178	2.928	2.787		-0.0140169	-0.0140168	-0.0140167					0.414462	6	rewired		-0.323574	-0.102473
5.28		10.9178	2.526	2.98		-0.0236553	-0.0236552	-0.0236551					0.426545	6	rewired		-0.114202	-0.131214
0		10.9205	2.315	2.92		0.00451766	0.00451772	0.00451777					0.458864	6	rewired		-0.119801	-0.118121
0		10.9562	2.537	2.78		0.00567595	0.00425714	0.00297804					0.441623	6	rewired		0.0817331	-0.0976319
0		10.9589	2.941	3.206		0.0208691	0.0168398	0.0132073					0.385701	6	rewired		0.132117	-0.137901
0		10.9589	2.345	2.99		-0.0134097	-0.0134101	-0.0134104					0.453077	6	rewired		-0.0571012	-0.0660583
0		10.9808	2.983	2.932		0.00280285	0.00280306	0.00280325					0.413731	6	rewired		-0.602362	-0.0809867
0		10.9836	2.721	2.693		0.0394799	0.0157632	-0.005618					0.448298	6	rewired		-0.0515031	-0.082336
0		10.9945	2.746	3.012		-0.0441335	-0.0231203	-0.00417638					0.420774	6	rewired		-0.160107	-0.15292
0		11	2.632	2.809		-0.00512242	-0.00317223	-0.00141408					0.403966	6	rewired		-0.0705368	-0.0718664
15.7		11.0082	2.556	3.013		-0.0432624	-0.043264	-0.0432655					0.4718	6	rewired		-0.115322	-0.0887619
0		11.0274	2.364	2.41		-0.0162205	-0.0191058	-0.0217071					0.484788	6	rewired		-0.0291104	-0.0826662
0		11.0384	2.395	2.933		0.004262	0.000864555	-0.00219832					0.422279	6	rewired		-0.105245	-0.0650453
0		11.0685	2.594	2.567		-0.00888581	-0.00888872	-0.00889134					0.443857	6	rewired		-0.0167945	-0.133435
15.7		11.0849	2.631	3.192		-0.0401371	-0.0369471	-0.0340712					0.451366	6	rewired		-0.104126	-0.119827
15.7		11.0849	3.113	3.157		-0.0281947	-0.028195	-0.0281953					0.422279	6	rewired		-0.207132	-0.152888
0		11.1014	2.374	3.074		-0.0156188	-0.0156189	-0.0156191					0.471305	6	rewired		-0.0537423	-0.0873313
15.7		11.1096	2.529	2.648		-0.0441908	-0.0441911	-0.0441913					0.401787	6	rewired		-0.204893	-0.130237
15.7		11.1123	2.425	2.595		-0.0334834	-0.0334827	-0.033482					0.432216	6	rewired		-0.176902	-0.0950595
15.7		11.1315	3.301	2.881		-0.0273538	-0.027354	-0.0273542					0.445999	6	rewired		-0.0291104	-0.145349
15.7		11.1425	2.75	2.783		-0.0388159	-0.0388145	-0.0388132					0.461713	6	rewired		-0.0940491	-0.137839
15.7		11.1479	2.438	2.755		-0.0320097	-0.0399207	-0.0470526					0.471595	6	rewired		-0.125399	-0.136206
15.7		11.1671	3.09	2.764		-0.0314031	-0.031403	-0.0314029					0.401787	6	rewired		-0.247439	-0.130437
15.7		11.1699	2.978	3.308		-0.0390568	-0.0390595	-0.039062					0.438743	6	rewired		-0.207132	-0.126918
15.7		11.1945	2.678	3.096		-0.0351176	-0.0351175	-0.0351173					0.453077	6	rewired		-0.390752	-0.205938
15.7		11.2164	2.677	2.638		-0.0260608	-0.0260643	-0.0260676					0.4718	6	rewired		-0.161227	-0.176309
15.7		11.2301	2.559	3.036		-0.0324935	-0.0324935	-0.0324934					0.44946	6	rewired		-0.286626	-0.16755
4.6		11.2575	2.692	3.108		-0.0185241	-0.018524	-0.018524					0.437485	6	rewired		-0.076135	-0.145286
15.7		11.3205	2.678	2.899		-0.0321762	-0.0321762	-0.0321761					0.443857	6	rewired		-0.126518	-0.130231
15.7		11.3479	2.66	2.584		-0.0264087	-0.0434794	-0.058869					0.399245	6	rewired		-0.220567	-0.124512
15.7		11.3589	2.74	3.083		-0.036648	-0.0366497	-0.0366512					0.443857	6	rewired		-0.287745	-0.130467
15.7		11.3808	3.027	3.061		-0.0244842	-0.0244834	-0.0244826					0.44244	6	rewired		-0.0962883	-0.129625
15.7		11.411	2.565	3.102		-0.043212	-0.0538728	-0.0634838					0.390444	6	rewired		-0.0649387	-0.126039
15.7		11.4219	2.74	2.553		-0.0283726	-0.0283748	-0.0283769					0.46359	6	rewired		-0.145552	-0.123999
15.7		11.4329	2.389	2.816		-0.0245777	-0.0245787	-0.0245797					0.399245	6	rewired		-0.0906902	-0.139547
15.7		11.4356	2.692	2.973		-0.0456279	-0.0456317	-0.0456351					0.418458	6	rewired		-0.173543	-0.134786
15.7		11.4356	2.641	2.447		-0.0232438	-0.0291512	-0.0344767					0.401095	6	rewired		-0.173543	-0.116244
15.7		11.4575	2.769	2.814		-0.0491146	-0.0491146	-0.0491146					0.432216	6	rewired		-0.147791	-0.132676
15.7		11.4575	2.382	2.846		-0.04836	-0.0483599	-0.0483599					0.413731	6	rewired		-0.171304	-0.150421
15.7		11.4575	2.64	3.291		-0.0374771	-0.037477	-0.0374769					0.44946	6	rewired		-0.232883	-0.1736
15.7		11.4658	2.664	2.876		-0.026919	-0.0269198	-0.0269206					0.443857	6	rewired		-0.157868	-0.143431
15.7		11.4685	2.959	3.208		-0.0584192	-0.0517669	-0.0457698					0.471595	6	rewired		-0.128758	-0.164732
15.7		11.4767	2.729	2.553		-0.0393931	-0.0478631	-0.0554991					0.371358	6	rewired		-0.21273	-0.146938
15.7		11.4795	2.915	2.623		-0.0183154	-0.0266185	-0.034104					0.427138	6	rewired		-0.12316	-0.133639
15.7		11.4959	2.92	2.72		-0.0477381	-0.0477417	-0.0477449					0.399245	6	rewired		-0.267592	-0.150806
15.7		11.5068	2.617	2.633		-0.0243538	-0.0287913	-0.0327917					0.403966	6	rewired		-0.0839724	-0.153603
0		11.5123	2.587	3.143		-0.0187227	-0.0187235	-0.0187241					0.371358	6	rewired		-0.119801	-0.127798
15.7		11.5233	2.818	2.699		-0.0279719	-0.0297011	-0.03126					0.422362	6	rewired		-0.139954	-0.144178
4.3		11.5342	2.751	2.696		-0.0181517	-0.0181518	-0.0181519					0.46359	6	rewired		-0.12092	-0.157286
5.47		11.5644	2.486	2.724		-0.0201662	-0.0201661	-0.0201661					0.437485	6	rewired		-0.223926	-0.165208
15.7		11.5918	2.365	2.885		-0.0376098	-0.0376101	-0.0376104					0.413731	6	rewired		-0.204893	-0.159961
15.7		11.5973	2.714	3.042		-0.024254	-0.0242544	-0.0242549					0.401095	6	rewired		-0.283267	-0.162736
15.7		11.6	3.048	2.959		-0.0269572	-0.026956	-0.026955					0.410632	6	rewired		-0.18362	-0.144992
5.24		11.6055	2.934	2.68		-0.0192188	-0.0192196	-0.0192203					0.420774	6	rewired		-0.208252	-0.137912
0		11.6137	2.626	3.026		-0.0109393	-0.0109393	-0.0109392					0.443857	6	rewired		-0.180261	-0.150533
15.7		11.6164	2.809	2.883		-0.0381901	-0.0381907	-0.0381911					0.471595	6	rewired		-0.189218	-0.159672
15.7		11.6767	2.709	3.266		-0.0479322	-0.0570232	-0.0652189					0.437485	6	rewired		-0.0111963	-0.130338
15.7		11.6959	2.145	2.882		-0.0320489	-0.0320498	-0.0320506					0.471595	6	rewired		-0.0436656	-0.139179
15.7		11.7096	2.562	2.945		-0.022721	-0.0227203	-0.0227198					0.422362	6	rewired		-0.156748	-0.133908
0		11.7233	2.467	2.878		-0.0104076	-0.010408	-0.0104083					0.415419	6	rewired		-0.114202	-0.124559
0		11.7589	2.827	2.68		-0.00558069	-0.0180084	-0.0292124					0.409481	6	rewired		-0.158988	-0.126383
0		11.7726	2.704	3.041		-0.0145886	-0.0175885	-0.0202929					0.390421	6	rewired		-0.150031	-0.128976
0		11.7726	2.639	2.594		-0.0143637	-0.014366	-0.0143681					0.453077	6	rewired		-0.106365	-0.113149
0		11.7808	2.436	2.644		0.00884186	-0.007313	-0.021877					0.411234	6	rewired		-0.128758	-0.0805546
15.7		11.8301	2.388	2.563		-0.0278456	-0.0278484	-0.0278508					0.439408	6	rewired		0.00223926	-0.139782
15.7		11.9041	2.835	2.905		-0.0526013	-0.0526017	-0.052602					0.399245	6	rewired		-0.0750153	-0.111483
15.7		11.9123	2.498	2.854		-0.0611352	-0.0611361	-0.0611369					0.471305	6	rewired		-0.218328	-0.120482
0		11.9233	2.515	2.583		0.00132816	-0.001979	-0.00496049					0.471595	6	rewired		-0.101887	-0.178309
0		11.9288	2.312	2.395		-0.00200715	-0.00200772	-0.00200824					0.454124	6	rewired		0.0593405	-0.112885
5.24		11.9425	2.553	2.719		-0.0236373	-0.0236371	-0.0236369					0.453077	6	rewired		-0.0660583	-0.129361
0		11.9534	2.906	2.711		-0.00870899	-0.00870888	-0.00870877					0.453077	6	rewired		-0.0515031	-0.136035
15.7		12	2.857	2.867		0.0392013	0.0391996	0.0391981					0.425218	6	rewired		0.469126	-0.111403
4.56		12.0082	2.694	3.171		-0.0313222	-0.0231194	-0.0157244					0.409785	6	rewired		0.0302301	-0.128466
0		12.0082	2.575	2.618		-0.0292924	-0.0148053	-0.0017449					0.445999	6	rewired		-0.15339	-0.172921
0		12.011	2.871	3.08		-0.0146326	-0.0146321	-0.0146316					0.399245	6	rewired		-0.251917	-0.141689
4.41		12.0356	2.35	2.896		-0.0306026	-0.0271654	-0.0240667					0.390421	6	rewired		-0.165706	-0.156429
15.7		12.0548	2.392	2.446		-0.0526598	-0.0526585	-0.0526574					0.453077	6	rewired		-0.302301	-0.142925
15.7		12.0548	2.497	3.248		-0.029653	-0.0296514	-0.02965					0.409481	6	rewired		0.0906902	-0.162667
15.7		12.1123	2.482	2.489		-0.0301001	-0.0301015	-0.0301027					0.448298	6	rewired		-0.164586	-0.129206
15.7		12.1151	2.543	3.242		-0.0307104	-0.03071	-0.0307097					0.453077	6	rewired		-0.15227	-0.135955
0		12.1836	2.75	3.313		0.00617584	0.00516672	0.00425696					0.401787	6	rewired		0.0145552	-0.132241
15.7		12.274	2.729	2.831		-0.0452859	-0.0452869	-0.0452877					0.439408	6	rewired		-0.265353	-0.0986876
15.7		12.2986	2.296	2.665		-0.037279	-0.0372791	-0.0372792					0.390421	6	rewired		-0.216089	-0.131686
0		12.2986	2.706	2.995		0.00321195	0.00321136	0.00321084					0.462324	6	rewired		-0.00783742	-0.127522
0		12.3562	2.89	2.847		-0.0382138	-0.0255702	-0.0141716					0.426182	6	rewired		-0.113083	-0.155416
0		12.3726	2.644	2.534		-0.0253351	-0.0253352	-0.0253353					0.411306	6	rewired		-0.277669	-0.0576762
5.51		12.4219	2.636	2.915		-0.0335343	-0.0335347	-0.0335351					0.427097	6	rewired		0.0615798	-0.088346
0		12.4219	2.912	2.998		-0.0176288	-0.0143009	-0.0113008					0.400047	6	rewired		0.0626994	-0.113475
15.7		12.4274	2.627	3.221		-0.03802	-0.046477	-0.0541013					0.427633	6	rewired		-0.0615798	-0.0757043
15.7		12.4329	2.364	2.696		-0.0379667	-0.0379665	-0.0379663					0.432286	6	rewired		-0.12316	-0.0769047
0		12.4411	2.729	2.865		-0.0100489	-0.0100476	-0.0100465					0.383558	6	rewired		-0.0167945	-0.0565845
0		12.4466	2.719	3.232		0.0120345	0.0120343	0.0120342					0.433843	6	rewired		-0.114202	-0.0708478
0		12.5123	2.621	2.966		-0.0105553	-0.0105622	-0.0105684					0.407535	6	rewired		0.154509	-0.120032
0		12.5534	2.562	3.087		-0.0125329	-0.01964	-0.0260472					0.437746	6	rewired		-0.104126	-0.0920897
0		12.5973	2.576	2.786		0.00469824	-0.0298713	-0.0610365					0.415382	6	rewired		-0.176902	-0.0603002
0		12.6384	2.437	3.078		0.00642194	0.00600029	0.00562017					0.453356	6	rewired		-0.0201534	-0.0936126
0		12.7041	3.005	2.899		0.00872384	0.001611	-0.00480139					0.453356	6	rewired		-0.0996472	-0.0240721
0		12.7342	2.685	2.595		0.000223969	0.000222633	0.000221428					0.392082	6	rewired		0.063819	-0.053849
0		12.8466	2.8	2.92		0.00652199	-0.00961327	-0.0241596					0.453356	6	rewired		-0.0873313	-0.0500102
15.7		12.9014	2.35	2.53		-0.044532	-0.0445326	-0.0445332					0.440833	6	rewired		-0.161227	-0.102375
0		12.9699	2.641	3.102		0.00384093	0.00384103	0.00384112					0.454676	6	rewired		0.139954	-0.0724468
0		12.9726	2.863	2.771		-0.00797939	-0.00798008	-0.0079807					0.403263	6	rewired		-0.0156748	-0.0559816
0		12.9973	2.286	2.796		-0.00981	-0.00343503	0.00231215					0.421611	6	rewired		0.0324693	-0.0445877
0		13.0082	2.633	3.045		-0.0152478	-0.0152545	-0.0152606					0.453356	6	rewired		-0.0727761	-0.0216729
15.7		13.0384	2.282	2.802		-0.0334037	-0.0334036	-0.0334035					0.418741	6	rewired		-0.33365	-0.0555277
0		13.0521	2.481	3.086		-0.00476163	-0.0181871	-0.0302906					0.444173	6	rewired		-0.0358282	-0.116951
0		13.3534	2.31	2.645		-0.0110191	-0.0260383	-0.0395785					0.424476	6	rewired		0.0403067	-0.0627554
0		13.3808	2.681	3.015		-0.0208523	-0.0208524	-0.0208525					0.384557	6	rewired		0.0156748	-0.0427534
0		13.3918	2.563	2.881		-0.023289	-0.0232884	-0.0232878					0.454676	6	rewired		0.111963	-0.0245075
0		13.4466	2.323	2.748		-0.0084709	-0.0084709	-0.00847089					0.445229	6	rewired		0.127638	-0.0150528
0		13.463	2.792	3.178		-0.0107512	-0.0107525	-0.0107536					0.430664	6	rewired		0.0279908	-0.114128
0		13.5425	2.796	2.695		-0.0210418	-0.0210445	-0.021047					0.454929	6	rewired		-0.0369479	-0.128638
15.7		13.6384	2.546	3.015		-0.0449235	-0.0511004	-0.0566689					0.419076	6	rewired		-0.145552	-0.113348
15.7		13.7479	2.765	2.619		-0.0369319	-0.036932	-0.036932					0.420899	6	rewired		0.119801	-0.114291
6.16		13.9863	2.84	2.699		-0.0402966	-0.040297	-0.0402973					0.435336	6	rewired		0.15339	0.0276709
15.7						-0.041287	-0.0412873	-0.0412875					0.480405	6	rewired		0.00223926	0.00111963
0						-0.0150792	-0.0150829	-0.0150863					0.425548	6	rewired		-0.0817331	-0.0349773
0						-0.00422502	-0.0042254	-0.00422573					0.391881	6	rewired		0.176902	-0.0334572
0						-0.0042053	-0.00420539	-0.00420547					0.480405	6	rewired		0.165706	-0.0290446
0						-0.0216334	-0.0216338	-0.0216342					0.439491	6	rewired		-0.15227	-0.0497019
0						-0.00395302	-0.0202538	-0.0349494					0.407972	6	rewired		-0.143313	-0.103118
0						-0.00553042	-0.0194202	-0.0319421					0.412345	6	rewired		-0.0660583	-0.0954175
0						0.00320511	0.00320545	0.00320576					0.435016	6	rewired		-0.097408	-0.0523173
0						-0.00448505	-0.00448422	-0.00448348					0.439491	6	rewired		-0.300061	-0.0369105
0						-0.0217143	-0.0217141	-0.021714					0.419076	6	rewired		-0.101887	-0.0553357
4.85						-0.0274178	-0.0274175	-0.0274172					0.435016	6	rewired		-0.0817331	-0.0944223
0						-0.0239109	-0.00731234	0.00765167					0.414054	6	rewired		-0.0750153	-0.0666803
0						0.00721211	0.000127858	-0.00625877					0.42737	6	rewired		0.0593405	-0.0535701
0						0.0093123	0.00930981	0.00930757					0.465401	6	rewired		0.0884509	-0.047771
0						0.0257455	0.00127062	-0.0207941					0.425548	6	rewired		-0.0111963	-0.0579721
0						0.0195981	-0.00717284	-0.0313075					0.419076	6	rewired		-0.0817331	-0.0376702
5.87						0.011552	-0.0187829	-0.0461305					0.407177	6	rewired		-0.097408	-0.0504954
15.7						-0.0295548	-0.0295556	-0.0295563					0.407972	6	rewired		-0.00111963	-0.110076
15.7						-0.0237017	-0.0343858	-0.0440178					0.406928	6	rewired		-0.097408	-0.0691559
15.7						-0.0208673	-0.0277715	-0.0339958					0.437067	6	rewired		-0.0201534	-0.0392671
0						-0.00166136	-0.0182627	-0.0332291					0.438898	6	rewired		-0.0604601	-0.0593044
0						-0.00946511	-0.0106858	-0.0117863					0.407158	6	rewired		-0.0626994	-0.0407616
0						0.00278035	-0.000323708	-0.00312209					0.454929	6	rewired		0.00223926	-0.066898
15.7						-0.017616	-0.0285166	-0.0383437					0.388754	6	rewired		-0.0738957	-0.0472485
0						0.0045808	0.00329567	0.00213709					0.414054	6	rewired		0.0862117	-0.0612353
0						-0.00219206	-0.00219239	-0.00219268					0.407972	6	rewired		-0.0100767	-0.0418335
6.32						-0.0205268	-0.0205294	-0.0205317					0.42737	6	rewired		-0.176902	-0.0324693
4.4						-0.0165412	-0.016541	-0.0165408					0.438898	6	rewired		-0.0929294	-0.0858918
15.7						-0.0110835	-0.0267724	-0.0409163					0.419076	6	rewired		-0.0794939	-0.0901304
0						-0.00648533	-0.0152723	-0.023194					0.408209	6	rewired		-0.0481442	-0.0628012
15.7						-0.0303467	-0.0303537	-0.0303601					0.430664	6	rewired		-0.12092	-0.0602735
15.7						-0.0250546	-0.0250548	-0.0250551					0.438898	6	rewired		-0.139954	-0.0450341
15.7						-0.0243705	-0.0243669	-0.0243637					0.407177	6	rewired		0.0302301	-0.0405867
15.7						-0.0034027	-0.0240363	-0.0426381					0.387542	6	rewired		0.00223926	-0.0158848
15.7						-0.0221969	-0.0372203	-0.0507643					0.407158	6	rewired		-0.097408	-0.0420592
15.7						-0.0284648	-0.0305744	-0.0324762					0.464191	6	rewired		-0.0582209	-0.0521513
15.7						-0.0328889	-0.0391511	-0.0447967					0.462409	6	rewired		0.033589	-0.0472111
15.7						-0.02439	-0.0463024	-0.066057					0.425589	6	rewired		-0.0873313	-0.0427436
15.7						-0.0119854	-0.0353751	-0.0564614					0.430664	6	rewired		-0.033589	-0.0661516
15.7						-0.0346839	-0.0346854	-0.0346866					0.41503	6	rewired		-0.0738957	-0.0470245
15.7						-0.0248224	-0.0466311	-0.0662923					0.465401	6	rewired		-0.0918098	-0.0629793
15.7						-0.033574	-0.0335746	-0.033575					0.429609	6	rewired		-0.021273	-0.07091
15.7						-0.0333461	-0.0333464	-0.0333466					0.466114	6	rewired		-0.033589	-0.076135
15.7						-0.0377097	-0.0377097	-0.0377097					0.437067	6	rewired		-0.12092	-0.0668047
15.7						-0.0403844	-0.0403831	-0.0403818					0.430664	6	rewired		0.00223926	-0.0650913
15.7						-0.037666	-0.0394954	-0.0411447					0.430664	6	rewired		-0.042546	-0.0826288
15.7						-0.049392	-0.0493951	-0.049398					0.462409	6	rewired		-0.076135	-0.0375077
15.7						-0.0574209	-0.0528117	-0.0486564					0.412345	6	rewired		-0.085092	-0.0442255
15.7						-0.0427979	-0.0428012	-0.0428042					0.425548	6	rewired		-0.0660583	-0.0635606
15.7						-0.0496361	-0.0496369	-0.0496377					0.465401	6	rewired		-0.0604601	-0.0612599
15.7						-0.0535611	-0.053561	-0.053561					0.424882	6	rewired		-0.111963	-0.0219448
15.7						-0.0469082	-0.0469087	-0.0469092					0.427761	6	rewired		-0.0257515	-0.0694172
5.08						-0.0275315	-0.0275312	-0.0275309					0.425548	6	rewired		0.117561	-0.0148911
0						-0.0188846	-0.0188843	-0.018884					0.430946	6	rewired		-0.063819	0.0930894
15.7						-0.0612758	-0.0431226	-0.026757					0.456653	6	rewired		0.164586	-0.0689562
15.7						-0.036484	-0.0364843	-0.0364845					0.425589	6	rewired		-0.129877	-0.0537423
15.7						-0.0296727	-0.0397029	-0.0487453					0.398808	6	rewired		0.0223926	-0.0316607
0						-0.00983896	-0.00984414	-0.00984881					0.407177	6	rewired		0.0783742	-0.0818264
0						-0.0145322	-0.0145387	-0.0145445					0.429609	6	rewired		-0.0783742	-0.0744555
0						-0.0178799	-0.0187581	-0.0195498					0.422469	6	rewired		-0.163466	-0.0753652
0						-0.0158482	-0.0158489	-0.0158494					0.437067	6	rewired		0	-0.0661516
15.7						-0.0329219	-0.0454536	-0.0567512					0.435336	6	rewired		-0.116442	-0.0395603
15.7						-0.0378629	-0.0378632	-0.0378635					0.454929	6	rewired		-0.143313	-0.0313497
6.41						-0.0246388	-0.0340462	-0.0425271					0.464191	6	rewired		0.133236	-0.0592605
15.7						-0.0414252	-0.0414253	-0.0414254					0.388754	6	rewired		-0.0716564	-0.0533691
4.88						-0.025019	-0.0250192	-0.0250194					0.407972	6	rewired		-0.107485	-0.0530226
4.95						-0.0176157	-0.0249281	-0.0315204					0.435016	6	rewired		-0.0167945	-0.0746708
5.73						-0.0207308	-0.0207328	-0.0207346					0.425589	6	rewired		-0.101887	-0.0710167
0						-0.018268	-0.0182688	-0.0182695					0.439491	6	rewired		-0.0884509	-0.0778144
4.91						-0.02503	-0.0333892	-0.0409252					0.427761	6	rewired		-0.063819	-0.067953
15.7						-0.0206413	-0.034542	-0.0470738					0.427761	6	rewired		-0.119801	-0.0605721
15.7						-0.0254749	-0.0254758	-0.0254766					0.469746	6	rewired		-0.105245	-0.0493198
5.94						-0.0236414	-0.0236417	-0.0236419					0.465401	6	rewired		-0.0235123	-0.0601156
5.46						-0.0102089	-0.0298578	-0.0475719					0.42062	6	rewired		-0.0571012	-0.0646276
15.7						-0.0295778	-0.0295773	-0.0295769					0.450172	6	rewired		-0.00895706	-0.0540512
0						-0.017408	-0.0174085	-0.0174089					0.458787	6	rewired		-0.12204	-0.0386782
15.7						-0.0242794	-0.0242797	-0.0242799					0.454458	6	rewired		-0.0246319	-0.0350818
0						-0.0245149	-0.0245151	-0.0245153					0.446326	6	rewired		-0.197055	-0.0542004
0						-0.00763959	-0.024573	-0.0398388					0.459013	6	rewired		0	-0.0641244
0						-0.0136758	-0.0136766	-0.0136772					0.458787	6	rewired		0.021273	-0.0282241
0						-0.0161198	-0.0200675	-0.0236265					0.437793	6	rewired		-0.00671779	-0.0454802
0						0.0123037	-0.00739482	-0.0251536					0.454972	6	rewired		0.0571012	-0.0144752
0						0.00171222	-0.0123363	-0.0250014					0.437793	6	rewired		-0.108604	-0.0114629
0						-0.0134282	-0.0134352	-0.0134416					0.454972	6	rewired		0.0694172	-0.0443454
5.7						-0.0122909	-0.0228941	-0.0324532					0.40488	6	rewired		0.0470245	-0.0281774
0						-0.0108818	-0.0108846	-0.0108871					0.454972	6	rewired		-0.0593405	-0.00111963
0						0.0244815	-0.0139194	-0.0485387					0.483322	6	rewired		-0.0783742	-0.033309
0						0.0114071	-0.0128039	-0.0346307					0.454972	6	rewired		-0.0895706	0.00995228
0						-0.00383029	-0.0153319	-0.0257009					0.428345	6	rewired		0.134356	-0.0452433
0						-0.0166421	-0.0166428	-0.0166435					0.497554	6	rewired		-0.100767	-0.10323
0						-0.00123574	-0.00707963	-0.012348					0.428345	6	rewired		-0.15227	-0.0442685
0						0.0155208	-0.0109347	-0.034785					0.434594	6	rewired		0.0895706	-0.0472037
0						0.0122046	-0.00849321	-0.0271528					0.417976	6	rewired		-0.0716564	-0.0519337
0						0.00709474	-0.0114722	-0.0282108					0.417976	6	rewired		-0.0906902	-0.0157495
0						-0.00991479	-0.0166832	-0.0227851					0.379998	6	rewired		0.0201534	-0.025229
0						0.0182996	-0.00834141	-0.0323589					0.428345	6	rewired		0.012316	-0.0689373
0						0.0184367	-0.00666508	-0.029295					0.402748	6	rewired		-0.0727761	-0.0436656
0						0.013287	-0.00962088	-0.0302729					0.375048	6	rewired		-0.0940491	-0.105308
0						0.0220955	0.000781992	-0.0184326					0.466066	6	rewired		-0.085092	-0.0872513
0						-0.00403556	-0.00403646	-0.00403728					0.430408	6	rewired		-0.0839724	-0.104406
0						0.00389299	-0.00574785	-0.0144393					0.467452	6	rewired		-0.135475	-0.0664315
0						0.00396572	-0.0120656	-0.0265182					0.471511	6	rewired		0.0985276	-0.0560749
0						0.00230854	-0.017382	-0.0351336					0.379998	6	rewired		-0.184739	-0.0959684
5.89						-0.0216798	-0.021683	-0.0216858					0.459468	6	rewired		-0.0201534	-0.114902
15.7						-0.0123641	-0.0323911	-0.050446					0.409811	6	rewired		-0.0750153	-0.0812533
5.22						-0.0018799	-0.0183475	-0.0331934					0.409811	6	rewired		-0.0772546	-0.0723689
0						-0.0145669	-0.0145676	-0.0145681					0.422323	6	rewired		-0.0459049	-0.0760417
0						-0.00426073	-0.01476	-0.0242253					0.389422	6	rewired		-0.0268712	-0.0302301
0						-0.0138423	-0.0214997	-0.0284031					0.422323	6	rewired		0.0279908	0.00162856
15.7						-0.0063299	-0.0257535	-0.0432644					0.467452	6	rewired		-0.12092	-0.0559256
0						0.0144755	-0.00106283	-0.015071					0.396773	6	rewired		-0.0515031	-0.061953
0						0.027004	0.00632008	-0.012327					0.466066	6	rewired		0.126518	-0.0733359
0						0.0101104	-0.0102785	-0.0286597					0.428345	6	rewired		-0.0179141	-0.0855119
0						-0.00244652	-0.00983132	-0.0164889					0.375048	6	rewired		-0.0481442	-0.090317
4.63						0.00968223	-0.0155505	-0.0382984					0.468797	6	rewired		0.0436656	-0.139653
0						-0.0130705	-0.0130731	-0.0130754					0.434594	6	rewired		-0.0481442	-0.192913
0						0.0068636	-0.0044307	-0.0146128					0.397295	6	rewired		-0.276549	-0.164816
0						0.00295439	-0.0028114	-0.00800939					0.466066	6	rewired		-0.141074	-0.166283
0						-0.0113331	-0.011334	-0.0113349					0.389422	6	rewired		-0.0884509	-0.083226
0						0.00531138	-0.0102679	-0.024313					0.402748	6	rewired		0.00223926	-0.141851
0						0.0114331	-0.00702922	-0.0236734					0.465134	6	rewired		-0.202653	-0.179374
0						-0.0080701	-0.0139401	-0.019232					0.418978	6	rewired		-0.118681	-0.170744
0						-0.00857598	-0.00858144	-0.00858637					0.466066	6	rewired		-0.245199	-0.150702
0						0.0122977	0.012273	0.0122507					0.432852	6	rewired		-0.115322	-0.142442
0						0.0237736	0.0100647	-0.00229425					0.409811	6	rewired		-0.0772546	-0.159967
0						0.025671	0.0046734	-0.0142565					0.459468	6	rewired		-0.108604	-0.153966
0						0.00868329	0.00417939	0.000119016					0.419742	6	rewired		-0.0682975	-0.11733
0						0.0161435	0.0074813	-0.000327918					0.401044	6	rewired		-0.021273	-0.150761
0						0.00753245	-0.000157655	-0.00709047					0.418987	6	rewired		0.012316	-0.144331
0						0.0108928	0.0108931	0.0108933					0.397295	6	rewired		-0.0996472	-0.132241
0						0.0107421	0.0107427	0.0107432					0.471511	6	rewired		-0.165706	-0.139314
0						-0.00947496	-0.00720155	-0.00515201					0.434594	6	rewired		0.0716564	-0.124652
0						-0.0196124	-0.00602609	0.00622227					0.409811	6	rewired		-0.12092	-0.0909301
0						0.0181107	0.0181026	0.0180953					0.470272	6	rewired		-0.0582209	-0.107485
0						0.0161959	0.0143596	0.0127041					0.434594	6	rewired		-0.199294	-0.12148
0						0.00251876	-0.0135634	-0.0280618					0.470272	6	rewired		-0.526227	-0.0995155
4.84						-0.00270243	-0.0175086	-0.0308566					0.432852	6	rewired		-0.200414	-0.112376
0						0.00293466	-0.0046616	-0.0115098					0.431456	6	rewired		-0.0268712	-0.126838
0						0.0373747	0.0202165	0.00474803					0.467452	6	rewired		-0.133236	-0.109276
0						0.00025772	0.000258047	0.000258342					0.433174	6	rewired		-0.0111963	-0.110604
0						0.0097087	0.00362114	-0.00186694					0.497554	6	rewired		-0.00223926	-0.164026
0						0.0105627	0.010562	0.0105614					0.471511	6	rewired		-0.232883	-0.112803
0						-0.00266938	-0.0153322	-0.0267481					0.431794	6	rewired		0.0033589	-0.117797
0						0.0047696	0.00476904	0.00476854					0.468797	6	rewired		-0.286626	-0.0465347
0						0.0112479	0.0112474	0.011247					0.402263	6	rewired		-0.174663	-0.12316
0						-0.0172294	-0.0172296	-0.0172298					0.431456	6	rewired		-0.188098	-0.125452
0						-0.00320888	-0.00321218	-0.00321516					0.419841	6	rewired		-0.195936	-0.177126
0						0.0465585	-0.00332247	-0.0482913					0.426564	6	rewired		-0.204893	-0.0921297
0						0.0335549	-0.00277781	-0.0355326					0.441355	6	rewired		-0.0895706	-0.0429192
0						0.0164905	-0.011822	-0.0373465					0.467855	6	rewired		0.12092	-0.0376943
0						0.0193931	-0.00587853	-0.0286615					0.419841	6	rewired		-0.128758	-0.139038
0						-0.00626322	-0.0166	-0.0259189					0.446471	6	rewired		0.012316	-0.0693612
15.7						-0.0149211	-0.0295793	-0.042794					0.377721	6	rewired		-0.240721	-0.101497
5.85						-0.00702357	-0.0222418	-0.0359614					0.413495	6	rewired		-0.0559816	-0.0916571
6.65						-0.00603063	-0.0251328	-0.0423539					0.38767	6	rewired		-0.107485	-0.0573811
15.7						-0.00738052	-0.024753	-0.0404147					0.474381	6	rewired		0.00895706	-0.0333914
15.7						-0.0162063	-0.0291216	-0.040765					0.467855	6	rewired		0.0156748	-0.108418
15.7						-0.0327076	-0.0327106	-0.0327133					0.441355	6	rewired		-0.268712	-0.0491111
15.7						-0.0259054	-0.0259057	-0.0259059					0.441355	6	rewired		-0.103006	-0.0896567
0						-0.00275642	-0.00275695	-0.00275744					0.439694	6	rewired		0.0503834	-0.0810087
5.1						-0.0220812	-0.0220777	-0.0220746					0.406286	6	rewired		-0.206012	-0.0794216
0						-0.0160157	-0.0160164	-0.016017					0.463074	6	rewired		0.0324693	-0.0753352
5.04						-0.0233533	-0.0233557	-0.0233578					0.481912	6	rewired		-0.00671779	-0.0727761
5.46						-0.0174454	-0.0254871	-0.0327368					0.413495	6	rewired		-0.054862	-0.0700279
15.7						-0.0354497	-0.0354512	-0.0354526					0.426564	6	rewired		-0.0727761	-0.0454743
0						-0.0197074	-0.0197074	-0.0197074					0.446471	6	rewired		-0.0436656	-0.0794636
6.23						-0.0192467	-0.0192483	-0.0192498					0.391118	6	rewired		-0.076135	-0.0422758
15.7						-0.0246851	-0.0246831	-0.0246812					0.403634	6	rewired		-0.0985276	-0.0297635
5.26						-0.00255649	-0.01702	-0.0300592					0.446471	6	rewired		0.0100767	-0.0698011
15.7						-0.0132468	-0.0254647	-0.0364795					0.467855	6	rewired		0.148911	-0.0366425
15.7						-0.0236357	-0.0287329	-0.0333282					0.419841	6	rewired		-0.0391871	-0.0433969
15.7						-0.0289223	-0.0289219	-0.0289215					0.467938	6	rewired		0.111963	-0.061953
15.7						-0.0349777	-0.0349775	-0.0349774					0.388295	6	rewired		-0.198175	-0.0833695
15.7						-0.0255866	-0.0255871	-0.0255875					0.467855	6	rewired		-0.108604	-0.148511
0						-0.00104549	-0.0131631	-0.0240875					0.474381	6	rewired		-0.12204	-0.062165
15.7						-0.00340922	-0.0292919	-0.0526258					0.422345	6	rewired		-0.0873313	-0.0572191
15.7						-0.0264265	-0.0264265	-0.0264265					0.391118	6	rewired		-0.179141	-0.105875
6.37						-0.0184179	-0.0243326	-0.0296648					0.406286	6	rewired		-0.230644	-0.0974528
15.7						-0.00984565	-0.0323356	-0.0526108					0.440162	6	rewired		-0.214969	-0.0972619
0						-0.0177783	-0.0177799	-0.0177813					0.467855	6	rewired		-0.164586	-0.107975
15.7						-0.0039128	-0.0276528	-0.049055					0.375497	6	rewired		-0.119801	-0.174279
4.98						-0.0132883	-0.0215031	-0.0289089					0.449728	6	rewired		-0.0873313	-0.164261
15.7						-0.0227368	-0.0313995	-0.0392091					0.368944	6	rewired		-0.113083	-0.13252
0						-0.00122572	-0.0163855	-0.0300523					0.449728	6	rewired		-0.0985276	-0.173274
4.69						-0.000662189	-0.0197827	-0.0370203					0.431809	6	rewired		-0.0145552	-0.15438
6.08						-0.0114208	-0.02223	-0.0319747					0.411227	6	rewired		-0.18138	-0.145688
15.7						-0.0301335	-0.0301342	-0.0301348					0.413555	6	rewired		-0.223926	-0.172199
15.7						-0.0246654	-0.0246662	-0.0246669					0.449728	6	rewired		-0.109724	-0.18059
15.7						-0.0266328	-0.0266331	-0.0266333					0.429521	6	rewired		-0.435537	-0.172237
6.03						-0.0244857	-0.0244859	-0.024486					0.461209	6	rewired		-0.338129	-0.200904
0						-0.0150397	-0.0150312	-0.0150235					0.461209	6	rewired		-0.0447853	-0.217628
0						-0.00812224	-0.00812178	-0.00812137					0.43597	6	rewired		-0.21273	-0.202
0						-0.0160889	-0.016088	-0.0160873					0.469989	6	rewired		-0.246319	-0.222387
15.7						-0.0317189	-0.0317188	-0.0317187					0.449728	6	rewired		-0.310138	-0.227605
0						-0.00956114	-0.00955801	-0.00955518					0.424874	6	rewired		-0.250798	-0.206979
0						-0.00102799	-0.00102875	-0.00102944					0.413555	6	rewired		-0.128758	-0.232818
0						-0.0168676	0.000226713	0.0156377					0.469989	6	rewired		-0.628113	-0.206152
0						-0.0214356	-0.01034	-0.000337034					0.407332	6	rewired		0.0033589	-0.181978
0						-0.0300378	-0.00902548	0.00991768					0.435705	6	rewired		-0.300061	-0.194016
0						-0.0183384	-0.0183379	-0.0183374					0.469989	6	rewired		-0.228405	-0.248558
15.7						-0.0305552	-0.0305547	-0.0305544					0.420346	6	rewired		-0.36612	-0.189002
0						-0.00857873	-0.00133036	0.00520422					0.469989	6	rewired		-0.128758	-0.162036
0						-0.000960768	-0.000961218	-0.000961624					0.445575	6	rewired		-0.105245	-0.130797
0						-0.0135662	-0.00637551	0.000107092					0.435705	6	rewired		-0.0750153	-0.113846
0						-0.0101306	-0.0101305	-0.0101305					0.449728	6	rewired		-0.0918098	-0.124155
4.76						-0.0210334	-0.0210338	-0.0210342					0.368944	6	rewired		-0.0380675	-0.192217
0						-0.0189472	-0.022936	-0.026532					0.438445	6	rewired		-0.054862	-0.103486
0						-0.0126479	-0.0105291	-0.00861896					0.461209	6	rewired		-0.171304	-0.102334
0						-0.0114026	0.00056678	0.0113575					0.432243	6	rewired		-0.0347086	-0.0988721
0						-0.00987675	0.000583837	0.0100143					0.405998	6	rewired		-0.100767	-0.116614
0						-0.0143077	-0.0143078	-0.0143079					0.424874	6	rewired		-0.234003	-0.121115
0						-0.0221768	-0.0124901	-0.00375721					0.420346	6	rewired		-0.261994	-0.132117
5.92						-0.0196972	-0.019716	-0.019733					0.368944	6	rewired		-0.0996472	-0.216489
0						-0.00983511	-0.0098353	-0.00983548					0.449728	6	rewired		-0.0705368	-0.190897
15.7						-0.0166777	-0.0240283	-0.0306551					0.396867	6	rewired		-0.225046	-0.20431
15.7						-0.0256886	-0.0256878	-0.0256872					0.442756	6	rewired		-0.192577	-0.26475
0						-0.0130428	-0.0130434	-0.013044					0.441457	6	rewired		-0.293344	-0.224553
5.25						-0.0203119	-0.0203117	-0.0203116					0.416133	6	rewired		-0.0996472	-0.191982
15.7						-0.0250124	-0.0256664	-0.0262561					0.396944	6	rewired		-0.232883	-0.187932
4.45						-0.0191447	-0.0191463	-0.0191478					0.444853	6	rewired		-0.171304	-0.187393
5.71						-0.0210417	-0.0210428	-0.0210437					0.364365	6	rewired		-0.216089	-0.180496
6.44						-0.0163544	-0.0242927	-0.0314493					0.415882	6	rewired		-0.165706	-0.207743
15.7						-0.0266111	-0.0266107	-0.0266103					0.457368	6	rewired		-0.15339	-0.187853
15.7						-0.024736	-0.0269513	-0.0289486					0.381136	6	rewired		-0.163466	-0.20855
15.7						-0.024838	-0.0248379	-0.0248378					0.400293	6	rewired		-0.261994	-0.18098
15.7						-0.0386176	-0.0359264	-0.0335002					0.401862	6	rewired		-0.169064	-0.18202
15.7						-0.0361186	-0.0338436	-0.0317926					0.422019	6	rewired		-0.332531	-0.18271
15.7						-0.0236823	-0.0298569	-0.0354235					0.426833	6	rewired		-0.231764	-0.184671
15.7						-0.0283985	-0.031315	-0.0339442					0.415095	6	rewired		-0.18138	-0.193524
0						-0.0132622	-0.0208388	-0.0276694					0.387531	6	rewired		0.00447853	-0.196652
6.17						-0.0225475	-0.0225495	-0.0225514					0.444853	6	rewired		-0.202653	-0.165426
15.7						-0.0419417	-0.0422534	-0.0425344					0.381545	6	rewired		-0.311258	-0.175357
6.11						-0.0176068	-0.0224898	-0.0268919					0.378844	6	rewired		-0.30454	-0.223163
15.7						-0.0305512	-0.0317034	-0.032742					0.421971	6	rewired		-0.1825	-0.225494
5.41						-0.00855798	-0.0216226	-0.0334006					0.422019	6	rewired		-0.301181	-0.252052
15.7						-0.0227818	-0.0227819	-0.0227821					0.426833	6	rewired		-0.191457	-0.179421
15.7						-0.0264429	-0.0264435	-0.0264441					0.472918	6	rewired		-0.0033589	-0.142578
4.96						-0.022118	-0.0221183	-0.0221185					0.451556	6	rewired		-0.0492638	-0.127228
5.1						-0.026201	-0.0262015	-0.026202					0.4236	6	rewired		-0.203773	-0.160991
4.86						-0.020103	-0.0201039	-0.0201046					0.444853	6	rewired		-0.282147	-0.214288
0						-0.00367261	-0.0157199	-0.0265809					0.477437	6	rewired		-0.106365	-0.235424
4.44						-0.00800268	-0.0222279	-0.0350522					0.420519	6	rewired		-0.269831	-0.225763
0						-0.0181008	-0.0181005	-0.0181003					0.418687	6	rewired		-0.250798	-0.277315
5.1						-0.024468	-0.0244679	-0.0244679					0.489998	6	rewired		-0.468006	-0.181186
15.7						-0.0289043	-0.0289035	-0.0289027					0.444273	6	rewired		-0.201534	-0.136133
0						-0.0168674	-0.0168673	-0.0168673					0.472918	6	rewired		-0.300061	-0.175375
4.36						-0.0196509	-0.0196632	-0.0196743					0.387531	6	rewired		-0.437776	-0.224754
15.7						-0.0231692	-0.0231701	-0.0231708					0.489998	6	rewired		-0.245199	-0.235948
5.66						-0.021503	-0.0215012	-0.0214995					0.444853	6	rewired		-0.200414	-0.165253
15.7						-0.0265256	-0.0265266	-0.0265274					0.416133	6	rewired		-0.125399	-0.226725
4.42						-0.0202067	-0.0202061	-0.0202055					0.432716	6	rewired		-0.434417	-0.251808
15.7						-0.0292965	-0.0292956	-0.0292948					0.444259	6	rewired		-0.567653	-0.242044
15.7						-0.0393187	-0.0393199	-0.039321					0.42564	6	rewired		0.00671779	-0.303084
15.7						-0.0398073	-0.0410248	-0.0421223					0.447952	6	rewired		-0.500475	-0.276888
15.7						-0.0431962	-0.0310395	-0.0200799					0.387531	6	rewired		-0.33365	-0.252842
0						-0.0188973	-0.0188973	-0.0188973					0.46675	6	rewired		-0.351564	-0.209781
5.51						-0.0223429	-0.0223436	-0.0223443					0.422019	6	rewired		-0.39411	-0.309205
15.7						-0.0375999	-0.0376	-0.0376					0.410021	6	rewired		-0.560936	-0.251046
15.7						-0.037253	-0.0372542	-0.0372552					0.489998	6	rewired		-0.36612	-0.216492
15.7						-0.0435971	-0.0435978	-0.0435984					0.420519	6	rewired		-0.194816	-0.246905
15.7						-0.0386942	-0.0386946	-0.0386951					0.451401	6	rewired		-0.197055	-0.23554
15.7						-0.0271087	-0.027109	-0.0271092					0.410021	6	rewired		-0.313497	-0.206852
6.51						-0.0178579	-0.02389	-0.0293281					0.42564	6	rewired		-0.1825	-0.269178
4.7						-0.0142918	-0.0202376	-0.0255979					0.426833	6	rewired		-0.288865	-0.239068
15.7						-0.0334179	-0.0334188	-0.0334196					0.387531	6	rewired		-0.161227	-0.231505
15.7						-0.028834	-0.0288646	-0.0288921					0.444853	6	rewired		-0.178021	-0.18734
15.7						-0.0326833	-0.0327034	-0.0327215					0.401436	6	rewired		-0.268712	-0.185507
15.7						-0.0221539	-0.0376269	-0.0515762					0.400293	6	rewired		-0.357163	-0.213725
15.7						-0.0317145	-0.0356295	-0.039159					0.415095	6	rewired		-0.154509	-0.2213
15.7						-0.0504105	-0.0504106	-0.0504107					0.444853	6	rewired		-0.483681	-0.171813
15.7						-0.0379316	-0.0379311	-0.0379305					0.422019	6	rewired		-0.232883	-0.223996
15.7						-0.027113	-0.0280711	-0.0289348					0.381545	6	rewired		-0.226166	-0.262032
15.7						-0.0305931	-0.0305959	-0.0305984					0.445327	6	rewired		-0.222807	-0.223693
15.7						-0.0263897	-0.0263893	-0.0263889					0.445857	6	rewired		-0.0806135	-0.195641
15.7						-0.0402074	-0.0455021	-0.0502754					0.42564	6	rewired		0.00447853	-0.203453
15.7						-0.0276484	-0.0417533	-0.0544692					0.387531	6	rewired		-0.30342	-0.235459
15.7						-0.0290606	-0.0437742	-0.0570388					0.428957	6	rewired		-0.291104	-0.217995
15.7						-0.0356384	-0.0356392	-0.03564					0.406354	6	rewired		-0.277669	-0.233692
15.7						-0.0363957	-0.0441864	-0.05121					0.396944	6	rewired		-0.220567	-0.169044
15.7						-0.04029	-0.0417155	-0.0430007					0.42564	6	rewired		-0.12092	-0.264167
15.7						-0.0407982	-0.050771	-0.0597617					0.404703	6	rewired		-0.324693	-0.250238
15.7						-0.0395498	-0.0353479	-0.0315597					0.471097	6	rewired		-0.350445	-0.268075
15.7						-0.0408902	-0.0408899	-0.0408896					0.435842	6	rewired		-0.166825	-0.261898
15.7						-0.0477777	-0.0477778	-0.0477779					0.42596	6	rewired		-0.185859	-0.214596
15.7						-0.034933	-0.0349328	-0.0349326					0.404703	6	rewired		-0.108604	-0.183648
15.7						-0.025524	-0.0233858	-0.0214582					0.42596	6	rewired		-0.454571	-0.264109
15.7						-0.0324002	-0.0312902	-0.0302895					0.387453	6	rewired		-0.255276	-0.24563
15.7						-0.0247019	-0.0247019	-0.024702					0.438513	6	rewired		-0.45681	-0.260516
15.7						-0.0274967	-0.0274968	-0.0274969					0.432527	6	rewired		-0.107485	-0.268349
5.17						-0.023731	-0.0168655	-0.0106761					0.457551	6	rewired		-0.24184	-0.195846
15.7						-0.025953	-0.0259539	-0.0259546					0.42596	6	rewired		-0.180261	-0.223854
15.7						-0.0271744	-0.0377882	-0.0473568					0.387453	6	rewired		-0.309018	-0.163983
15.7						-0.0412377	-0.0412304	-0.0412239					0.457551	6	rewired		-0.298942	-0.252674
15.7						-0.0346714	-0.0346706	-0.03467					0.42987	6	rewired		-0.0873313	-0.267903
15.7						-0.00947629	-0.0272936	-0.0433564					0.432601	6	rewired		-0.164586	-0.144088
6.77						0.00408521	-0.0224558	-0.0463832					0.396148	6	rewired		0.00895706	-0.148405
15.7						-0.0294564	-0.0294578	-0.029459					0.43184	6	rewired		0.00559816	-0.11577
6.31						-0.0129405	-0.0231035	-0.0322657					0.432601	6	rewired		-0.126518	-0.111298
15.7						-0.0229954	-0.0229958	-0.0229962					0.442386	6	rewired		-0.104126	-0.217237
15.7						-0.0276679	-0.0276693	-0.0276705					0.457424	6	rewired		-0.237362	-0.117814
15.7						-0.031604	-0.0316061	-0.0316081					0.424049	6	rewired		-0.194816	-0.14383
4.85						-0.0124168	-0.0236978	-0.0338678					0.422904	6	rewired		-0.126518	-0.178441
5.13						-0.0151793	-0.0241515	-0.0322401					0.449986	6	rewired		-0.186979	-0.107892
15.7						-0.0117444	-0.0267763	-0.040328					0.391127	6	rewired		0.0436656	-0.104599
15.7						-0.00930674	-0.029202	-0.0471381					0.435398	6	rewired		0.0145552	-0.0908768
5.24						-0.00797225	-0.0200545	-0.0309469					0.391127	6	rewired		-0.0593405	-0.0685961
4.6						-0.0179443	-0.0179517	-0.0179584					0.412875	6	rewired		0.0582209	-0.102222
0						-0.0114423	-0.0210674	-0.0297447					0.457424	6	rewired		-0.141074	-0.0940491
0						-0.0216996	-0.0216999	-0.0217001					0.396148	6	rewired		-0.161227	-0.121045
6.28						-0.0271182	-0.0271205	-0.0271225					0.435363	6	rewired		-0.145552	-0.121592
15.7						-0.0337202	-0.0306913	-0.0279607					0.39325	6	rewired		-0.174663	-0.187867
0						-0.0264094	-0.0200215	-0.0142626					0.435398	6	rewired		-0.134356	-0.103118
15.7						-0.0362127	-0.0343015	-0.0325785					0.430292	6	rewired		-0.222807	-0.179399
5.24						-0.030619	-0.0234592	-0.0170043					0.397661	6	rewired		-0.427699	-0.234105
6.6						-0.0338322	-0.0237986	-0.0147531					0.43151	6	rewired		-0.133236	-0.220101
15.7						-0.0255781	-0.0255784	-0.0255787					0.405956	6	rewired		-0.214969	-0.218231
6.15						-0.0295847	-0.0259484	-0.0226702					0.444436	6	rewired		-0.259755	-0.227794
0						-0.0247024	-0.0184208	-0.0127577					0.43184	6	rewired		-0.232883	-0.218328
0						0.00152649	0.00152858	0.00153047					0.453346	6	rewired		-0.198175	-0.169904
0						-0.0424304	-0.00923615	0.0206893					0.435398	6	rewired		-0.376196	-0.127817
0						-0.00347827	-0.0034785	-0.00347871					0.446683	6	rewired		-0.282147	-0.167525
0						-0.00522074	-0.0052187	-0.00521686					0.405956	6	rewired		-0.0962883	-0.213155
0						-0.00626699	-0.00625048	-0.0062356					0.457424	6	rewired		-0.076135	-0.129465
0						-0.00248671	-0.00248616	-0.00248566					0.446694	6	rewired		-0.175782	-0.101072
0						-0.00146962	-0.0014567	-0.00144506					0.430292	6	rewired		0.141074	-0.179701
0						-0.0055794	-0.0055782	-0.00557712					0.457424	6	rewired		0.0033589	-0.150149
15.7						-0.0292528	-0.0292534	-0.029254					0.397003	6	rewired		-0.401948	-0.181805
5.89						-0.0386082	-0.0311496	-0.0244255					0.42987	6	rewired		-0.0750153	-0.164959
4.54						-0.0497262	-0.0226358	0.00178692					0.423511	6	rewired		0.0268712	-0.183447
0						0.000352445	0.0137652	0.0258571					0.446694	6	rewired		0.0985276	-0.18202
0						0.00383643	0.00383721	0.00383791					0.439543	6	rewired		-0.136595	-0.140244
15.7						-0.0383436	-0.0383423	-0.0383412					0.422904	6	rewired		-0.362761	-0.242736
15.7						-0.0422782	-0.0397012	-0.037378					0.432601	6	rewired		-0.248558	-0.231017
15.7						-0.0486416	-0.0366659	-0.0258694					0.397661	6	rewired		-0.286626	-0.185084
15.7						-0.0300858	-0.030085	-0.0300843					0.430292	6	rewired		-0.251917	-0.240422
15.7						-0.0344905	-0.0344913	-0.0344921					0.427263	6	rewired		-0.30566	-0.27099
15.7						-0.0474532	-0.0474515	-0.04745					0.43184	6	rewired		-0.347086	-0.3051
15.7						-0.0401657	-0.0401649	-0.0401641					0.397661	6	rewired		-0.370598	-0.316203
6.11						-0.031858	-0.0318576	-0.0318572					0.432601	6	rewired		-0.436656	-0.159137
0						-0.0272546	-0.0223789	-0.0179832					0.427263	6	rewired		-0.136595	-0.189591
0						-0.0229689	-0.013554	-0.00506623					0.361266	6	rewired		-0.185859	-0.123
0						-0.0153222	-0.0153209	-0.0153196					0.432631	6	rewired		-0.235123	-0.148981
5.71						-0.0230448	-0.0230451	-0.0230454					0.402184	6	rewired		-0.551979	-0.18798
15.7						-0.0327787	-0.0321095	-0.0315061					0.462055	6	rewired		-0.265353	-0.199078
15.7						-0.0397719	-0.0371772	-0.0348381					0.435398	6	rewired		-0.671779	-0.326638
15.7						-0.036269	-0.0362691	-0.0362692					0.427263	6	rewired		-0.390752	-0.301741
15.7						-0.0412333	-0.0387363	-0.0364853					0.405068	6	rewired		-0.301181	-0.261322
15.7						-0.0418618	-0.0418614	-0.0418609					0.457424	6	rewired		-0.493758	-0.233505
15.7						-0.0395604	-0.0395587	-0.0395572					0.367246	6	rewired		-0.51839	-0.205204
0						-0.0134948	-0.00280262	0.00683668					0.457424	6	rewired		-0.300061	-0.0920197
0						0.00226392	0.0191224	0.0343207					0.39325	6	rewired		-0.234003	-0.0887868
0						0.00469419	0.00667497	0.00846068					0.43184	6	rewired		0.012316	-0.138648
5.96						-0.0277296	-0.0219543	-0.0167477					0.394068	6	rewired		-0.171304	-0.108896
0						-0.0122549	-0.012255	-0.0122551					0.410794	6	rewired		-0.138834	-0.110149
0						0.00124063	0.0138376	0.025194					0.42987	6	rewired		0.0671779	-0.143993
0						-0.0119553	0.00194348	0.0144736					0.40887	6	rewired		-0.00671779	-0.12316
0						-0.0196376	-0.0196361	-0.0196348					0.412875	6	rewired		-0.239601	-0.118483
0						-0.0210262	-0.0210256	-0.021025					0.361266	6	rewired		-0.222807	-0.120976
0						-0.0152195	-0.0152194	-0.0152194					0.481537	6	rewired		-0.105245	-0.127734
0						-0.0118144	-0.0118145	-0.0118145					0.432631	6	rewired		0.0167945	-0.14542
6.23						-0.0251651	-0.0251643	-0.0251636					0.39325	6	rewired		0.0492638	-0.156162
0						-0.0205194	-0.01632	-0.0125342					0.432601	6	rewired		-0.0470245	-0.158395
0						-0.0110655	-0.0110655	-0.0110655					0.397003	6	rewired		-0.128758	-0.141074
0						-0.020245	-0.0202446	-0.0202442					0.361266	6	rewired		-0.323574	-0.124727
6.73						-0.0253857	-0.0315066	-0.0370248					0.430292	6	rewired		-0.188098	-0.121169
0						-0.0153644	-0.018102	-0.0205701					0.446694	6	rewired		-0.208252	-0.109296
4.87						-0.0152585	-0.0152583	-0.0152582					0.457424	6	rewired		-0.0806135	-0.183586
0						-0.0124179	-0.0129362	-0.0134034					0.446694	6	rewired		-0.0682975	-0.139561
15.7						-0.0230165	-0.0230164	-0.0230164					0.481537	6	rewired		-0.150031	-0.18032
15.7						-0.0235991	-0.0235994	-0.0235998					0.40887	6	rewired		-0.24408	-0.215996
15.7						-0.0277693	-0.0337429	-0.0391282					0.397661	6	rewired		-0.428819	-0.206012
4.33						-0.0149873	-0.0149868	-0.0149863					0.426858	6	rewired		-0.0884509	-0.186769
15.7						-0.0314275	-0.0314274	-0.0314273					0.455664	6	rewired		-0.0380675	-0.21055
0						0.00145509	0.00445245	0.00715464					0.439755	6	rewired		-0.12316	-0.109164
0						0.0264453	0.0133535	0.00155088					0.432991	6	rewired		-0.076135	-0.115421
15.7						-0.0310185	-0.0310188	-0.0310191					0.418742	6	rewired		-0.194816	-0.218673
0						-0.00490947	-0.00758496	-0.00999698					0.449013	6	rewired		-0.166825	-0.17211
0						-0.0167805	-0.0167806	-0.0167808					0.438574	6	rewired		-0.162347	-0.164535
0						0.00718005	-0.00148826	-0.00930295					0.42654	6	rewired		-0.0862117	-0.183045
0						-0.0024962	-0.00249678	-0.0024973					0.452202	6	rewired		-0.126518	-0.164416
0						0.00659179	-0.001692	-0.00916003					0.436482	6	rewired		-0.109724	-0.173753
0						0.0407849	0.0148556	-0.00852025					0.359963	6	rewired		-0.137715	-0.122475
0						0.0108099	0.0108098	0.0108098					0.463365	6	rewired		-0.18362	-0.155629
0						-0.017085	-0.017085	-0.0170851					0.379673	6	rewired		-0.0526227	-0.142433
0						-0.000226998	-0.000232144	-0.000236783					0.359963	6	rewired		-0.413144	-0.123668
0						0.00716779	-0.0130015	-0.0311846					0.359963	6	rewired		-0.0906902	-0.153031
0						0.00336978	0.0033697	0.00336964					0.434016	6	rewired		-0.291104	-0.149906
0						0.0101694	-0.004658	-0.0180252					0.34393	6	rewired		-0.178021	-0.175986
0						-0.000205674	-0.00020606	-0.000206407					0.401708	6	rewired		-0.076135	-0.17179
0						0.0165352	0.0165356	0.0165361					0.407887	6	rewired		-0.0738957	-0.169134
0						0.0309086	0.0025265	-0.0230607					0.421904	6	rewired		-0.136595	-0.165236
0						0.0367284	0.00916045	-0.0156927					0.413027	6	rewired		-0.00671779	-0.0621905
0						0.0128377	0.0128377	0.0128378					0.431277	6	rewired		-0.250798	-0.117841
0						0.0125632	-0.0110401	-0.0323191					0.464329	6	rewired		-0.00671779	-0.0611799
0						-0.0225512	-0.0225512	-0.0225512					0.411037	6	rewired		-0.0391871	-0.100674
0						-0.0111018	-0.0111029	-0.011104					0.408202	6	rewired		-0.105245	-0.151959
15.7						-0.0328028	-0.032803	-0.0328031					0.449207	6	rewired		-0.135475	-0.163879
0						0.00618445	-0.0118428	-0.0280949					0.472638	6	rewired		-0.0470245	-0.103193
0						-0.00588367	-0.00588425	-0.00588477					0.398657	6	rewired		-0.116442	-0.186665
0						-0.0123399	-0.0123399	-0.01234					0.426605	6	rewired		-0.0649387	-0.151622
15.7						-0.0445687	-0.0445699	-0.044571					0.483816	6	rewired		-0.294463	-0.154291
15.7						-0.0372282	-0.0372291	-0.0372299					0.391706	6	rewired		-0.103006	-0.14182
0						0.00801495	0.000421468	-0.00642424					0.429787	6	rewired		-0.0515031	-0.201827
15.7						-0.0393035	-0.0344807	-0.0301329					0.407723	6	rewired		-0.0358282	-0.137555
0						-0.0143024	-0.014303	-0.0143035					0.463587	6	rewired		-0.124279	-0.183663
15.7						-0.033575	-0.0335745	-0.033574					0.455019	6	rewired		-0.317975	-0.133509
15.7						-0.0390281	-0.0382546	-0.0375573					0.42181	6	rewired		-0.173543	-0.198107
15.7						-0.0262445	-0.026244	-0.0262435					0.483816	6	rewired		-0.202653	-0.188982
15.7						-0.0427082	-0.0427086	-0.0427089					0.483816	6	rewired		-0.119801	-0.199728
15.7						-0.0484199	-0.0484226	-0.048425					0.39686	6	rewired		-0.316856	-0.234135
15.7						-0.0391579	-0.039158	-0.039158					0.394056	6	rewired		-0.217209	-0.265499
15.7						-0.0440755	-0.0440746	-0.0440738					0.434048	6	rewired		-0.260874	-0.233257
15.7						-0.0303452	-0.0293207	-0.028397					0.416119	6	rewired		-0.234003	-0.175969
15.7						-0.0554832	-0.0554834	-0.0554836					0.48533	6	rewired		-0.239601	-0.175678
15.7						-0.0270333	-0.0338694	-0.0400323					0.442862	6	rewired		-0.0223926	-0.1825
15.7						-0.0230875	-0.0230886	-0.0230895					0.455019	6	rewired		-0.116442	-0.197535
15.7						-0.0275668	-0.0275675	-0.0275682					0.43587	6	rewired		-0.0862117	-0.154285
15.7						-0.0386814	-0.0411598	-0.0433942					0.413027	6	rewired		-0.191457	-0.120633
15.7						-0.0367113	-0.0315885	-0.0269701					0.440085	6	rewired		-0.148911	-0.153352
0						-0.00965782	-0.0181525	-0.0258107					0.416119	6	rewired		0.0313497	-0.165332
15.7						-0.0262523	-0.026253	-0.0262537					0.472638	6	rewired		-0.0996472	-0.172647
15.7						-0.0472283	-0.0472283	-0.0472284					0.449688	6	rewired		-0.235123	-0.169931
15.7						-0.0528449	-0.0437129	-0.0354801					0.421904	6	rewired		-0.105245	-0.119641
0						-0.00804884	-0.0100298	-0.0118157					0.407723	6	rewired		-0.126518	-0.176055
15.7						-0.0304031	-0.0304037	-0.0304042					0.43678	6	rewired		-0.0626994	-0.172486
4.38						-0.0170212	-0.0222558	-0.026975					0.440085	6	rewired		-0.0604601	-0.0664315
15.7						-0.0434854	-0.0350461	-0.0274378					0.391706	6	rewired		0.0369479	-0.142977
6.45						-0.0288909	-0.0288905	-0.0288902					0.391706	6	rewired		-0.0380675	-0.0633992
4.32						-0.0246901	-0.0246901	-0.0246901					0.43678	6	rewired		-0.0403067	-0.0658038
15.7						-0.0341963	-0.0395014	-0.0442842					0.434706	6	rewired		-0.125399	-0.154394
6.61						-0.0228399	-0.0228462	-0.0228518					0.418942	6	rewired		-0.172423	-0.183844
15.7						-0.0145867	-0.0382956	-0.0596697					0.407723	6	rewired		-0.193696	-0.196869
15.7						-0.0532085	-0.0532108	-0.0532128					0.431277	6	rewired		-0.186979	-0.170714
15.7						-0.0344183	-0.0344186	-0.0344188					0.411037	6	rewired		-0.097408	-0.143069
15.7						-0.0245649	-0.0245653	-0.0245655					0.449688	6	rewired		-0.253037	-0.175907
5.27						-0.0182256	-0.0182257	-0.0182258					0.449454	6	rewired		-0.178021	-0.178461
6.37						-0.0239785	-0.0239789	-0.0239792					0.433095	6	rewired		-0.298942	-0.189404
15.7						-0.0307508	-0.03075	-0.0307494					0.391706	6	rewired		-0.253037	-0.155629
6.2						-0.0234031	-0.0234027	-0.0234023					0.449207	6	rewired		-0.0806135	-0.195204
5.78						-0.0210224	-0.0210227	-0.0210229					0.439473	6	rewired		-0.0783742	-0.167912
15.7						-0.0388439	-0.038844	-0.0388441					0.411037	6	rewired		-0.214969	-0.177192
15.7						-0.0259798	-0.0259802	-0.0259805					0.464329	6	rewired		0.130997	-0.16205
15.7						-0.0241619	-0.0241593	-0.024157					0.439473	6	rewired		-0.12316	-0.170382
15.7						-0.0341196	-0.0341196	-0.0341196					0.472638	6	rewired		-0.0134356	-0.157786
15.7						-0.0447057	-0.0447099	-0.0447137					0.411037	6	rewired		-0.197055	-0.141148
15.7						-0.0406116	-0.0406126	-0.0406135					0.483816	6	rewired		-0.0794939	-0.162564
15.7						-0.0225771	-0.0225775	-0.0225778					0.407202	6	rewired		-0.0750153	-0.150445
0						-0.0122053	-0.0122055	-0.0122056					0.433095	6	rewired		-0.145552	-0.190856
0						-0.0141001	-0.0140965	-0.0140932					0.449207	6	rewired		-0.257515	-0.16251
0						-0.0139285	-0.00293228	0.0069811					0.431277	6	rewired		-0.101887	-0.135447
0						-0.0157873	-0.0157879	-0.0157884					0.421904	6	rewired		-0.0626994	-0.145963
0						0.00481731	-0.00638864	-0.0164911					0.39577	6	rewired		-0.100767	-0.131506
0						0.00116436	-0.00263774	-0.00606543					0.413027	6	rewired		-0.0526227	-0.142547
15.7						-0.0387393	-0.0387392	-0.0387391					0.418942	6	rewired		-0.0033589	-0.165892
15.7						-0.042564	-0.0469016	-0.0508121					0.440085	6	rewired		-0.0492638	-0.141596
0						0.0185757	0.00975861	0.0018098					0.449207	6	rewired		-0.076135	-0.164446
0						-0.0019442	-0.00194501	-0.00194574					0.456778	6	rewired		0.0302301	-0.0987804
15.7						0.0739749	0.0341673	-0.00172021					0.449688	6	rewired		0.0649387	-0.0393115
0						0.0239257	0.00204067	-0.0176892					0.408202	6	rewired		-0.103006	-0.0865849
0						0.015984	0.000975337	-0.0125553					0.434706	6	rewired		-0.0682975	-0.0408442
0						-0.0174453	-0.0174419	-0.0174389					0.407202	6	rewired		-0.117561	-0.143741
0						-0.0305531	-0.0136656	0.00155888					0.439473	6	rewired		-0.202653	-0.178021
5.06						-0.0278585	-0.0278583	-0.0278582					0.472638	6	rewired		-0.559816	-0.165279
15.7						-0.0200752	-0.0399846	-0.0579333					0.449454	6	rewired		-0.261994	-0.204277
15.7						-0.0332138	-0.0437281	-0.053207					0.413027	6	rewired		-0.113083	-0.141074
6.81						-0.0214632	-0.033501	-0.0443534					0.449454	6	rewired		-0.117561	-0.151193
0						-0.00126213	-0.00126234	-0.00126254					0.442147	6	rewired		-0.210491	-0.176326
15.7						-0.036229	-0.0362338	-0.0362381					0.443709	6	rewired		-0.389632	-0.19998
0						-0.0226623	-0.0226623	-0.0226624					0.437461	6	rewired		-0.221687	-0.130791
0						-0.0110103	-0.0110105	-0.0110107					0.418961	6	rewired		-0.0772546	-0.110634
15.7						-0.0309865	-0.0338907	-0.036509					0.44539	6	rewired		-0.0235123	-0.0984076
15.7						-0.0409746	-0.040974	-0.0409735					0.447285	6	rewired		-0.176902	-0.0582209
5.93						-0.0181794	-0.0181729	-0.0181671					0.415536	6	rewired		-0.132117	-0.0538667
0						-0.00276678	-0.00276624	-0.00276576					0.479404	6	rewired		-0.0145552	-0.0524935
0						0.00209612	-0.0103722	-0.0216128					0.418964	6	rewired		0.0391871	-0.0676844
15.7						-0.0425222	-0.0425244	-0.0425265					0.433323	6	rewired		-0.109724	-0.130549
15.7						-0.0521442	-0.051645	-0.051195					0.415536	6	rewired		-0.0358282	-0.0568939
5.68						-0.0319324	-0.0319324	-0.0319323					0.44818	6	rewired		-0.0235123	-0.108747
0						0.0119765	0.00381441	-0.00354395					0.479404	6	rewired		-0.172423	-0.0705568
													0.442857	7	rewired
													0.406201	7	rewired
													0.414048	7	rewired
													0.413198	7	rewired
													0.401446	7	rewired
													0.387784	7	rewired
													0.437181	7	rewired
													0.406201	7	rewired
													0.436091	7	rewired
													0.406201	7	rewired
													0.400376	7	rewired
													0.437181	7	rewired
													0.437181	7	rewired
													0.436091	7	rewired
													0.376409	7	rewired
													0.47108	7	rewired
													0.414048	7	rewired
													0.408919	7	rewired
													0.388314	7	rewired
													0.427769	7	rewired
													0.437681	7	rewired
													0.449629	7	rewired
													0.479192	7	rewired
													0.408231	7	rewired
													0.418163	7	rewired
													0.477656	7	rewired
													0.427066	7	rewired
													0.43946	7	rewired
													0.394629	7	rewired
													0.388314	7	rewired
													0.4229	7	rewired
													0.442857	7	rewired
													0.435173	7	rewired
													0.454133	7	rewired
													0.454133	7	rewired
													0.433228	7	rewired
													0.442857	7	rewired
													0.419664	7	rewired
													0.427066	7	rewired
													0.449537	7	rewired
													0.443388	7	rewired
													0.464472	7	rewired
													0.385445	7	rewired
													0.4229	7	rewired
													0.433854	7	rewired
													0.449537	7	rewired
													0.442857	7	rewired
													0.43008	7	rewired
													0.442121	7	rewired
													0.443425	7	rewired
													0.443425	7	rewired
													0.435347	7	rewired
													0.442857	7	rewired
													0.435347	7	rewired
													0.467861	7	rewired
													0.43008	7	rewired
													0.426587	7	rewired
													0.435347	7	rewired
													0.410544	7	rewired
													0.426587	7	rewired
													0.436055	7	rewired
													0.477209	7	rewired
													0.426587	7	rewired
													0.384339	7	rewired
													0.394629	7	rewired
													0.436055	7	rewired
													0.427066	7	rewired
													0.388314	7	rewired
													0.394856	7	rewired
													0.388314	7	rewired
													0.430624	7	rewired
													0.449629	7	rewired
													0.381422	7	rewired
													0.437681	7	rewired
													0.388314	7	rewired
													0.426587	7	rewired
													0.442857	7	rewired
													0.381422	7	rewired
													0.408919	7	rewired
													0.430624	7	rewired
													0.442121	7	rewired
													0.433854	7	rewired
													0.443425	7	rewired
													0.388314	7	rewired
													0.394856	7	rewired
													0.394856	7	rewired
													0.419118	7	rewired
													0.394629	7	rewired
													0.430624	7	rewired
													0.437681	7	rewired
													0.449537	7	rewired
													0.381422	7	rewired
													0.442121	7	rewired
													0.458985	7	rewired
													0.384339	7	rewired
													0.435173	7	rewired
													0.384339	7	rewired
													0.385445	7	rewired
													0.412352	7	rewired
													0.468206	7	rewired
													0.432649	7	rewired
													0.443014	7	rewired
													0.44393	7	rewired
													0.403336	7	rewired
													0.432303	7	rewired
													0.462828	7	rewired
													0.44393	7	rewired
													0.440393	7	rewired
													0.44393	7	rewired
													0.403336	7	rewired
													0.400978	7	rewired
													0.43086	7	rewired
													0.400978	7	rewired
													0.388494	7	rewired
													0.443014	7	rewired
													0.403153	7	rewired
													0.400978	7	rewired
													0.403153	7	rewired
													0.388494	7	rewired
													0.425448	7	rewired
													0.44393	7	rewired
													0.389869	7	rewired
													0.425448	7	rewired
													0.403153	7	rewired
													0.411071	7	rewired
													0.392418	7	rewired
													0.41033	7	rewired
													0.431002	7	rewired
													0.42831	7	rewired
													0.430574	7	rewired
													0.42677	7	rewired
													0.404634	7	rewired
													0.420637	7	rewired
													0.448447	7	rewired
													0.461411	7	rewired
													0.422611	7	rewired
													0.427778	7	rewired
													0.434084	7	rewired
													0.427778	7	rewired
													0.467502	7	rewired
													0.407031	7	rewired
													0.427742	7	rewired
													0.439667	7	rewired
													0.42677	7	rewired
													0.435229	7	rewired
													0.422611	7	rewired
													0.404634	7	rewired
													0.463282	7	rewired
													0.452951	7	rewired
													0.42677	7	rewired
													0.416148	7	rewired
													0.376965	7	rewired
													0.430574	7	rewired
													0.407031	7	rewired
													0.384585	7	rewired
													0.473595	7	rewired
													0.427778	7	rewired
													0.448447	7	rewired
													0.46918	7	rewired
													0.463282	7	rewired
													0.425462	7	rewired
													0.426804	7	rewired
													0.392418	7	rewired
													0.420872	7	rewired
													0.420872	7	rewired
													0.473595	7	rewired
													0.361222	7	rewired
													0.437626	7	rewired
													0.407031	7	rewired
													0.456074	7	rewired
													0.439667	7	rewired
													0.433259	7	rewired
													0.404634	7	rewired
													0.411071	7	rewired
													0.439763	7	rewired
													0.361222	7	rewired
													0.439763	7	rewired
													0.398761	7	rewired
													0.427778	7	rewired
													0.421279	7	rewired
													0.420637	7	rewired
													0.407031	7	rewired
													0.421279	7	rewired
													0.431002	7	rewired
													0.473595	7	rewired
													0.420872	7	rewired
													0.4578	7	rewired
													0.46918	7	rewired
													0.42677	7	rewired
													0.430307	7	rewired
													0.459925	7	rewired
													0.448447	7	rewired
													0.430307	7	rewired
													0.461411	7	rewired
													0.427778	7	rewired
													0.420698	7	rewired
													0.435229	7	rewired
													0.41158	7	rewired
													0.42677	7	rewired
													0.41158	7	rewired
													0.467502	7	rewired
													0.408165	7	rewired
													0.446597	7	rewired
													0.363252	7	rewired
													0.363252	7	rewired
													0.448196	7	rewired
													0.444549	7	rewired
													0.433227	7	rewired
													0.439938	7	rewired
													0.379891	7	rewired
													0.408165	7	rewired
													0.446597	7	rewired
													0.421732	7	rewired
													0.44116	7	rewired
													0.443334	7	rewired
													0.443334	7	rewired
													0.442743	7	rewired
													0.444549	7	rewired
													0.444548	7	rewired
													0.421732	7	rewired
													0.448196	7	rewired
													0.456396	7	rewired
													0.409215	7	rewired
													0.363252	7	rewired
													0.372473	7	rewired
													0.474416	7	rewired
													0.44291	7	rewired
													0.395994	7	rewired
													0.395994	7	rewired
													0.482961	7	rewired
													0.413673	7	rewired
													0.44291	7	rewired
													0.427551	7	rewired
													0.407811	7	rewired
													0.393685	7	rewired
													0.444254	7	rewired
													0.395994	7	rewired
													0.416193	7	rewired
													0.442197	7	rewired
													0.395994	7	rewired
													0.415596	7	rewired
													0.440418	7	rewired
													0.372473	7	rewired
													0.474416	7	rewired
													0.41041	7	rewired
													0.417203	7	rewired
													0.426611	7	rewired
													0.372473	7	rewired
													0.426454	7	rewired
													0.395947	7	rewired
													0.393685	7	rewired
													0.482961	7	rewired
													0.401	7	rewired
													0.410898	7	rewired
													0.470006	7	rewired
													0.427551	7	rewired
													0.439601	7	rewired
													0.433859	7	rewired
													0.474416	7	rewired
													0.439601	7	rewired
													0.417203	7	rewired
													0.397247	7	rewired
													0.427551	7	rewired
													0.442197	7	rewired
													0.470006	7	rewired
													0.444254	7	rewired
													0.433859	7	rewired
													0.443019	7	rewired
													0.426745	7	rewired
													0.393685	7	rewired
													0.401	7	rewired
													0.407368	7	rewired
													0.393685	7	rewired
													0.447031	7	rewired
													0.372473	7	rewired
													0.434889	7	rewired
													0.440071	7	rewired
													0.470006	7	rewired
													0.395994	7	rewired
													0.442579	7	rewired
													0.401	7	rewired
													0.427549	7	rewired
													0.434889	7	rewired
													0.426611	7	rewired
													0.423817	7	rewired
													0.393685	7	rewired
													0.415596	7	rewired
													0.404692	7	rewired
													0.447031	7	rewired
													0.407368	7	rewired
													0.439601	7	rewired
													0.372473	7	rewired
													0.426611	7	rewired
													0.447031	7	rewired
													0.470006	7	rewired
													0.435089	7	rewired
													0.465238	7	rewired
													0.426611	7	rewired
													0.395947	7	rewired
													0.443019	7	rewired
													0.404692	7	rewired
													0.431967	7	rewired
													0.431967	7	rewired
													0.447739	7	rewired
													0.431967	7	rewired
													0.39819	7	rewired
													0.421834	7	rewired
													0.456394	7	rewired
													0.431967	7	rewired
													0.447739	7	rewired
													0.453714	7	rewired
													0.447739	7	rewired
													0.39819	7	rewired
													0.461877	7	rewired
													0.41732	7	rewired
													0.421834	7	rewired
													0.39819	7	rewired
													0.431967	7	rewired
													0.428321	7	rewired
													0.428321	7	rewired
													0.413226	7	rewired
													0.41565	7	rewired
													0.402221	7	rewired
													0.44697	7	rewired
													0.442615	7	rewired
													0.437226	7	rewired
													0.420847	7	rewired
													0.36931	7	rewired
													0.42333	7	rewired
													0.419162	7	rewired
													0.426114	7	rewired
													0.412592	7	rewired
													0.35956	7	rewired
													0.441592	7	rewired
													0.421695	7	rewired
													0.441592	7	rewired
													0.412691	7	rewired
													0.408131	7	rewired
													0.381509	7	rewired
													0.36931	7	rewired
													0.437226	7	rewired
													0.413226	7	rewired
													0.424394	7	rewired
													0.412691	7	rewired
													0.40102	7	rewired
													0.411828	7	rewired
													0.442549	7	rewired
													0.420847	7	rewired
													0.439934	7	rewired
													0.41918	7	rewired
													0.437226	7	rewired
													0.442549	7	rewired
													0.442469	7	rewired
													0.424129	7	rewired
													0.472635	7	rewired
													0.425668	7	rewired
													0.47733	7	rewired
													0.408131	7	rewired
													0.426114	7	rewired
													0.441592	7	rewired
													0.382991	7	rewired
													0.431011	7	rewired
													0.416887	7	rewired
													0.41565	7	rewired
													0.425668	7	rewired
													0.431011	7	rewired
													0.412592	7	rewired
													0.437226	7	rewired
													0.42052	7	rewired
													0.472635	7	rewired
													0.419162	7	rewired
													0.425668	7	rewired
													0.405098	7	rewired
													0.439934	7	rewired
													0.41018	7	rewired
													0.424394	7	rewired
													0.413226	7	rewired
													0.408131	7	rewired
													0.442469	7	rewired
													0.44697	7	rewired
													0.439934	7	rewired
													0.41018	7	rewired
													0.365399	7	rewired
													0.452894	7	rewired
													0.394855	7	rewired
													0.425668	7	rewired
													0.442615	7	rewired
													0.442615	7	rewired
													0.361773	7	rewired
													0.408131	7	rewired
													0.405098	7	rewired
													0.424394	7	rewired
													0.365399	7	rewired
													0.452894	7	rewired
													0.439934	7	rewired
													0.41018	7	rewired
													0.40102	7	rewired
													0.381509	7	rewired
													0.412592	7	rewired
													0.435255	7	rewired
													0.421567	7	rewired
													0.437203	7	rewired
													0.433766	7	rewired
													0.433766	7	rewired
													0.440733	7	rewired
													0.457531	7	rewired
													0.414488	7	rewired
													0.426497	7	rewired
													0.459093	7	rewired
													0.441542	7	rewired
													0.38493	7	rewired
													0.453057	7	rewired
													0.413651	7	rewired
													0.44851	7	rewired
													0.420579	7	rewired
													0.404209	7	rewired
													0.471444	7	rewired
													0.483995	7	rewired
													0.421746	7	rewired
													0.444199	7	rewired
													0.450787	7	rewired
													0.421746	7	rewired
													0.470786	7	rewired
													0.401568	7	rewired
													0.432221	7	rewired
													0.44601	7	rewired
													0.460983	7	rewired
													0.471614	7	rewired
													0.401568	7	rewired
													0.438232	7	rewired
													0.453057	7	rewired
													0.471444	7	rewired
													0.449564	7	rewired
													0.437562	7	rewired
													0.444199	7	rewired
													0.399347	7	rewired
													0.444199	7	rewired
													0.442261	7	rewired
													0.390416	7	rewired
													0.463441	7	rewired
													0.399347	7	rewired
													0.418338	7	rewired
													0.400894	7	rewired
													0.432221	7	rewired
													0.413651	7	rewired
													0.449564	7	rewired
													0.444199	7	rewired
													0.471614	7	rewired
													0.371555	7	rewired
													0.427362	7	rewired
													0.399347	7	rewired
													0.404209	7	rewired
													0.371555	7	rewired
													0.422138	7	rewired
													0.463441	7	rewired
													0.437562	7	rewired
													0.413651	7	rewired
													0.400894	7	rewired
													0.409588	7	rewired
													0.420579	7	rewired
													0.444199	7	rewired
													0.471614	7	rewired
													0.437562	7	rewired
													0.471614	7	rewired
													0.422138	7	rewired
													0.414489	7	rewired
													0.409495	7	rewired
													0.389664	7	rewired
													0.453057	7	rewired
													0.41108	7	rewired
													0.439527	7	rewired
													0.399347	7	rewired
													0.470786	7	rewired
													0.471614	7	rewired
													0.454201	7	rewired
													0.453057	7	rewired
													0.453057	7	rewired
													0.425148	7	rewired
													0.409754	7	rewired
													0.44601	7	rewired
													0.399347	7	rewired
													0.389664	7	rewired
													0.453057	7	rewired
													0.409495	7	rewired
													0.44851	7	rewired
													0.453057	7	rewired
													0.401568	7	rewired
													0.439527	7	rewired
													0.389664	7	rewired
													0.461459	7	rewired
													0.425435	7	rewired
													0.411661	7	rewired
													0.426119	7	rewired
													0.399966	7	rewired
													0.427615	7	rewired
													0.433012	7	rewired
													0.382723	7	rewired
													0.433807	7	rewired
													0.40754	7	rewired
													0.437629	7	rewired
													0.415816	7	rewired
													0.453036	7	rewired
													0.453036	7	rewired
													0.391743	7	rewired
													0.453036	7	rewired
													0.440103	7	rewired
													0.454489	7	rewired
													0.402827	7	rewired
													0.421236	7	rewired
													0.453036	7	rewired
													0.418634	7	rewired
													0.443368	7	rewired
													0.424514	7	rewired
													0.384679	7	rewired
													0.454489	7	rewired
													0.445072	7	rewired
													0.430682	7	rewired
													0.455002	7	rewired
													0.41866	7	rewired
													0.420367	7	rewired
													0.434686	7	rewired
													0.480277	7	rewired
													0.424962	7	rewired
													0.391396	7	rewired
													0.480277	7	rewired
													0.438738	7	rewired
													0.408523	7	rewired
													0.412366	7	rewired
													0.434626	7	rewired
													0.438738	7	rewired
													0.41866	7	rewired
													0.434626	7	rewired
													0.413225	7	rewired
													0.426785	7	rewired
													0.465254	7	rewired
													0.424962	7	rewired
													0.41866	7	rewired
													0.406796	7	rewired
													0.408523	7	rewired
													0.406493	7	rewired
													0.436201	7	rewired
													0.438873	7	rewired
													0.407358	7	rewired
													0.455002	7	rewired
													0.388922	7	rewired
													0.413225	7	rewired
													0.408523	7	rewired
													0.426785	7	rewired
													0.438873	7	rewired
													0.41866	7	rewired
													0.407823	7	rewired
													0.430682	7	rewired
													0.438873	7	rewired
													0.406796	7	rewired
													0.387352	7	rewired
													0.407358	7	rewired
													0.464497	7	rewired
													0.462228	7	rewired
													0.424711	7	rewired
													0.430682	7	rewired
													0.414676	7	rewired
													0.465254	7	rewired
													0.429693	7	rewired
													0.465358	7	rewired
													0.436201	7	rewired
													0.430682	7	rewired
													0.430682	7	rewired
													0.462228	7	rewired
													0.412366	7	rewired
													0.424962	7	rewired
													0.465254	7	rewired
													0.42451	7	rewired
													0.427822	7	rewired
													0.424962	7	rewired
													0.431251	7	rewired
													0.456523	7	rewired
													0.424711	7	rewired
													0.398566	7	rewired
													0.406796	7	rewired
													0.429693	7	rewired
													0.421538	7	rewired
													0.436201	7	rewired
													0.434686	7	rewired
													0.455002	7	rewired
													0.464497	7	rewired
													0.388922	7	rewired
													0.408523	7	rewired
													0.434626	7	rewired
													0.424711	7	rewired
													0.438738	7	rewired
													0.427822	7	rewired
													0.427822	7	rewired
													0.46961	7	rewired
													0.465254	7	rewired
													0.420789	7	rewired
													0.449834	7	rewired
													0.458935	7	rewired
													0.453671	7	rewired
													0.445369	7	rewired
													0.458406	7	rewired
													0.458935	7	rewired
													0.437633	7	rewired
													0.454953	7	rewired
													0.437633	7	rewired
													0.454953	7	rewired
													0.40478	7	rewired
													0.454953	7	rewired
													0.482733	7	rewired
													0.454953	7	rewired
													0.428428	7	rewired
													0.497157	7	rewired
													0.428428	7	rewired
													0.434565	7	rewired
													0.4178	7	rewired
													0.4178	7	rewired
													0.379614	7	rewired
													0.428428	7	rewired
													0.402089	7	rewired
													0.374267	7	rewired
													0.466453	7	rewired
													0.429672	7	rewired
													0.466612	7	rewired
													0.471418	7	rewired
													0.379614	7	rewired
													0.459171	7	rewired
													0.409784	7	rewired
													0.409784	7	rewired
													0.421341	7	rewired
													0.389425	7	rewired
													0.421341	7	rewired
													0.466612	7	rewired
													0.396601	7	rewired
													0.466453	7	rewired
													0.428428	7	rewired
													0.374267	7	rewired
													0.468553	7	rewired
													0.434565	7	rewired
													0.396774	7	rewired
													0.466453	7	rewired
													0.389425	7	rewired
													0.402089	7	rewired
													0.464527	7	rewired
													0.418116	7	rewired
													0.466453	7	rewired
													0.432834	7	rewired
													0.409784	7	rewired
													0.459171	7	rewired
													0.419481	7	rewired
													0.400776	7	rewired
													0.418897	7	rewired
													0.396774	7	rewired
													0.471418	7	rewired
													0.434565	7	rewired
													0.409784	7	rewired
													0.470314	7	rewired
													0.434565	7	rewired
													0.470314	7	rewired
													0.432834	7	rewired
													0.431411	7	rewired
													0.466612	7	rewired
													0.432695	7	rewired
													0.497157	7	rewired
													0.471418	7	rewired
													0.431275	7	rewired
													0.468553	7	rewired
													0.401334	7	rewired
													0.431411	7	rewired
													0.419696	7	rewired
													0.425655	7	rewired
													0.440678	7	rewired
													0.467561	7	rewired
													0.419696	7	rewired
													0.446347	7	rewired
													0.377724	7	rewired
													0.412718	7	rewired
													0.387156	7	rewired
													0.473854	7	rewired
													0.467561	7	rewired
													0.440678	7	rewired
													0.440678	7	rewired
													0.439207	7	rewired
													0.405574	7	rewired
													0.462906	7	rewired
													0.482272	7	rewired
													0.412718	7	rewired
													0.425655	7	rewired
													0.446347	7	rewired
													0.390896	7	rewired
													0.403451	7	rewired
													0.446347	7	rewired
													0.467561	7	rewired
													0.419696	7	rewired
													0.467903	7	rewired
													0.387835	7	rewired
													0.467561	7	rewired
													0.473854	7	rewired
													0.422624	7	rewired
													0.390896	7	rewired
													0.405574	7	rewired
													0.440546	7	rewired
													0.467561	7	rewired
													0.375881	7	rewired
													0.449558	7	rewired
													0.36845	7	rewired
													0.449558	7	rewired
													0.43163	7	rewired
													0.411152	7	rewired
													0.413384	7	rewired
													0.449558	7	rewired
													0.428646	7	rewired
													0.461189	7	rewired
													0.461189	7	rewired
													0.435759	7	rewired
													0.469304	7	rewired
													0.449558	7	rewired
													0.424529	7	rewired
													0.413384	7	rewired
													0.469304	7	rewired
													0.407154	7	rewired
													0.435695	7	rewired
													0.469304	7	rewired
													0.419886	7	rewired
													0.469304	7	rewired
													0.446098	7	rewired
													0.435695	7	rewired
													0.449558	7	rewired
													0.36845	7	rewired
													0.437842	7	rewired
													0.461189	7	rewired
													0.432168	7	rewired
													0.405704	7	rewired
													0.424529	7	rewired
													0.419886	7	rewired
													0.36845	7	rewired
													0.449558	7	rewired
													0.395834	7	rewired
													0.442609	7	rewired
													0.44133	7	rewired
													0.415887	7	rewired
													0.396883	7	rewired
													0.444419	7	rewired
													0.364504	7	rewired
													0.415048	7	rewired
													0.457335	7	rewired
													0.381672	7	rewired
													0.399866	7	rewired
													0.401588	7	rewired
													0.422735	7	rewired
													0.426218	7	rewired
													0.414672	7	rewired
													0.387067	7	rewired
													0.444419	7	rewired
													0.380985	7	rewired
													0.378481	7	rewired
													0.422185	7	rewired
													0.422735	7	rewired
													0.426218	7	rewired
													0.472851	7	rewired
													0.451002	7	rewired
													0.423857	7	rewired
													0.444419	7	rewired
													0.476953	7	rewired
													0.419843	7	rewired
													0.418389	7	rewired
													0.490079	7	rewired
													0.443924	7	rewired
													0.472851	7	rewired
													0.387067	7	rewired
													0.490079	7	rewired
													0.444419	7	rewired
													0.415887	7	rewired
													0.432478	7	rewired
													0.444646	7	rewired
													0.424893	7	rewired
													0.44805	7	rewired
													0.387067	7	rewired
													0.466135	7	rewired
													0.422735	7	rewired
													0.409625	7	rewired
													0.490079	7	rewired
													0.419843	7	rewired
													0.451176	7	rewired
													0.409625	7	rewired
													0.424893	7	rewired
													0.426218	7	rewired
													0.387067	7	rewired
													0.444419	7	rewired
													0.401141	7	rewired
													0.399866	7	rewired
													0.414672	7	rewired
													0.444419	7	rewired
													0.422735	7	rewired
													0.380985	7	rewired
													0.44509	7	rewired
													0.445287	7	rewired
													0.424893	7	rewired
													0.387067	7	rewired
													0.428236	7	rewired
													0.406537	7	rewired
													0.396883	7	rewired
													0.424893	7	rewired
													0.404218	7	rewired
													0.471065	7	rewired
													0.43549	7	rewired
													0.425719	7	rewired
													0.404218	7	rewired
													0.425719	7	rewired
													0.38716	7	rewired
													0.438199	7	rewired
													0.432299	7	rewired
													0.457504	7	rewired
													0.425719	7	rewired
													0.38716	7	rewired
													0.457504	7	rewired
													0.429383	7	rewired
													0.432421	7	rewired
													0.396166	7	rewired
													0.431798	7	rewired
													0.432421	7	rewired
													0.442548	7	rewired
													0.457773	7	rewired
													0.423522	7	rewired
													0.422175	7	rewired
													0.449843	7	rewired
													0.390715	7	rewired
													0.434714	7	rewired
													0.390715	7	rewired
													0.412687	7	rewired
													0.457773	7	rewired
													0.396166	7	rewired
													0.435006	7	rewired
													0.393102	7	rewired
													0.434714	7	rewired
													0.430116	7	rewired
													0.397257	7	rewired
													0.431171	7	rewired
													0.40549	7	rewired
													0.4441	7	rewired
													0.431798	7	rewired
													0.453454	7	rewired
													0.434714	7	rewired
													0.447158	7	rewired
													0.40549	7	rewired
													0.457773	7	rewired
													0.446675	7	rewired
													0.430116	7	rewired
													0.457773	7	rewired
													0.396948	7	rewired
													0.429383	7	rewired
													0.423596	7	rewired
													0.446675	7	rewired
													0.439421	7	rewired
													0.422175	7	rewired
													0.432421	7	rewired
													0.397257	7	rewired
													0.430116	7	rewired
													0.426801	7	rewired
													0.431798	7	rewired
													0.397257	7	rewired
													0.432421	7	rewired
													0.426801	7	rewired
													0.361106	7	rewired
													0.432822	7	rewired
													0.401822	7	rewired
													0.461739	7	rewired
													0.434714	7	rewired
													0.426801	7	rewired
													0.405018	7	rewired
													0.457773	7	rewired
													0.366753	7	rewired
													0.457773	7	rewired
													0.393102	7	rewired
													0.431798	7	rewired
													0.393879	7	rewired
													0.409925	7	rewired
													0.429383	7	rewired
													0.408098	7	rewired
													0.412687	7	rewired
													0.361106	7	rewired
													0.480992	7	rewired
													0.432822	7	rewired
													0.393102	7	rewired
													0.432421	7	rewired
													0.396948	7	rewired
													0.361106	7	rewired
													0.430116	7	rewired
													0.446675	7	rewired
													0.457773	7	rewired
													0.446675	7	rewired
													0.480992	7	rewired
													0.408098	7	rewired
													0.397257	7	rewired
													0.427467	7	rewired
													0.456001	7	rewired
													0.439443	7	rewired
													0.432481	7	rewired
													0.418484	7	rewired
													0.448038	7	rewired
													0.438804	7	rewired
													0.427041	7	rewired
													0.452366	7	rewired
													0.436983	7	rewired
													0.359033	7	rewired
													0.462851	7	rewired
													0.379381	7	rewired
													0.359033	7	rewired
													0.359033	7	rewired
													0.433518	7	rewired
													0.343324	7	rewired
													0.401236	7	rewired
													0.40769	7	rewired
													0.421369	7	rewired
													0.412421	7	rewired
													0.430725	7	rewired
													0.464814	7	rewired
													0.41095	7	rewired
													0.407761	7	rewired
													0.448961	7	rewired
													0.47248	7	rewired
													0.397931	7	rewired
													0.425961	7	rewired
													0.483361	7	rewired
													0.391328	7	rewired
													0.430347	7	rewired
													0.407506	7	rewired
													0.462992	7	rewired
													0.454481	7	rewired
													0.42189	7	rewired
													0.483361	7	rewired
													0.483361	7	rewired
													0.39689	7	rewired
													0.393264	7	rewired
													0.433814	7	rewired
													0.415796	7	rewired
													0.48544	7	rewired
													0.443021	7	rewired
													0.454481	7	rewired
													0.435186	7	rewired
													0.412421	7	rewired
													0.439897	7	rewired
													0.415796	7	rewired
													0.47248	7	rewired
													0.449432	7	rewired
													0.421369	7	rewired
													0.407506	7	rewired
													0.436082	7	rewired
													0.439897	7	rewired
													0.391328	7	rewired
													0.391328	7	rewired
													0.436082	7	rewired
													0.434228	7	rewired
													0.41817	7	rewired
													0.407506	7	rewired
													0.430725	7	rewired
													0.41095	7	rewired
													0.449432	7	rewired
													0.449286	7	rewired
													0.43308	7	rewired
													0.391328	7	rewired
													0.448961	7	rewired
													0.43897	7	rewired
													0.41095	7	rewired
													0.464814	7	rewired
													0.43897	7	rewired
													0.47248	7	rewired
													0.41095	7	rewired
													0.483361	7	rewired
													0.407376	7	rewired
													0.43308	7	rewired
													0.448961	7	rewired
													0.430725	7	rewired
													0.421369	7	rewired
													0.395147	7	rewired
													0.412421	7	rewired
													0.41817	7	rewired
													0.439897	7	rewired
													0.448961	7	rewired
													0.456264	7	rewired
													0.449432	7	rewired
													0.407761	7	rewired
													0.434228	7	rewired
													0.407376	7	rewired
													0.43897	7	rewired
													0.47248	7	rewired
													0.449286	7	rewired
													0.412421	7	rewired
													0.449286	7	rewired
													0.441264	7	rewired
													0.443428	7	rewired
													0.437561	7	rewired
													0.419015	7	rewired
													0.444915	7	rewired
													0.447426	7	rewired
													0.415047	7	rewired
													0.479884	7	rewired
													0.418061	7	rewired
													0.433177	7	rewired
													0.415047	7	rewired
													0.448433	7	rewired
[truncated: 16,001 more rows]

## Sheet: Fig.4
mean diffusive probability		Prediction accuracy	Neighboring scale	Null modal		Observed CT maturation	Predicted CT maturation		Dominant likelihood map										Dominant node conjunction map		Dominant nodes										Dominant nodes_pspin											Diffusive probability (PFC)
0.593139		0.358562	1	rewired		-3.30788	1.2491		1	2	3	4	5	6	7	8	9				1	2	3	4	5	6	7	8	9		1	2	3	4	5	6	7	8	9			1	2	4	5	6	7	8	9
0.522856		0.385641	1	rewired		-2.31878	-1.18296		0.117124	0.175121	0.228778	0.279039	0.327648	0.373478	0.41646	0.456315	0.49293		0		0	0	0	0	0	0	0	0	0		0.607	0.68	0.688	0.698	0.692	0.681	0.664	0.63	0.592		0	0.00208393	0.00234896	0.00268004	0.00277614	0.0027761	0.00270948	0.00261129	0.00249986
0.460666		0.373421	1	rewired		-1.76232	-1.27427		0.0862665	0.144991	0.190935	0.241277	0.289436	0.335877	0.379727	0.420785	0.458788		0		0	0	0	0	0	0	0	0	0		0.581	0.637	0.708	0.727	0.725	0.725	0.706	0.687	0.666		0	0	0.000657057	0.00117427	0.00153528	0.00167982	0.0017306	0.0017161	0.00167173
0.419837		0.330473	1	rewired		-1.2679	3.21474		0.0835861	0.140057	0.192373	0.24473	0.293982	0.340782	0.384612	0.425455	0.463139		0		0	0	0	0	0	0	0	0	0		0.618	0.682	0.732	0.739	0.737	0.729	0.708	0.693	0.667		0	0	0.000525589	0.00110614	0.00148331	0.00165408	0.00171866	0.0017147	0.00167732
0.38757		0.289478	1	rewired		-0.91609	2.62963		0.0901718	0.14356	0.196655	0.245616	0.291868	0.33512	0.375489	0.413005	0.447701		0		0	0	0	0	0	0	0	0	0		0.637	0.749	0.757	0.768	0.76	0.747	0.723	0.691	0.65		0	0	0.000946801	0.00147045	0.0017591	0.00185757	0.00186774	0.00182985	0.00177031
0.362059		0.315839	1	rewired		-0.679624	0.937171		0.0993378	0.133722	0.177801	0.221928	0.266697	0.309671	0.350533	0.388931	0.424703		0		0	0	0	0	0	0	0	0	0		0.459	0.671	0.715	0.746	0.762	0.76	0.738	0.714	0.678		0	0	0.000758444	0.0014506	0.00168777	0.00179256	0.0017943	0.00175325	0.00169026
0.341099		0.354937	1	rewired		-0.517963	-0.325465		0.114174	0.145296	0.189088	0.229403	0.273053	0.3149	0.35522	0.393209	0.428706		0		0	0	0	0	0	0	0	0	0		0.424	0.637	0.686	0.722	0.728	0.725	0.704	0.676	0.646		0	0.00263747	0.00230503	0.00265935	0.00251656	0.00244519	0.00231001	0.00218275	0.00205585
0.323647		0.385641	1	rewired		-0.325597	2.36295		0.124296	0.158217	0.205462	0.248335	0.291991	0.333964	0.37409	0.411818	0.446922		0		0	0	0	0	0	0	0	0	0		0.552	0.696	0.707	0.713	0.704	0.691	0.661	0.636	0.598		0	0.00211489	0.00288882	0.00307829	0.00307524	0.00298451	0.00285393	0.00271314	0.00257267
0.308865		0.316535	1	rewired		-0.175882	2.14253		0.0697639	0.14011	0.192522	0.236414	0.278747	0.319251	0.357825	0.394085	0.427813		0		0	0	0	0	0	0	0	0	0		0.768	0.778	0.752	0.744	0.732	0.71	0.691	0.666	0.627		0	0	0.0018835	0.00202666	0.00215733	0.00214104	0.0020874	0.0020123	0.00192991
		0.385641	1	rewired		-0.0222067	1.85119		0.0544817	0.131004	0.183591	0.227835	0.270349	0.310802	0.349527	0.385979	0.419892		0		0	0	0	0	0	0	0	0	0		0.81	0.771	0.734	0.722	0.701	0.692	0.677	0.652	0.626		0	0	0.0013796	0.00176962	0.00196423	0.00202758	0.00202449	0.0019857	0.00192747
		0.353663	1	rewired		0.0496505	0.69009		0.0634898	0.146305	0.19729	0.243905	0.286431	0.326862	0.364957	0.400533	0.433395		0		0	0	0	0	0	0	0	0	0		0.843	0.762	0.734	0.711	0.692	0.673	0.653	0.628	0.606		0	0	0.00177212	0.00196139	0.00217263	0.00220116	0.00218544	0.002134	0.0020672
		0.354937	1	rewired		0.121365	1.17911		0.0882978	0.177859	0.225944	0.273883	0.315878	0.355715	0.392706	0.42707	0.458722		0		0	0	0	0	0	0	0	0	0		0.878	0.753	0.738	0.709	0.678	0.65	0.617	0.584	0.558		0	0.00182073	0.00279308	0.00306236	0.0031291	0.00307382	0.00297866	0.00286357	0.00274441
		0.354937	1	rewired		0.241225	3.50393		0.0845713	0.160618	0.199852	0.244163	0.285418	0.325728	0.363901	0.399778	0.433118		0		0	0	0	0	0	0	0	0	0		0.765	0.724	0.75	0.732	0.724	0.699	0.678	0.644	0.62		0	0	0.00241514	0.00236385	0.00252743	0.00245378	0.00237633	0.00227473	0.0021731
		0.316535	1	rewired		0.413649	1.59266		0.0933217	0.14556	0.186486	0.22764	0.268934	0.309408	0.348398	0.385315	0.419826		0		0	0	0	0	0	0	0	0	0		0.604	0.717	0.734	0.737	0.729	0.714	0.696	0.677	0.64		0	0	0.00198026	0.00208627	0.00222949	0.00219312	0.00212933	0.00204218	0.00195035
		0.356734	1	rewired		0.503793	2.6224		0.118448	0.182182	0.22127	0.265224	0.307441	0.347974	0.386048	0.421581	0.454518		0		0	0	0	0	0	0	0	0	0		0.601	0.671	0.728	0.734	0.717	0.694	0.655	0.634	0.594		0	0.00208393	0.00323758	0.00319312	0.00309313	0.00291576	0.00274358	0.00257936	0.00243015
		0.393342	1	rewired		0.633524	2.96185		0.0938059	0.166877	0.212526	0.259125	0.302737	0.344034	0.382637	0.418599	0.451917		0		0	0	0	0	0	0	0	0	0		0.705	0.672	0.723	0.74	0.74	0.715	0.684	0.647	0.616		0	0.00231397	0.00247411	0.00262403	0.00257819	0.00247568	0.00235305	0.00222628	0.00210515
		0.373421	1	rewired		0.684384	0.0337513		0.132376	0.239243	0.291366	0.341233	0.385531	0.42763	0.466706	0.502885	0.536042		0		0	0	0	0	0	0	0	0	0		0.746	0.669	0.693	0.666	0.646	0.616	0.581	0.549	0.517		0	0	0.00309988	0.00350408	0.0037217	0.0036395	0.00350289	0.00333761	0.00317449
		0.372489	1	rewired		0.731763	0.630429		0.13758	0.21477	0.257783	0.298648	0.337325	0.374278	0.408956	0.44134	0.471398		0		0	0	0	0	0	0	0	0	0		0.462	0.598	0.64	0.639	0.619	0.606	0.585	0.556	0.532		0	0.0121279	0.00716404	0.00590858	0.00481265	0.00412549	0.00363037	0.00325815	0.00296695
		0.295369	1	rewired		0.929759	0.182412		0.0924064	0.178429	0.227364	0.275279	0.317506	0.357439	0.394486	0.428864	0.460514		0		0	0	0	0	0	0	0	0	0		0.863	0.765	0.748	0.714	0.684	0.655	0.62	0.587	0.56		0	0.00180419	0.00273867	0.00308069	0.00313516	0.00308628	0.00299126	0.00287766	0.00275953
		0.391271	1	rewired		0.999323	0.753611		0.0963486	0.193943	0.239467	0.283971	0.323882	0.361652	0.396834	0.429566	0.45984		0		0	0	0	0	0	0	0	0	0		0.772	0.71	0.736	0.711	0.687	0.659	0.628	0.6	0.565		0	0.00689103	0.00373198	0.00376412	0.00325624	0.00299619	0.00275817	0.00256903	0.00240678
		0.32131	1	rewired		1.10485	2.62998		0.122978	0.276945	0.344066	0.390928	0.425794	0.457196	0.485724	0.511957	0.536036		0		0	0	0	0	0	0	0	0	0		0.09	0.082	0.152	0.184	0.217	0.236	0.261	0.275	0.285		0.0794118	0.0194039	0.0178506	0.010844	0.00834481	0.00641848	0.00522591	0.00436142	0.00372974
		0.399704	1	rewired		1.17071	1.64219		0.164726	0.256167	0.317576	0.361034	0.398266	0.431597	0.462758	0.491971	0.519292		0		0	0	0	0	0	0	0	0	0		0.134	0.198	0.225	0.25	0.266	0.291	0.312	0.322	0.335		0	0.0141158	0.00844292	0.00787956	0.0060618	0.0051009	0.00427534	0.00369402	0.00324234
		0.340347	1	rewired		1.25148	2.48392		0.134867	0.221022	0.272456	0.313263	0.351621	0.388682	0.424661	0.459186	0.491862		0		0	0	0	0	0	0	0	0	0		0.385	0.41	0.422	0.42	0.426	0.425	0.422	0.423	0.424		0	0.00537942	0.00519734	0.00493854	0.00436511	0.00385351	0.00342278	0.00307295	0.00278877
		0.364274	1	rewired		1.34828	0.704483		0.151855	0.23319	0.279585	0.321806	0.361465	0.399458	0.435498	0.469337	0.500727		0		0	0	0	0	0	0	0	0	0		0.534	0.484	0.467	0.454	0.434	0.42	0.415	0.416	0.415		0	0.00335743	0.00446004	0.00451474	0.00431774	0.00404263	0.00376578	0.00351153	0.0032847
		0.305017	1	rewired		1.4196	2.20325		0.122175	0.190543	0.237741	0.281064	0.322708	0.363137	0.401879	0.438573	0.47285		0		0	0	0	0	0	0	0	0	0		0.616	0.581	0.56	0.537	0.52	0.499	0.484	0.477	0.465		0	0	0.00283895	0.0029169	0.0031278	0.0030511	0.00295262	0.00282137	0.0026889
		0.353509	1	rewired		1.48901	2.99479		0.156261	0.288803	0.352652	0.393472	0.425737	0.452795	0.47653	0.497775	0.51708		0		0	0	0	0	0	0	0	0	0		0.255	0.291	0.272	0.286	0.296	0.315	0.332	0.348	0.357		0	0.00389706	0.00361944	0.00389902	0.00343232	0.00314781	0.00285238	0.00262165	0.00242749
		0.383332	1	rewired		1.56669	2.04871		0.0998833	0.1991	0.255522	0.301539	0.342976	0.381084	0.416135	0.448294	0.477657		0		0	0	0	0	0	0	0	0	0		0.622	0.55	0.511	0.479	0.463	0.455	0.447	0.446	0.446		0	0	0.00163531	0.00195514	0.00214732	0.00215237	0.00211014	0.00203604	0.00195335
		0.36901	1	rewired		1.63173	3.5505		0.0959149	0.155198	0.203713	0.2484	0.292641	0.335824	0.377576	0.417334	0.454656		0		0	0	0	0	0	0	0	0	0		0.697	0.682	0.652	0.629	0.614	0.594	0.568	0.544	0.528		0	0	0.000727175	0.00150135	0.00187295	0.00208689	0.00216766	0.00217978	0.00214896
		0.339456	1	rewired		1.67955	1.9549		0.111396	0.192593	0.244917	0.291606	0.337979	0.38342	0.427294	0.468856	0.507558		0		0	0	0	0	0	0	0	0	0		0.743	0.691	0.666	0.651	0.635	0.611	0.58	0.558	0.534		0	0	0.00169167	0.00243421	0.00279333	0.00293909	0.00295108	0.00290098	0.00281649
		0.295369	1	rewired		1.77338	2.70234		0.111016	0.161166	0.211331	0.256748	0.302576	0.347242	0.390349	0.431226	0.469414		0		0	0	0	0	0	0	0	0	0		0.679	0.689	0.657	0.636	0.62	0.601	0.57	0.551	0.529		0	0	0.000827683	0.00158282	0.00201532	0.00227556	0.00238246	0.0024081	0.00238136
		0.344567	1	rewired		1.86398	2.37819		0.126959	0.213525	0.269588	0.319334	0.3629	0.402009	0.436968	0.468305	0.496376		0		0	0	0	0	0	0	0	0	0		0.667	0.623	0.587	0.548	0.516	0.504	0.492	0.48	0.488		0	0	0.000993619	0.00152845	0.00197124	0.00219744	0.00232275	0.00236582	0.00236314
		0.358562	1	rewired		1.96907	3.09324		0.0880068	0.152648	0.199649	0.246089	0.292187	0.337104	0.380339	0.421289	0.459533		0		0	0	0	0	0	0	0	0	0		0.745	0.701	0.677	0.663	0.644	0.619	0.595	0.562	0.544		0	0	0.000207968	0.000990401	0.00145781	0.00178038	0.00194245	0.00201488	0.00202621
		0.357276	1	rewired		2.05442	1.81017		0.0850356	0.18606	0.246459	0.297477	0.342774	0.384346	0.422202	0.456545	0.48754		0		0	0	0	0	0	0	0	0	0		0.66	0.616	0.625	0.604	0.574	0.557	0.541	0.525	0.522		0	0	0.000218368	0.000848299	0.00116346	0.00138299	0.0014807	0.00151818	0.00151525
		0.364206	1	rewired		2.12569	4.46819		0.0782904	0.17799	0.232946	0.282381	0.324706	0.363863	0.399777	0.432801	0.46298		0		0	0	0	0	0	0	0	0	0		0.862	0.753	0.726	0.682	0.66	0.634	0.608	0.583	0.553		0	0.00205882	0.00232569	0.00246402	0.00250071	0.00247139	0.00240932	0.00233086	0.00224514
		0.364206	1	rewired		2.20843	2.99495		0.147534	0.27662	0.325931	0.36858	0.402151	0.433523	0.46242	0.489374	0.514369		0		0	0	0	0	0	0	0	0	0		0.305	0.282	0.335	0.339	0.352	0.353	0.357	0.351	0.347		0.0502451	0.0125613	0.0126446	0.00869367	0.00739696	0.00620121	0.00541835	0.00478586	0.0042859
		0.411626	1	rewired		2.24659	4.50518		0.149492	0.22437	0.271907	0.302692	0.325786	0.345977	0.365496	0.38509	0.404958		0.111111		1	0	0	0	0	0	0	0	0		0.034	0.089	0.127	0.174	0.221	0.252	0.287	0.305	0.329		0	0.01125	0.00837588	0.00883279	0.00800303	0.00741084	0.00672763	0.00610075	0.00551765
		0.358562	1	rewired		2.33873	2.59887		0.124841	0.21622	0.264218	0.310312	0.349453	0.385596	0.418415	0.448513	0.476037		0		0	0	0	0	0	0	0	0	0		0.572	0.475	0.514	0.502	0.504	0.494	0.49	0.479	0.455		0	0.00689103	0.00518167	0.00488359	0.00458866	0.00433006	0.00408721	0.00384876	0.00362054
		0.320737	1	rewired		2.41293	3.16699		0.0790119	0.147854	0.206939	0.253584	0.296821	0.336815	0.37417	0.408777	0.440586		0		0	0	0	0	0	0	0	0	0		0.709	0.742	0.679	0.671	0.652	0.636	0.624	0.603	0.581		0	0.00261438	0.00170849	0.00214426	0.0021942	0.00223355	0.00220416	0.00214879	0.00207529
		0.383332	1	rewired		2.47764	3.84358		0.0920073	0.15055	0.196727	0.242729	0.286321	0.327746	0.36628	0.401753	0.434116		0		0	0	0	0	0	0	0	0	0		0.663	0.657	0.66	0.653	0.646	0.642	0.628	0.616	0.602		0	0	0.000986082	0.00141745	0.00180894	0.00201657	0.00213981	0.00218989	0.00219554
		0.390348	1	rewired		2.55408	2.74456		0.136938	0.215827	0.260994	0.295138	0.32411	0.350257	0.374961	0.398609	0.421464		0		0	0	0	0	0	0	0	0	0		0.329	0.393	0.451	0.468	0.481	0.488	0.495	0.5	0.503		0	0.00232198	0.00259068	0.00385138	0.00417163	0.0043688	0.00433859	0.00422257	0.0040478
		0.327697	1	rewired		2.63129	2.96115		0.0970219	0.14	0.182392	0.224903	0.268162	0.30965	0.348523	0.384279	0.416869		0		0	0	0	0	0	0	0	0	0		0.515	0.635	0.654	0.668	0.663	0.667	0.658	0.65	0.632		0	0	0.000678872	0.000920495	0.00122989	0.00143503	0.0015859	0.00167901	0.00173058
		0.3602	1	rewired		2.69855	3.88503		0.0910732	0.152009	0.192187	0.235428	0.277	0.316486	0.353192	0.386974	0.417928		0		0	0	0	0	0	0	0	0	0		0.553	0.615	0.65	0.661	0.669	0.672	0.661	0.648	0.642		0	0	0.000678872	0.00104816	0.0014169	0.0016448	0.00180157	0.00188827	0.00192866
		0.319575	1	rewired		2.75558	3.00619		0.127806	0.207431	0.235668	0.256144	0.274417	0.292457	0.310508	0.328814	0.347227		0		0	0	0	0	0	0	0	0	0		0.547	0.514	0.556	0.571	0.591	0.6	0.611	0.619	0.625		0	0	0.00256651	0.00412594	0.00488638	0.00526593	0.00535364	0.00529517	0.00514405
		0.344567	1	rewired		2.82081	2.06046		0.116908	0.166213	0.190895	0.215478	0.238605	0.26109	0.282492	0.303151	0.323008		0		0	0	0	0	0	0	0	0	0		0.544	0.574	0.609	0.618	0.643	0.651	0.662	0.673	0.683		0	0	0.000116713	0.000917423	0.00148474	0.00193125	0.00225267	0.00247377	0.00261589
		0.360911	1	rewired		2.90855	3.07682		0.0981642	0.14641	0.18074	0.207094	0.23414	0.259924	0.284878	0.308629	0.331346		0		0	0	0	0	0	0	0	0	0		0.302	0.431	0.452	0.49	0.512	0.53	0.54	0.55	0.561		0	0	0	0.000626377	0.000972478	0.00129989	0.00151939	0.0016777	0.00177859
		0.390348	1	rewired		2.98581	3.16622		0.0820815	0.1413	0.175146	0.204406	0.230811	0.256629	0.281017	0.304555	0.326916		0		0	0	0	0	0	0	0	0	0		0.603	0.655	0.679	0.701	0.712	0.718	0.723	0.719	0.725		0	0	0	2.45087e-05	0.000312557	0.000581218	0.000847105	0.00106881	0.00124733
		0.358562	1	rewired		3.05242	3.18516		0.0837845	0.144246	0.174397	0.202837	0.227778	0.252263	0.275866	0.298938	0.321344		0		0	0	0	0	0	0	0	0	0		0.818	0.801	0.822	0.815	0.816	0.816	0.815	0.812	0.806		0	0	0	0.000342553	0.0007316	0.00115118	0.00151582	0.00181697	0.00204657
		0.377079	1	rewired		3.15996	3.56432		0.0579041	0.152703	0.208748	0.254614	0.290258	0.322058	0.351184	0.378105	0.403145		0		0	0	0	0	0	0	0	0	0		0.78	0.706	0.768	0.765	0.769	0.765	0.755	0.741	0.727		0	0	0	1.76296e-05	0.000103842	0.00026254	0.000427878	0.000589815	0.000731599
		0.38165	1	rewired		3.19596	5.91115		0.101281	0.154889	0.195828	0.232274	0.265076	0.295962	0.324741	0.351919	0.377463		0		0	0	0	0	0	0	0	0	0		0.794	0.84	0.854	0.86	0.858	0.848	0.842	0.838	0.833		0	0	0.00010511	0.000384529	0.000731595	0.00108428	0.00139422	0.00165293	0.00185374
		0.372773	1	rewired		3.25035	2.14893		0.101616	0.137693	0.180969	0.225033	0.270356	0.314143	0.355109	0.392502	0.426133		0		0	0	0	0	0	0	0	0	0		0.524	0.627	0.623	0.617	0.612	0.604	0.594	0.575	0.553		0	0	0.00048998	0.000734504	0.000954929	0.00114682	0.00128679	0.00138793	0.00145324
		0.372773	1	rewired		3.31776	2.48867		0.117708	0.174255	0.197545	0.2195	0.239336	0.258769	0.277591	0.296151	0.314475		0		0	0	0	0	0	0	0	0	0		0.448	0.445	0.484	0.505	0.527	0.534	0.552	0.571	0.587		0	0	0.00177252	0.00282308	0.00347327	0.00378609	0.00392074	0.00393663	0.0038826
		0.399758	1	rewired		3.37797	1.485		0.116515	0.188087	0.223229	0.247254	0.268088	0.286973	0.305142	0.322935	0.340724		0		0	0	0	0	0	0	0	0	0		0.428	0.363	0.337	0.337	0.338	0.35	0.367	0.379	0.395		0	0.00466629	0.00660039	0.00816922	0.00849301	0.00838648	0.00800079	0.00750817	0.00697645
		0.358562	1	rewired		3.45118	3.52796		0.0511176	0.0999313	0.137647	0.177026	0.211376	0.242092	0.26909	0.293644	0.316542		0		0	0	0	0	0	0	0	0	0		0.744	0.661	0.631	0.585	0.563	0.538	0.524	0.518	0.52		0	0	0.000408497	0.00173022	0.00258989	0.00324519	0.00361726	0.00379711	0.00383453
		0.399758	1	rewired		3.51667	3.3723		0.101779	0.174939	0.213812	0.244223	0.268771	0.290771	0.311161	0.330755	0.349982		0		0	0	0	0	0	0	0	0	0		0.391	0.257	0.242	0.22	0.222	0.228	0.242	0.254	0.277		0	0	0.00766336	0.00857351	0.00949497	0.00922741	0.0087488	0.00808925	0.00741047
		0.368525	1	rewired		3.55397	2.21153		0.132284	0.20302	0.238374	0.264818	0.28663	0.306841	0.326228	0.34537	0.364502		0		0	0	0	0	0	0	0	0	0		0.098	0.067	0.064	0.072	0.089	0.112	0.129	0.147	0.164		0	0.0215498	0.0177565	0.0182492	0.0159043	0.0141389	0.0123269	0.0107849	0.00944067
		0.377079	1	rewired		3.60514	1.7688		0.183764	0.230816	0.259854	0.278196	0.295437	0.311762	0.328165	0.34481	0.361864		0.111111		1	0	0	0	0	0	0	0	0		0.043	0.071	0.089	0.114	0.148	0.159	0.185	0.214	0.239		0	0.0153092	0.016112	0.0160746	0.0149069	0.0135148	0.0121047	0.0107926	0.00961502
		0.362083	1	rewired		3.633	2.17966		0.174455	0.22644	0.259587	0.278383	0.296024	0.312355	0.328843	0.345576	0.362755		0		0	0	0	0	0	0	0	0	0		0.051	0.098	0.121	0.15	0.174	0.197	0.221	0.249	0.278		0	0.00972144	0.0119385	0.0127876	0.0123163	0.0114724	0.0104638	0.00946147	0.00852173
		0.399758	1	rewired		3.69914	2.94562		0.126198	0.208823	0.24096	0.261893	0.278901	0.29557	0.312244	0.3293	0.346792		0		0	0	0	0	0	0	0	0	0		0.183	0.247	0.254	0.288	0.313	0.34	0.372	0.387	0.398		0	0	0.00446282	0.00592926	0.00657525	0.00660446	0.00635555	0.00598188	0.00556562
		0.361821	1	rewired		3.78346	2.91138		0.142038	0.208493	0.236121	0.257606	0.27531	0.292476	0.309491	0.326755	0.344317		0		0	0	0	0	0	0	0	0	0		0.195	0.218	0.272	0.315	0.353	0.393	0.414	0.435	0.449		0	0	0.00450232	0.00512488	0.005764	0.00576266	0.00561891	0.00535089	0.0050458
		0.362083	1	rewired		3.80735	3.85409		0.124839	0.208242	0.24662	0.277743	0.298262	0.317285	0.33541	0.353877	0.372761		0.111111		1	0	0	0	0	0	0	0	0		0.04	0.082	0.145	0.182	0.232	0.258	0.294	0.321	0.339		0	0	0.00697134	0.00667736	0.00712894	0.00673752	0.0063127	0.00579767	0.00529664
		0.366154	1	rewired		3.84854	1.30078		0.167618	0.237686	0.279986	0.302872	0.323971	0.343069	0.362304	0.381659	0.401355		0.222222		1	1	0	0	0	0	0	0	0		0.009	0.032	0.05	0.089	0.111	0.137	0.165	0.195	0.213		0	0.0226039	0.0146547	0.0145967	0.0122888	0.0108909	0.0095052	0.0083658	0.00737625
		0.365492	1	rewired		3.88287	3.4493		0.157012	0.216878	0.248102	0.270819	0.290917	0.309812	0.328272	0.346662	0.365178		0		0	0	0	0	0	0	0	0	0		0.068	0.051	0.059	0.072	0.092	0.114	0.138	0.15	0.171		0	0.0240747	0.0203823	0.0197443	0.0172778	0.0152296	0.013278	0.0116058	0.0101632
		0.362083	1	rewired		3.93965	1.79472		0.117295	0.188572	0.23085	0.260307	0.284809	0.306801	0.327606	0.347793	0.367733		0		0	0	0	0	0	0	0	0	0		0.159	0.13	0.108	0.106	0.117	0.127	0.139	0.154	0.171		0	0.0136166	0.0146138	0.0150209	0.0138191	0.0124827	0.0110873	0.00980874	0.00866694
		0.379607	1	rewired		3.96752	3.25982		0.138724	0.217782	0.261285	0.291223	0.316673	0.339683	0.36169	0.38307	0.404146		0.333333		0	1	1	1	0	0	0	0	0		0.07	0.042	0.036	0.046	0.06	0.074	0.089	0.111	0.131		0	0.0255204	0.0193394	0.0189643	0.0160691	0.0140013	0.0120379	0.0104211	0.00904893
		0.339456	1	rewired		4.01037	0.792536		0.176192	0.240408	0.279441	0.307973	0.333183	0.356947	0.379955	0.402569	0.42489		0.555556		1	1	1	1	1	0	0	0	0		0.007	0.008	0.011	0.018	0.032	0.05	0.069	0.085	0.106		0.0710784	0.0350272	0.0335886	0.024501	0.020308	0.0164589	0.0137457	0.0115727	0.00987146
		0.366154	1	rewired		4.0747	3.76663		0.158275	0.230692	0.269721	0.298219	0.322924	0.346413	0.36934	0.392036	0.414567		0.555556		1	1	1	1	1	0	0	0	0		0.005	0.004	0.006	0.009	0.028	0.052	0.072	0.086	0.105		0.0849673	0.035263	0.0348321	0.0242884	0.0199955	0.0159693	0.0132391	0.01107	0.00939617
		0.383332	1	rewired		4.13193	4.58553		0.167434	0.235793	0.262193	0.285856	0.305943	0.325869	0.345377	0.364975	0.38468		0.444444		1	1	1	1	0	0	0	0	0		0.032	0.014	0.026	0.044	0.061	0.08	0.104	0.128	0.147		0.0678733	0.025641	0.0298175	0.0227743	0.0196975	0.0164587	0.0140499	0.012032	0.0103968
		0.295369	1	rewired		4.21633	3.21421		0.181612	0.270019	0.293367	0.318112	0.338721	0.360073	0.381218	0.40255	0.423931		0.555556		1	1	1	1	1	0	0	0	0		0.005	0	0.007	0.011	0.041	0.061	0.079	0.096	0.124		0.0710784	0.042135	0.0329412	0.0245274	0.0196042	0.015875	0.0131771	0.0110927	0.00946226
		0.358711	1	rewired		4.26274	3.4999		0.174458	0.280296	0.335286	0.366153	0.39109	0.414766	0.437934	0.460855	0.483396		0.444444		1	1	1	1	0	0	0	0	0		0.001	0.002	0.017	0.042	0.072	0.099	0.123	0.146	0.164		0.0794118	0.0275105	0.0246963	0.0164192	0.013281	0.0105923	0.0088421	0.00747549	0.00642758
		0.295369	1	rewired		4.30802	2.61014		0.203611	0.286626	0.344616	0.384875	0.420067	0.451326	0.480355	0.507439	0.532801		0.555556		1	1	1	1	1	0	0	0	0		0	0	0.001	0.009	0.039	0.056	0.077	0.094	0.109		0.0651261	0.0575103	0.0311722	0.0238037	0.0169759	0.0132799	0.0105519	0.0086693	0.00725768
		0.38558	1	rewired		4.36448	3.55159		0.173269	0.264866	0.318208	0.354494	0.387298	0.416631	0.444655	0.47131	0.496807		0.666667		1	1	1	1	1	1	0	0	0		0.002	0	0	0.008	0.026	0.048	0.067	0.091	0.104		0.0794118	0.0541122	0.0312266	0.0243383	0.0174844	0.0138052	0.0109888	0.00903756	0.00755577
		0.399704	1	rewired		4.39552	2.97789		0.233344	0.298962	0.356779	0.39215	0.425171	0.454259	0.481752	0.507617	0.532126		0.666667		1	1	1	1	1	1	0	0	0		0	0	0.001	0.007	0.028	0.044	0.059	0.083	0.096		0	0.0726462	0.0307375	0.0260457	0.0183487	0.0146066	0.0116561	0.00963017	0.00808641
		0.298609	1	rewired		4.44703	3.4853		0.147079	0.268777	0.34273	0.400693	0.443237	0.478819	0.508947	0.535603	0.559457		0.333333		1	1	1	0	0	0	0	0	0		0.008	0.008	0.035	0.073	0.101	0.128	0.147	0.165	0.182		0.0919118	0.0248587	0.0257645	0.0146811	0.0114876	0.00842874	0.00670531	0.00541947	0.00451922
		0.32131	1	rewired		4.57052	4.05363		0.155802	0.283252	0.326106	0.371421	0.407156	0.441327	0.472516	0.50148	0.528177		0		0	0	0	0	0	0	0	0	0		0.173	0.194	0.302	0.334	0.357	0.361	0.362	0.363	0.354		0.0511509	0.0180043	0.0168081	0.0106239	0.00841423	0.00654431	0.0054109	0.00457074	0.00396224
		0.295369	1	rewired		4.66329	4.27339		0.133581	0.257438	0.315206	0.360178	0.398981	0.435308	0.469215	0.500827	0.530075		0		0	0	0	0	0	0	0	0	0		0.382	0.41	0.461	0.483	0.499	0.495	0.482	0.472	0.462		0	0.0114595	0.00688341	0.00656638	0.00510727	0.00437162	0.00373182	0.0032819	0.00292883
		0.362083	1	rewired		4.75385	3.92732		0.204912	0.300401	0.368025	0.418501	0.458148	0.490812	0.519062	0.544418	0.567555		0.222222		1	1	0	0	0	0	0	0	0		0.009	0.035	0.056	0.09	0.116	0.133	0.158	0.172	0.19		0.0571895	0.0266729	0.0211994	0.0144674	0.0111057	0.00857639	0.00691823	0.0057125	0.00483467
		0.358562	1	rewired		4.81084	4.7165		0.217399	0.342037	0.402989	0.44325	0.47415	0.499357	0.521241	0.540762	0.558505		0		0	0	0	0	0	0	0	0	0		0.094	0.116	0.123	0.145	0.168	0.191	0.214	0.231	0.249		0	0.0206354	0.0115152	0.0103391	0.00801778	0.006754	0.00572573	0.00499306	0.00442691
		0.298609	1	rewired		4.84746	5.39429		0.186456	0.318256	0.386502	0.42859	0.459165	0.482791	0.50228	0.519059	0.534036		0		0	0	0	0	0	0	0	0	0		0.275	0.235	0.2	0.213	0.218	0.232	0.249	0.271	0.292		0	0.0061463	0.00487366	0.00488666	0.0043644	0.003987	0.00363668	0.00335341	0.00311689
		0.372489	1	rewired		4.90393	4.63435		0.235055	0.360511	0.420806	0.466935	0.499992	0.526586	0.548382	0.567185	0.5838		0.333333		1	1	1	0	0	0	0	0	0		0.023	0.021	0.036	0.05	0.067	0.086	0.104	0.124	0.146		0.0450368	0.0242698	0.0205978	0.014291	0.0115976	0.00922927	0.00769233	0.00651101	0.00563188
		0.38558	1	rewired		4.99709	4.83705		0.21165	0.322271	0.382456	0.424393	0.459122	0.488769	0.51506	0.53867	0.560117		0.777778		1	1	1	1	1	1	1	0	0		0.006	0.007	0.012	0.019	0.026	0.037	0.045	0.06	0.074		0.0544118	0.0311734	0.0236114	0.0181568	0.0144244	0.0117975	0.00983043	0.00833441	0.00716181
		0.38165	1	rewired		5.0459	5.12744		0.183984	0.325454	0.397971	0.446794	0.481389	0.507866	0.528859	0.546262	0.561183		0		0	0	0	0	0	0	0	0	0		0.117	0.056	0.054	0.062	0.068	0.092	0.115	0.138	0.164		0	0.0118277	0.00853951	0.00746455	0.00636257	0.00548295	0.00478464	0.00422345	0.00377291
		0.360911	1	rewired		5.1124	2.42527		0.15367	0.281643	0.355302	0.407656	0.445865	0.474823	0.497591	0.516229	0.532102		0		0	0	0	0	0	0	0	0	0		0.325	0.241	0.202	0.187	0.193	0.202	0.212	0.226	0.246		0	0.00469317	0.0041318	0.004236	0.00383587	0.00354371	0.00324399	0.00299171	0.00277218
		0.372773	1	rewired		5.17389	3.31769		0.128498	0.257624	0.329132	0.383552	0.423037	0.453602	0.4777	0.497541	0.514486		0		0	0	0	0	0	0	0	0	0		0.461	0.333	0.278	0.261	0.262	0.264	0.279	0.291	0.309		0	0	0.00171983	0.00196653	0.00213644	0.00213032	0.00208726	0.00201807	0.00194403
		0.295369	1	rewired		5.21803	3.35743		0.133109	0.248498	0.313424	0.365813	0.406906	0.439673	0.465874	0.487373	0.505538		0		0	0	0	0	0	0	0	0	0		0.518	0.394	0.363	0.331	0.323	0.324	0.329	0.336	0.345		0	0	0.000265296	0.000964581	0.00139013	0.00164099	0.00178523	0.00185402	0.00187817
		0.358711	1	rewired		5.27397	3.21489		0.12702	0.2409	0.311919	0.370722	0.416814	0.453114	0.481553	0.504289	0.522948		0		0	0	0	0	0	0	0	0	0		0.483	0.297	0.247	0.212	0.208	0.208	0.213	0.22	0.235		0	0	0.00221813	0.00268549	0.00297013	0.0029924	0.00292814	0.00281256	0.00267973
		0.358711	1	rewired		5.41262	3.37966		0.14615	0.252167	0.328575	0.38869	0.436053	0.472629	0.501277	0.524171	0.542974		0		0	0	0	0	0	0	0	0	0		0.258	0.142	0.103	0.092	0.089	0.098	0.109	0.125	0.137		0	0.00804841	0.00703861	0.00692109	0.00610857	0.00546973	0.00486269	0.00435024	0.00391061
		0.389515	1	rewired		5.46377	5.94279		0.122944	0.226397	0.296198	0.355048	0.402063	0.44082	0.472678	0.499476	0.522444		0		0	0	0	0	0	0	0	0	0		0.202	0.141	0.113	0.092	0.086	0.085	0.093	0.11	0.123		0	0.00947712	0.0101256	0.0093969	0.00848501	0.00752597	0.00665513	0.00588697	0.00522291
		0.339456	1	rewired		5.49784	8.36457		0.12004	0.2099	0.284217	0.346529	0.399569	0.442102	0.476085	0.50323	0.525327		0		0	0	0	0	0	0	0	0	0		0.438	0.327	0.241	0.209	0.185	0.182	0.184	0.187	0.202		0	0	0.00226961	0.00327548	0.00363278	0.00371686	0.00362731	0.00346723	0.00327405
		0.38558	1	rewired		5.61217	3.67505		0.110216	0.19972	0.266435	0.325524	0.376013	0.417952	0.451897	0.479366	0.501854		0		0	0	0	0	0	0	0	0	0		0.487	0.442	0.392	0.357	0.322	0.295	0.289	0.297	0.306		0	0	0.000239325	0.000942708	0.00138198	0.0016766	0.00184383	0.00192498	0.00194861
		0.32131	1	rewired		5.75653	1.87698		0.117506	0.233206	0.295752	0.348569	0.390076	0.423641	0.450781	0.473277	0.492446		0		0	0	0	0	0	0	0	0	0		0.546	0.475	0.468	0.447	0.423	0.415	0.413	0.419	0.421		0	0	9.95069e-05	0.000415949	0.00071228	0.000952994	0.00112728	0.00124738	0.00132567
		0.390348	1	rewired		5.82449	5.39683		0.106418	0.197726	0.263301	0.319658	0.367422	0.40695	0.439336	0.465976	0.488252		0		0	0	0	0	0	0	0	0	0		0.566	0.535	0.519	0.499	0.477	0.453	0.445	0.434	0.435		0	0	3.22497e-05	0.000221613	0.00053172	0.000805864	0.0010217	0.00117937	0.00128702
		0.298609	1	rewired		5.95304	3.91533		0.113246	0.185648	0.249575	0.308357	0.361602	0.407521	0.446105	0.478106	0.504749		0		0	0	0	0	0	0	0	0	0		0.488	0.468	0.409	0.363	0.325	0.305	0.299	0.294	0.3		0	0	0.000163905	0.00118569	0.00180946	0.00223705	0.00246356	0.00256544	0.00258155
		0.38165	1	rewired		6.0498	5.32481		0.110924	0.18415	0.25425	0.314668	0.369505	0.415367	0.453321	0.484316	0.509891		0		0	0	0	0	0	0	0	0	0		0.397	0.39	0.304	0.265	0.238	0.221	0.218	0.223	0.229		0	0	0.0011058	0.00237216	0.00279333	0.0030557	0.00308935	0.00303536	0.00292121
		0.383175	1	rewired		6.21183	3.04581		0.107012	0.197169	0.25387	0.297218	0.330528	0.359679	0.385335	0.408946	0.431073		0		0	0	0	0	0	0	0	0	0		0.402	0.312	0.273	0.233	0.218	0.217	0.216	0.23	0.242		0	0	0.00515008	0.00642097	0.00727229	0.00722457	0.00694131	0.00648951	0.00599955
		0.379607	1	rewired		6.34477	5.36112		0.0628226	0.113073	0.161818	0.203267	0.240099	0.2716	0.299365	0.324343	0.347601		0		0	0	0	0	0	0	0	0	0		0.603	0.57	0.494	0.441	0.405	0.385	0.383	0.382	0.384		0	0	0.00179559	0.00360262	0.00441624	0.00489609	0.00499576	0.00492119	0.00472637
		0.357276	1	rewired		6.48355	1.66724		0.0348935	0.0788717	0.114484	0.154942	0.192532	0.226749	0.257096	0.284414	0.309615		0		0	0	0	0	0	0	0	0	0		0.805	0.729	0.713	0.678	0.635	0.619	0.608	0.599	0.583		0	0	0	0.000493582	0.00128968	0.00191167	0.00239161	0.00268869	0.00285234
		0.379607	1	rewired		6.61436	5.21856		0.08138	0.131892	0.186111	0.230708	0.271957	0.307868	0.339575	0.367846	0.393668		0		0	0	0	0	0	0	0	0	0		0.587	0.637	0.547	0.507	0.482	0.46	0.445	0.444	0.448		0	0	0.000341723	0.00197538	0.00286201	0.00350379	0.00380296	0.00391452	0.00388933
		0.319575	1	rewired		6.84735	4.3352		0.0832789	0.150913	0.210995	0.269437	0.324181	0.37298	0.4148	0.449926	0.479308		0		0	0	0	0	0	0	0	0	0		0.612	0.613	0.585	0.544	0.508	0.489	0.471	0.458	0.456		0	0	0	0.000225786	0.000597655	0.000916272	0.00117015	0.00134767	0.00146385
		0.344299	1	rewired		7.19205	5.87276		0.087082	0.149592	0.20915	0.264373	0.315685	0.360779	0.399548	0.432444	0.460434		0		0	0	0	0	0	0	0	0	0		0.676	0.703	0.688	0.672	0.662	0.646	0.636	0.63	0.629		0	0	0	6.8494e-05	0.000212023	0.000416194	0.000610296	0.000781202	0.000919011
		0.371748	1	rewired		7.5627	4.38914		0.0987772	0.185546	0.25103	0.303915	0.348681	0.385683	0.416468	0.442487	0.464932		0		0	0	0	0	0	0	0	0	0		0.653	0.68	0.668	0.656	0.648	0.641	0.632	0.62	0.62		0	0	0	0.000120782	0.000283465	0.000459153	0.00062232	0.000761472	0.000874668
		0.344997	1	rewired		-3.10907	-0.0664972		0.0585926	0.102973	0.144137	0.180157	0.216805	0.251363	0.284645	0.315496	0.344411		0		0	0	0	0	0	0	0	0	0		0.838	0.881	0.881	0.883	0.885	0.887	0.882	0.877	0.873		0	0	0	2.33912e-05	0.000104048	0.000178816	0.000255193	0.000327106	0.000395114
		0.369216	1	rewired		-2.26188	0.663465		0.0551934	0.128095	0.170867	0.215756	0.256921	0.29589	0.331558	0.364093	0.393534		0		0	0	0	0	0	0	0	0	0		0.881	0.823	0.834	0.834	0.835	0.835	0.833	0.839	0.839		0	0	0	5.66246e-05	0.000132484	0.000225866	0.000331459	0.000438612	0.000541286
		0.340393	1	rewired		-1.6773	2.0151		0.0509538	0.101728	0.15084	0.199765	0.248041	0.294177	0.336749	0.375134	0.409274		0		0	0	0	0	0	0	0	0	0		0.831	0.825	0.815	0.808	0.807	0.811	0.808	0.807	0.8		0	0	0	4.03661e-06	6.24358e-05	0.000178123	0.000316645	0.000456322	0.000584563
		0.382597	1	rewired		-1.2164	2.00703		0.0725488	0.14746	0.204299	0.260812	0.313416	0.361118	0.402975	0.439048	0.470006		0		0	0	0	0	0	0	0	0	0		0.749	0.69	0.691	0.663	0.653	0.637	0.625	0.611	0.605		0	0	0	8.0166e-05	0.000331761	0.000623878	0.000884884	0.00109803	0.00125726
		0.337913	1	rewired		-0.911011	1.05155		0.074705	0.113657	0.15834	0.198032	0.234414	0.267049	0.29622	0.32289	0.347767		0		0	0	0	0	0	0	0	0	0		0.665	0.719	0.68	0.647	0.631	0.621	0.613	0.609	0.603		0	0	0.000475159	0.00104652	0.00188899	0.00244001	0.00285493	0.00308975	0.00320553
		0.332568	1	rewired		-0.656893	-0.0470842		0.0455919	0.071553	0.112695	0.148163	0.183255	0.214646	0.243441	0.269946	0.294983		0		0	0	0	0	0	0	0	0	0		0.751	0.802	0.777	0.772	0.746	0.73	0.715	0.699	0.692		0	0	0	0.000196669	0.000638773	0.00115143	0.00157166	0.00189108	0.00210219
		0.340393	1	rewired		-0.483632	-0.869637		0.0391455	0.0769186	0.112751	0.14394	0.172718	0.200302	0.226903	0.252882	0.278265		0		0	0	0	0	0	0	0	0	0		0.906	0.901	0.904	0.904	0.899	0.894	0.894	0.888	0.881		0	0	0	0.000215827	0.000451068	0.000731282	0.00100339	0.00123489	0.00142124
		0.344313	1	rewired		-0.295984	-0.99263		0.0443217	0.0894125	0.137473	0.176735	0.213181	0.247579	0.280483	0.312229	0.342724		0		0	0	0	0	0	0	0	0	0		0.933	0.933	0.929	0.933	0.933	0.935	0.932	0.928	0.926		0	0	0	0.00014653	0.000308457	0.00046763	0.000641883	0.000804331	0.000950484
		0.340393	1	rewired		-0.145127	1.02162		0.0512547	0.130041	0.18276	0.231654	0.27738	0.319839	0.359093	0.394951	0.427761		0		0	0	0	0	0	0	0	0	0		0.881	0.835	0.84	0.834	0.827	0.823	0.816	0.814	0.81		0	0	0	0.000163628	0.000354342	0.000597549	0.000824678	0.0010272	0.00119063
		0.382597	1	rewired		-0.00358314	1.07363		0.0654726	0.110055	0.160212	0.20571	0.251744	0.295779	0.337151	0.375122	0.409563		0		0	0	0	0	0	0	0	0	0		0.796	0.86	0.845	0.849	0.853	0.856	0.86	0.86	0.861		0	0	0	1.09857e-05	6.22309e-05	0.00016821	0.000297683	0.000436788	0.000569469
		0.385014	1	rewired		0.0631698	1.1001		0.0439045	0.0703739	0.107634	0.142838	0.180789	0.219528	0.258262	0.295911	0.331711		0		0	0	0	0	0	0	0	0	0		0.886	0.913	0.912	0.912	0.911	0.914	0.916	0.913	0.908		0	0	0	0	1.35331e-05	5.19765e-05	0.000111766	0.00018729	0.000270605
		0.356439	1	rewired		0.123007	2.68738		0.0441841	0.0788873	0.108857	0.139695	0.172499	0.206431	0.240477	0.273864	0.305957		0		0	0	0	0	0	0	0	0	0		0.932	0.925	0.93	0.936	0.937	0.937	0.936	0.931	0.931		0	0	0	1.52286e-05	7.37786e-05	0.00013153	0.000197185	0.000264225	0.000332493
		0.385014	1	rewired		0.244015	1.78229		0.0409464	0.0659967	0.0983433	0.12902	0.163041	0.198387	0.2348	0.271014	0.306354		0		0	0	0	0	0	0	0	0	0		0.914	0.929	0.936	0.938	0.94	0.943	0.943	0.946	0.948		0	0	0	2.23039e-06	1.60478e-05	4.81516e-05	9.59656e-05	0.000158869	0.000231436
		0.330311	1	rewired		0.430862	0.983356		0.0358394	0.0698083	0.107266	0.145183	0.185103	0.225794	0.266493	0.306096	0.343917		0		0	0	0	0	0	0	0	0	0		0.898	0.928	0.929	0.933	0.935	0.941	0.942	0.941	0.943		0	0	0	0	1.5994e-05	5.71381e-05	0.000126713	0.000217293	0.000317434
		0.369216	1	rewired		0.554908	0.490952		0.0311488	0.0532988	0.0822042	0.109289	0.137946	0.167029	0.196646	0.226283	0.255775		0		0	0	0	0	0	0	0	0	0		0.949	0.961	0.973	0.977	0.978	0.979	0.978	0.977	0.976		0	0	0	5.51278e-06	8.08512e-05	0.000191091	0.000331088	0.000480317	0.000626423
		0.379076	1	rewired		0.635368	-0.060047		0.00659111	0.0165586	0.027583	0.044197	0.0640823	0.0867176	0.110984	0.136469	0.162532		0		0	0	0	0	0	0	0	0	0		0.944	0.968	0.977	0.985	0.99	0.991	0.988	0.987	0.986		0	0	0	0	3.81508e-05	0.000105242	0.000200178	0.000309812	0.000423652
		0.385014	1	rewired		0.685888	-1.9861		0.00698371	0.00579119	0.00958823	0.0241853	0.0400878	0.0623364	0.0852771	0.111541	0.137995		0		0	0	0	0	0	0	0	0	0		0.94	0.976	0.994	0.995	0.998	0.998	0.998	0.996	0.996		0	0	0	0	7.0441e-07	2.22799e-05	6.42152e-05	0.000126043	0.000201197
		0.379076	1	rewired		0.768202	2.21498		0.00881458	-0.00322235	0.0125504	0.0208574	0.0460907	0.0664758	0.0966473	0.124139	0.156793		0		0	0	0	0	0	0	0	0	0		0.955	0.995	0.996	0.998	0.997	0.999	0.998	1	0.999		0	0	0	0	0	5.00584e-06	2.43779e-05	5.7919e-05	0.000104609
		0.330311	1	rewired		0.938568	1.1869		0.0257564	0.0616148	0.0912892	0.123795	0.159035	0.196393	0.235044	0.273967	0.312201		0		0	0	0	0	0	0	0	0	0		0.945	0.946	0.951	0.959	0.962	0.962	0.964	0.965	0.964		0	0	0	5.28964e-06	2.03328e-05	5.28576e-05	0.000102579	0.000166861	0.000240742
		0.368824	1	rewired		1.00535	2.58742		0.0163587	0.046119	0.0676287	0.0972052	0.125102	0.159266	0.19267	0.22883	0.263536		0		0	0	0	0	0	0	0	0	0		0.95	0.958	0.968	0.968	0.971	0.97	0.971	0.97	0.967		0	0	0	0	2.97112e-06	1.78154e-05	4.37858e-05	8.09417e-05	0.000127136
		0.340393	1	rewired		1.11804	1.8485		0.0121372	0.0510267	0.0733215	0.104155	0.133154	0.166367	0.199069	0.232926	0.26542		0		0	0	0	0	0	0	0	0	0		0.974	0.948	0.952	0.95	0.951	0.949	0.949	0.947	0.946		0	0	0	0	4.88226e-06	2.78962e-05	6.11497e-05	0.000103645	0.000152422
		0.381031	1	rewired		1.17473	3.25598		0.0413972	0.0939234	0.129042	0.16463	0.195644	0.223787	0.24942	0.273359	0.29619		0		0	0	0	0	0	0	0	0	0		0.8	0.745	0.741	0.711	0.697	0.683	0.673	0.666	0.662		0	0	0.000408497	0.00071856	0.00129155	0.00179702	0.002192	0.00246633	0.00263038
		0.368824	1	rewired		1.26556	1.2854		0.109826	0.141767	0.172696	0.194313	0.216278	0.23703	0.257281	0.276989	0.296318		0		0	0	0	0	0	0	0	0	0		0.569	0.657	0.648	0.664	0.67	0.677	0.686	0.688	0.692		0	0	0.000261595	0.00122999	0.00189331	0.0024249	0.00279635	0.00304171	0.00318671
		0.379076	1	rewired		1.3593	2.42962		0.0953954	0.128776	0.153656	0.178926	0.204001	0.228518	0.252157	0.27483	0.296653		0		0	0	0	0	0	0	0	0	0		0.45	0.525	0.554	0.577	0.594	0.608	0.616	0.624	0.64		0	0	0	0.000528209	0.000936822	0.00131965	0.00161158	0.00183136	0.0019833
		0.342927	1	rewired		1.44254	2.36838		0.0966455	0.143002	0.167921	0.19601	0.222803	0.248698	0.273201	0.296302	0.318185		0		0	0	0	0	0	0	0	0	0		0.528	0.495	0.547	0.561	0.574	0.584	0.598	0.607	0.623		0	0	0	0.000459488	0.000827479	0.00120323	0.00149662	0.00172646	0.00189107
		0.346632	1	rewired		1.49553	1.22986		0.0616394	0.10155	0.130136	0.157717	0.183789	0.209146	0.233361	0.256703	0.279131		0		0	0	0	0	0	0	0	0	0		0.679	0.676	0.678	0.691	0.702	0.711	0.722	0.736	0.738		0	0	0	2.04248e-05	0.000278791	0.000570788	0.000860122	0.00110672	0.0013043
		0.360923	1	rewired		1.5762	5.64838		0.0715733	0.107749	0.135425	0.161172	0.185936	0.209912	0.232794	0.254989	0.276359		0		0	0	0	0	0	0	0	0	0		0.682	0.686	0.703	0.717	0.733	0.747	0.757	0.769	0.77		0	0	0	0.000150497	0.000489302	0.000822876	0.00112819	0.00137943	0.00157469
		0.360583	1	rewired		1.63316	0.837961		0.0958893	0.130563	0.160938	0.186856	0.211471	0.234644	0.25681	0.277907	0.298282		0		0	0	0	0	0	0	0	0	0		0.647	0.72	0.706	0.724	0.738	0.744	0.752	0.757	0.755		0	0	0	0.000287209	0.000684881	0.00110215	0.00147084	0.00176893	0.00199467
		0.319593	1	rewired		1.70216	1.76925		0.057582	0.107766	0.142334	0.171169	0.19649	0.220426	0.243124	0.265245	0.286799		0		0	0	0	0	0	0	0	0	0		0.822	0.818	0.814	0.806	0.799	0.788	0.787	0.779	0.776		0	0	0.000313106	0.000640728	0.00111606	0.00153411	0.00188553	0.00214551	0.0023237
		0.400349	1	rewired		1.77856	2.52264		0.0232065	0.0551728	0.0810585	0.108605	0.134904	0.161941	0.188619	0.215553	0.242075		0		0	0	0	0	0	0	0	0	0		0.941	0.95	0.96	0.962	0.963	0.962	0.958	0.949	0.946		0	0	0	3.60795e-05	0.000155066	0.000317013	0.000493038	0.000665649	0.000820098
		0.347222	1	rewired		1.87709	1.25176		0.0234456	0.0467077	0.0704185	0.0912395	0.113411	0.134236	0.156238	0.177432	0.199224		0		0	0	0	0	0	0	0	0	0		0.978	0.983	0.983	0.982	0.981	0.98	0.977	0.971	0.97		0	0	0	0.000130974	0.000321544	0.00054716	0.000776029	0.000993182	0.00118689
		0.36195	1	rewired		1.97767	2.23096		0.0430642	0.0825313	0.114012	0.136273	0.158546	0.178859	0.199559	0.21951	0.23965		0		0	0	0	0	0	0	0	0	0		0.926	0.926	0.917	0.924	0.922	0.917	0.914	0.914	0.912		0	0	0	0.00025744	0.000559713	0.000868241	0.00114457	0.00137843	0.00156577
		0.355354	1	rewired		2.05914	4.4311		-0.00407583	0.00238876	0.0180148	0.0325933	0.052559	0.0722866	0.0949401	0.11738	0.141271		0		0	0	0	0	0	0	0	0	0		0.977	0.995	0.996	0.999	0.997	0.996	0.995	0.994	0.991		0	0	0	0	2.75009e-05	9.08419e-05	0.000181338	0.000289765	0.000406438
		0.373308	1	rewired		2.14362	4.7746		-0.00405262	-0.00213953	0.00695112	0.0202445	0.0375114	0.0574727	0.079406	0.102783	0.127062		0		0	0	0	0	0	0	0	0	0		0.976	0.989	0.997	0.999	0.999	0.998	0.998	0.997	0.995		0	0	0	0	9.22854e-06	3.95007e-05	9.05797e-05	0.000159832	0.00024145
		0.344344	1	rewired		2.21113	3.31848		0.0156148	0.0524394	0.0917605	0.127773	0.160054	0.191594	0.220324	0.248378	0.274635		0		0	0	0	0	0	0	0	0	0		0.95	0.938	0.915	0.897	0.889	0.879	0.866	0.859	0.848		0	0	0	0	6.58908e-06	2.48796e-05	5.15785e-05	8.51269e-05	0.00012306
		0.366188	1	rewired		2.25941	3.07944		0.0274376	0.0451925	0.0873344	0.114716	0.150707	0.179646	0.211867	0.240091	0.269271		0		0	0	0	0	0	0	0	0	0		0.951	0.97	0.954	0.954	0.948	0.946	0.94	0.933	0.928		0	0	0	1.25336e-05	3.06763e-05	6.15134e-05	0.000101407	0.000148642	0.000200194
		0.325751	1	rewired		2.34362	0.343221		-0.021285	0.0130987	-0.000731177	0.0433816	0.0508121	0.0970632	0.120199	0.164883	0.19543		0		0	0	0	0	0	0	0	0	0		0.997	0.98	1	0.989	0.998	0.993	0.996	0.993	0.995		0	0	0	0	2.27013e-06	1.19982e-05	2.97509e-05	5.62835e-05	9.01499e-05
		0.309178	1	rewired		2.41865	1.10637		0.00275588	-0.0332572	0.00582839	-0.0215533	0.0208661	0.0100447	0.0573158	0.0657307	0.114039		0		0	0	0	0	0	0	0	0	0		0.939	1	0.975	1	0.99	1	0.995	1	0.999		0	0	0	0	0	8.62649e-07	4.55932e-06	1.30466e-05	2.68124e-05
		0.325751	1	rewired		2.48461	3.14		0.0159403	0.0694804	0.104149	0.139474	0.169158	0.198374	0.226077	0.253097	0.278958		0		0	0	0	0	0	0	0	0	0		0.919	0.864	0.866	0.844	0.834	0.826	0.816	0.805	0.791		0	0	0	0	2.46964e-06	1.08792e-05	2.71082e-05	5.02207e-05	7.8762e-05
		0.33741	1	rewired		2.55768	2.62513		-0.0335738	0.00141313	-0.0314956	0.00453919	-0.0181012	0.0209742	0.0157359	0.0574629	0.0685932		0		0	0	0	0	0	0	0	0	0		0.999	0.958	1	0.979	1	0.996	1	0.998	1		0	0	0	0	0	0	3.48247e-06	1.08494e-05	2.40064e-05
		0.388074	1	rewired		2.63835	3.3213		-0.0044246	-0.00143108	-0.00963701	0.00894743	0.00846531	0.0345441	0.0448628	0.0720408	0.0894244		0		0	0	0	0	0	0	0	0	0		0.967	0.97	0.993	0.979	0.995	0.987	0.994	0.986	0.986		0	0	0	0	0	0	3.05115e-06	9.9225e-06	2.20995e-05
		0.384821	1	rewired		2.71006	3.51848		-0.00338337	-0.0261311	-0.000621387	-0.0161607	0.0136207	0.0125667	0.0441432	0.0556288	0.0864029		0		0	0	0	0	0	0	0	0	0		0.963	1	0.981	1	0.995	0.999	0.997	0.998	0.997		0	0	0	0	0	7.06582e-06	1.98456e-05	4.04873e-05	6.79355e-05
		0.334486	1	rewired		2.75608	3.31085		-0.00779299	-0.00869612	-0.00310232	0.0142496	0.0285699	0.0522373	0.0732663	0.100152	0.12531		0		0	0	0	0	0	0	0	0	0		0.988	0.996	1	0.999	0.999	0.999	0.999	0.998	0.998		0	0	0	0	1.09526e-05	3.53794e-05	7.48658e-05	0.000126751	0.000187991
		0.347222	1	rewired		2.82899	3.52178		-0.00703137	-0.00300092	0.00482568	0.017356	0.0345924	0.053671	0.075628	0.098425	0.12273		0		0	0	0	0	0	0	0	0	0		0.981	0.992	0.997	0.999	0.999	0.998	0.998	0.997	0.996		0	0	0	0	8.62513e-06	3.8246e-05	8.89148e-05	0.000158319	0.000240689
		0.353081	1	rewired		2.91231	3.53002		-0.0212745	-0.00269265	0.0011102	0.0233163	0.0357441	0.059747	0.0781553	0.103052	0.124873		0		0	0	0	0	0	0	0	0	0		0.998	0.994	1	0.998	0.999	0.997	0.997	0.996	0.995		0	0	0	0	2.98873e-05	7.89419e-05	0.000145495	0.000223064	0.000307009
		0.366188	1	rewired		2.99523	2.93403		0.022449	0.00769366	0.0316498	0.0456246	0.0660348	0.0857921	0.106589	0.127769	0.149231		0		0	0	0	0	0	0	0	0	0		0.864	0.976	0.957	0.963	0.956	0.951	0.95	0.95	0.946		0	0	0	0	0	3.31475e-06	1.09496e-05	2.43591e-05	4.37977e-05
		0.36195	1	rewired		3.06037	2.27092		-0.00476335	0.00996206	0.0100046	0.0238388	0.0371873	0.0536681	0.0716979	0.0904044	0.110329		0		0	0	0	0	0	0	0	0	0		0.978	0.961	0.979	0.971	0.974	0.971	0.968	0.964	0.956		0	0	0	0	0	0	3.7024e-06	1.26343e-05	2.82698e-05
		0.333359	1	rewired		3.16389	3.58995		0.00862863	0.0134534	0.0325134	0.05009	0.0695819	0.0894854	0.109602	0.13015	0.150864		0		0	0	0	0	0	0	0	0	0		0.939	0.965	0.957	0.956	0.949	0.947	0.947	0.944	0.942		0	0	0	0	0	2.58292e-06	9.61707e-06	2.29818e-05	4.29578e-05
		0.366264	1	rewired		3.20072	5.35772		-0.0054115	0.00667301	0.0242171	0.0439633	0.0634396	0.083116	0.103252	0.123317	0.143887		0		0	0	0	0	0	0	0	0	0		0.991	0.995	0.994	0.99	0.986	0.982	0.976	0.972	0.971		0	0	0	0	2.29081e-05	6.04381e-05	0.000112862	0.000175962	0.000246639
		0.347222	1	rewired		3.25374	2.19809		-0.0200608	-0.000798001	0.0178105	0.037093	0.0582408	0.0790759	0.101505	0.123742	0.146843		0		0	0	0	0	0	0	0	0	0		0.993	0.999	0.998	0.996	0.996	0.994	0.993	0.992	0.984		0	0	0	0	2.98873e-05	8.29864e-05	0.00015625	0.000241566	0.000332366
		0.358877	1	rewired		3.32373	3.55576		-0.0149645	0.0239445	0.0515629	0.0819489	0.105475	0.129148	0.151518	0.174047	0.196292		0		0	0	0	0	0	0	0	0	0		0.994	0.984	0.981	0.974	0.971	0.97	0.966	0.96	0.957		0	0	0	0	3.8164e-05	0.000114915	0.000213658	0.000318847	0.000421569
		0.40439	1	rewired		3.40074	3.02759		0.00842947	0.0187611	0.0503246	0.0726387	0.0927091	0.11354	0.132345	0.152446	0.171693		0		0	0	0	0	0	0	0	0	0		0.968	0.976	0.962	0.953	0.952	0.95	0.949	0.946	0.946		0	0	0	0	7.72003e-06	2.56779e-05	5.6176e-05	9.64367e-05	0.000143858
		0.400349	1	rewired		3.46809	3.43474		-0.00564575	0.019287	0.0430456	0.0686995	0.0908546	0.112501	0.133834	0.154675	0.175823		0		0	0	0	0	0	0	0	0	0		0.984	0.967	0.963	0.951	0.946	0.944	0.941	0.938	0.932		0	0	0	0	0	6.47369e-06	2.04121e-05	4.26549e-05	7.1608e-05
		0.388074	1	rewired		3.51943	3.50592		0.0230319	0.0777743	0.0953886	0.120546	0.140327	0.160359	0.179472	0.198413	0.217269		0		0	0	0	0	0	0	0	0	0		0.962	0.888	0.909	0.901	0.902	0.896	0.896	0.894	0.893		0	0	0	0	5.32081e-07	1.0137e-05	3.03652e-05	6.1227e-05	0.000100979
		0.343553	1	rewired		3.55896	1.5934		0.0164071	0.0741241	0.101811	0.133593	0.156527	0.179069	0.20021	0.220743	0.241091		0		0	0	0	0	0	0	0	0	0		0.951	0.893	0.889	0.863	0.859	0.855	0.851	0.845	0.847		0	0	0	0	7.76551e-07	1.1269e-05	2.94665e-05	5.54379e-05	8.69122e-05
		0.410295	1	rewired		3.60836	3.33653		0.0488956	0.0862049	0.117967	0.142354	0.160913	0.180334	0.197447	0.215642	0.233016		0		0	0	0	0	0	0	0	0	0		0.931	0.938	0.927	0.92	0.916	0.911	0.907	0.903	0.903		0	0	0	0	3.38754e-05	9.21539e-05	0.000167532	0.00024817	0.000329205
		0.325751	1	rewired		3.63645	3.81397		0.0248909	0.0812415	0.114976	0.145427	0.170588	0.194126	0.216452	0.238073	0.259182		0		0	0	0	0	0	0	0	0	0		0.887	0.853	0.854	0.848	0.849	0.853	0.856	0.856	0.853		0	0	0	2.04248e-05	0.00018007	0.000400026	0.000623714	0.00082694	0.000996788
		0.373308	1	rewired		3.71889	1.77768		0.0656611	0.133249	0.19129	0.222699	0.250224	0.272783	0.293674	0.313018	0.331427		0		0	0	0	0	0	0	0	0	0		0.757	0.78	0.687	0.694	0.674	0.671	0.67	0.674	0.674		0	0	0	0	1.22718e-05	4.61214e-05	8.91046e-05	0.000137244	0.000186445
		0.336793	1	rewired		3.78563	3.08965		0.071168	0.163813	0.222884	0.268536	0.304034	0.332781	0.356531	0.376776	0.394548		0		0	0	0	0	0	0	0	0	0		0.618	0.515	0.48	0.464	0.463	0.46	0.459	0.454	0.444		0	0	0	0	3.25862e-06	2.01908e-05	4.71188e-05	8.02712e-05	0.000117141
		0.333359	1	rewired		3.80736	4.08653		0.147525	0.253228	0.323457	0.364223	0.393937	0.415565	0.43257	0.446676	0.458868		0		0	0	0	0	0	0	0	0	0		0.393	0.393	0.332	0.328	0.325	0.332	0.345	0.351	0.36		0	0	0	1.32301e-05	0.000119662	0.00024003	0.000368028	0.000487185	0.000594278
		0.364153	1	rewired		3.85326	2.87097		0.0815803	0.133372	0.1689	0.200299	0.229055	0.255652	0.280136	0.302816	0.324006		0		0	0	0	0	0	0	0	0	0		0.634	0.61	0.612	0.614	0.625	0.636	0.639	0.645	0.651		0	0	0	0.000143711	0.000444948	0.000744152	0.00101732	0.00124205	0.00141645
		0.371861	1	rewired		3.89438	3.01734		0.101099	0.143208	0.175967	0.205588	0.234594	0.262004	0.287764	0.311789	0.334301		0		0	0	0	0	0	0	0	0	0		0.523	0.551	0.572	0.59	0.599	0.609	0.614	0.626	0.636		0	0	0	0.00011777	0.000417834	0.000734517	0.00103136	0.0012794	0.00147542
		0.346632	1	rewired		3.9428	3.40931		0.153002	0.262169	0.334069	0.378135	0.410374	0.435406	0.455834	0.472885	0.487513		0		0	0	0	0	0	0	0	0	0		0.194	0.261	0.24	0.259	0.262	0.268	0.272	0.277	0.277		0	0	0	1.90207e-05	0.00018789	0.000358564	0.00053575	0.000691098	0.00082383
		0.379728	1	rewired		3.97909	3.24136		0.160682	0.308657	0.389506	0.431417	0.457643	0.476047	0.490266	0.501825	0.511695		0		0	0	0	0	0	0	0	0	0		0.134	0.098	0.081	0.089	0.092	0.106	0.118	0.125	0.133		0	0	0	1.45056e-05	8.97586e-05	0.000185079	0.000282768	0.000376303	0.000461014
		0.379728	1	rewired		4.01398	3.34378		0.161727	0.272568	0.327319	0.367512	0.397163	0.420982	0.440473	0.45701	0.471338		0		0	0	0	0	0	0	0	0	0		0.266	0.182	0.2	0.194	0.193	0.19	0.188	0.19	0.192		0	0	0	2.00647e-05	4.78519e-05	9.80139e-05	0.000156298	0.000220632	0.000285853
		0.410295	1	rewired		4.07965	3.46737		0.173318	0.283448	0.358426	0.394721	0.423087	0.445165	0.463978	0.480252	0.4946		0		0	0	0	0	0	0	0	0	0		0.16	0.284	0.216	0.218	0.203	0.201	0.195	0.186	0.182		0	0	0	4.45536e-05	0.000109524	0.000207135	0.000313048	0.00041808	0.00051528
		0.352855	1	rewired		4.14099	4.07532		0.125789	0.194696	0.254641	0.300733	0.342754	0.379816	0.412637	0.441413	0.466514		0		0	0	0	0	0	0	0	0	0		0.472	0.519	0.45	0.429	0.401	0.374	0.349	0.315	0.287		0	0	5.40867e-05	0.000145611	0.000269291	0.000396011	0.000521355	0.000632915	0.000728964
		0.341686	1	rewired		4.21962	5.3254		0.135941	0.201899	0.25425	0.297817	0.337343	0.372982	0.404839	0.433046	0.457824		0		0	0	0	0	0	0	0	0	0		0.404	0.421	0.387	0.365	0.34	0.312	0.286	0.257	0.236		0	0	5.40867e-05	0.000120112	0.000219301	0.000320198	0.000417886	0.00050713	0.000585455
		0.388074	1	rewired		4.26533	3.7868		0.0762158	0.148668	0.200593	0.251251	0.297538	0.339914	0.377817	0.411372	0.44084		0		0	0	0	0	0	0	0	0	0		0.653	0.596	0.591	0.575	0.556	0.531	0.504	0.478	0.45		0	0	7.60836e-05	0.000173123	0.000307878	0.000435423	0.000562363	0.000671511	0.0007627
		0.404499	1	rewired		4.31117	4.61894		0.0322479	0.0529518	0.0830867	0.110941	0.141524	0.173076	0.204723	0.23624	0.266632		0		0	0	0	0	0	0	0	0	0		0.945	0.96	0.957	0.958	0.955	0.954	0.95	0.949	0.948		0	0	0	0	1.06882e-05	4.25228e-05	8.43983e-05	0.000134099	0.00018764
		0.334486	1	rewired		4.36802	4.58324		0.0168649	0.0668251	0.0987661	0.135129	0.165878	0.197616	0.226359	0.254848	0.281438		0		0	0	0	0	0	0	0	0	0		0.966	0.944	0.941	0.919	0.914	0.908	0.905	0.898	0.888		0	0	0	4.91105e-06	2.99896e-05	6.53957e-05	0.000109798	0.000159434	0.000211853
		0.380965	1	rewired		4.41608	5.02934		0.0515208	0.101262	0.138572	0.170409	0.199705	0.227824	0.254555	0.280493	0.305397		0		0	0	0	0	0	0	0	0	0		0.889	0.88	0.868	0.86	0.853	0.843	0.831	0.829	0.818		0	0	0	7.45099e-06	3.95208e-05	7.76108e-05	0.000124587	0.000175696	0.000229169
		0.36195	1	rewired		4.4553	3.63266		0.0904316	0.140611	0.163617	0.191715	0.216621	0.243528	0.269408	0.29543	0.320633		0		0	0	0	0	0	0	0	0	0		0.719	0.737	0.77	0.758	0.763	0.756	0.757	0.753	0.748		0	0	0	0	1.29259e-05	4.13647e-05	8.18834e-05	0.000130716	0.000184402
		0.342927	1	rewired		4.58406	3.89523		0.111767	0.16298	0.190053	0.216323	0.242333	0.268337	0.293801	0.318742	0.342907		0		0	0	0	0	0	0	0	0	0		0.688	0.721	0.731	0.74	0.74	0.732	0.727	0.727	0.72		0	0	0	3.32194e-05	8.06219e-05	0.000138434	0.00020243	0.000269686	0.00033758
		0.359387	1	rewired		4.66385	2.70309		0.066551	0.104212	0.144471	0.177364	0.208159	0.237029	0.264111	0.290082	0.314813		0		0	0	0	0	0	0	0	0	0		0.881	0.909	0.897	0.885	0.875	0.866	0.858	0.85	0.844		0	0	0	4.05195e-05	0.000101597	0.00017254	0.000245917	0.000318727	0.000389257
		0.352855	1	rewired		4.76065	4.55646		0.0612295	0.106904	0.148972	0.18766	0.222339	0.25498	0.284166	0.311587	0.336737		0		0	0	0	0	0	0	0	0	0		0.882	0.909	0.914	0.907	0.897	0.883	0.876	0.868	0.86		0	0	0	6.19987e-05	0.000159541	0.000248767	0.000332913	0.000407213	0.000473148
		0.359387	1	rewired		4.81191	4.27442		0.0402859	0.0653093	0.0992021	0.131661	0.164119	0.198018	0.230201	0.261993	0.291716		0		0	0	0	0	0	0	0	0	0		0.944	0.947	0.946	0.942	0.94	0.936	0.934	0.928	0.923		0	0	0	1.18329e-05	6.04335e-05	0.000116009	0.000176622	0.000237053	0.000296336
		0.40278	1	rewired		4.84778	3.62881		0.0464309	0.0873437	0.117957	0.155301	0.188868	0.224156	0.256311	0.287573	0.316106		0		0	0	0	0	0	0	0	0	0		0.874	0.897	0.917	0.918	0.918	0.915	0.906	0.897	0.891		0	0	0	1.36534e-05	7.48207e-05	0.000139689	0.000205554	0.000266946	0.000323672
		0.325751	1	rewired		4.91407	4.41321		0.0693785	0.123094	0.174095	0.218069	0.255466	0.288215	0.316509	0.341951	0.364871		0		0	0	0	0	0	0	0	0	0		0.665	0.807	0.813	0.822	0.81	0.796	0.776	0.764	0.747		0	0	0	6.97018e-05	0.000150721	0.000233692	0.000306243	0.000368473	0.000420844
		0.378016	1	rewired		4.99818	2.65253		0.094877	0.167995	0.193221	0.219962	0.245726	0.271385	0.296616	0.321118	0.344878		0		0	0	0	0	0	0	0	0	0		0.714	0.703	0.726	0.734	0.727	0.718	0.719	0.708	0.706		0	0	0	6.97119e-06	4.31365e-05	9.39185e-05	0.00015229	0.000214162	0.000276517
		0.355354	1	rewired		5.05364	2.93634		0.178959	0.267767	0.321941	0.367006	0.406153	0.440736	0.471368	0.498612	0.522935		0		0	0	0	0	0	0	0	0	0		0.589	0.565	0.524	0.496	0.488	0.474	0.475	0.479	0.483		0	0	0.00156388	0.00218944	0.00270045	0.00295367	0.00309124	0.00314041	0.00313916
		0.388074	1	rewired		5.11465	4.74518		0.198671	0.304776	0.357401	0.396287	0.427845	0.454597	0.477925	0.498674	0.51745		0		0	0	0	0	0	0	0	0	0		0.375	0.39	0.377	0.379	0.378	0.398	0.403	0.412	0.427		0	0.00121393	0.00244572	0.00257078	0.0027912	0.00283486	0.00284924	0.00282488	0.00278468
		0.378016	1	rewired		5.18165	4.81056		0.186979	0.303338	0.363842	0.405231	0.437143	0.462681	0.484195	0.502955	0.519814		0		0	0	0	0	0	0	0	0	0		0.385	0.354	0.332	0.339	0.344	0.35	0.362	0.383	0.392		0	0.00125879	0.00224349	0.00246371	0.00256796	0.00258373	0.00256166	0.00252174	0.0024731
		0.360583	1	rewired		5.23033	4.7203		0.204721	0.320263	0.376054	0.412101	0.440372	0.463522	0.483501	0.501254	0.51745		0		0	0	0	0	0	0	0	0	0		0.329	0.321	0.316	0.328	0.338	0.347	0.368	0.386	0.399		0	0.0012196	0.00212647	0.00233763	0.00245638	0.0025049	0.00251342	0.00250281	0.00247982
		0.410295	1	rewired		5.27831	4.87916		0.181398	0.273138	0.337247	0.383181	0.418198	0.445325	0.467355	0.486049	0.502567		0		0	0	0	0	0	0	0	0	0		0.358	0.378	0.344	0.351	0.355	0.358	0.367	0.379	0.391		0	0	0.00116194	0.00150492	0.00176241	0.00187614	0.00193555	0.00195699	0.00195792
		0.379728	1	rewired		5.41968	4.44638		0.201909	0.298008	0.357532	0.398387	0.430342	0.455591	0.476609	0.494753	0.510969		0		0	0	0	0	0	0	0	0	0		0.334	0.348	0.342	0.338	0.346	0.35	0.368	0.383	0.393		0	0.00125156	0.00197017	0.00214164	0.00227032	0.0023481	0.00237469	0.00237851	0.00236412
		0.345008	1	rewired		5.46443	5.73641		0.217192	0.312836	0.368331	0.407414	0.437847	0.462246	0.482668	0.500359	0.516184		0		0	0	0	0	0	0	0	0	0		0.317	0.335	0.32	0.324	0.33	0.341	0.352	0.368	0.377		0	0.00120847	0.00231367	0.00252475	0.00272084	0.00279123	0.00281272	0.00280095	0.00277026
		0.336793	1	rewired		5.50381	4.41305		0.156173	0.250662	0.313848	0.36146	0.398864	0.428126	0.451893	0.471939	0.489536		0		0	0	0	0	0	0	0	0	0		0.465	0.461	0.451	0.45	0.444	0.45	0.453	0.459	0.464		0	0	8.41981e-05	0.000549901	0.000860643	0.00110407	0.0012744	0.00139412	0.00147531
		0.347222	1	rewired		5.61844	3.44282		0.212631	0.306762	0.358974	0.396065	0.425493	0.449483	0.469942	0.487962	0.504293		0		0	0	0	0	0	0	0	0	0		0.388	0.398	0.389	0.393	0.405	0.416	0.426	0.437	0.45		0	0	0.00137572	0.00163297	0.00198064	0.00216416	0.00229797	0.00238025	0.00243052
		0.338165	1	rewired		5.75866	4.92077		0.178763	0.271768	0.322967	0.361959	0.392787	0.418054	0.439742	0.459018	0.47665		0		0	0	0	0	0	0	0	0	0		0.492	0.523	0.536	0.546	0.55	0.547	0.549	0.561	0.567		0	0	0.00012214	0.000567214	0.0008846	0.00115895	0.00136797	0.0015291	0.00165023
		0.369048	1	rewired		5.83486	4.82888		0.182727	0.28525	0.333099	0.366501	0.39382	0.416904	0.437424	0.456119	0.473544		0		0	0	0	0	0	0	0	0	0		0.457	0.496	0.499	0.517	0.524	0.531	0.54	0.553	0.563		0	0	0.000150489	0.00065796	0.000954836	0.00120699	0.00138722	0.00152316	0.00162325
		0.373308	1	rewired		5.95466	3.5992		0.0980088	0.170813	0.218417	0.259183	0.293467	0.322932	0.349484	0.373357	0.39555		0		0	0	0	0	0	0	0	0	0		0.707	0.75	0.764	0.773	0.771	0.771	0.758	0.752	0.746		0	0	0	0.000116514	0.000255991	0.000388523	0.000505194	0.000605482	0.000690405
		0.338165	1	rewired		6.07093	5.95196		0.145977	0.254488	0.301741	0.339794	0.369168	0.394517	0.416289	0.436284	0.454642		0		0	0	0	0	0	0	0	0	0		0.632	0.587	0.616	0.618	0.62	0.623	0.625	0.619	0.626		0	0	0.000156111	0.000622159	0.000875007	0.00109391	0.00124587	0.00135951	0.00144216
		0.344344	1	rewired		6.21527	6.84129		0.16319	0.277323	0.326773	0.361792	0.388817	0.411001	0.430632	0.448444	0.465258		0		0	0	0	0	0	0	0	0	0		0.539	0.528	0.542	0.545	0.548	0.547	0.549	0.556	0.567		0	0	0.000154067	0.000628606	0.000895989	0.00111732	0.00127114	0.00138498	0.00146761
		0.325751	1	rewired		6.35035	3.19605		0.114438	0.199423	0.254343	0.300432	0.336967	0.366575	0.391848	0.413887	0.433968		0		0	0	0	0	0	0	0	0	0		0.649	0.663	0.673	0.675	0.674	0.668	0.664	0.662	0.664		0	0	0.000147173	0.000483887	0.000676652	0.000844274	0.000962089	0.00104958	0.00111299
		0.358965	1	rewired		6.49477	5.35658		0.0717332	0.138239	0.186047	0.228906	0.265198	0.296215	0.324002	0.348803	0.371741		0		0	0	0	0	0	0	0	0	0		0.741	0.776	0.804	0.807	0.805	0.799	0.781	0.774	0.761		0	0	0	6.94092e-05	0.000159545	0.000257644	0.000343338	0.000418176	0.00048177
		0.353081	1	rewired		6.66334	2.9141		0.115151	0.201987	0.258082	0.298034	0.329003	0.354631	0.377108	0.397495	0.41654		0		0	0	0	0	0	0	0	0	0		0.638	0.682	0.696	0.688	0.685	0.68	0.679	0.678	0.676		0	0	6.04917e-05	0.000236676	0.000392133	0.000532087	0.000648074	0.000743122	0.000820625
		0.33292	1	rewired		6.96082	7.01728		0.174718	0.274085	0.329848	0.370993	0.403007	0.428588	0.450085	0.468898	0.485966		0		0	0	0	0	0	0	0	0	0		0.446	0.452	0.452	0.453	0.451	0.457	0.463	0.472	0.479		0	0	0.00117823	0.0013963	0.00170241	0.00183694	0.00193338	0.00198402	0.00201081
		0.347222	1	rewired		7.2264	7.90382		0.182915	0.309788	0.357589	0.391459	0.41665	0.437591	0.455814	0.472441	0.488022		0		0	0	0	0	0	0	0	0	0		0.471	0.396	0.41	0.417	0.435	0.448	0.462	0.476	0.486		0	0	0.000923761	0.00113436	0.00138657	0.00152526	0.00163346	0.00170687	0.0017595
		0.33292	1	rewired		7.59472	4.10711		0.165836	0.293466	0.351591	0.394775	0.426077	0.450838	0.471262	0.489082	0.505198		0		0	0	0	0	0	0	0	0	0		0.433	0.375	0.372	0.374	0.38	0.393	0.407	0.426	0.442		0	0	0.00016219	0.000610415	0.000840848	0.00103635	0.00117033	0.00126897	0.00133968
		0.33741	1	rewired		-3.00968	0.987801		0.197336	0.307614	0.367891	0.408303	0.439538	0.464329	0.485025	0.502968	0.519044		0		0	0	0	0	0	0	0	0	0		0.35	0.329	0.314	0.33	0.33	0.343	0.361	0.371	0.385		0	0.00125156	0.00172197	0.00191459	0.00205061	0.00213248	0.00217429	0.0021931	0.00219486
		0.368262	1	rewired		-2.15737	0.199072		0.130051	0.250832	0.311491	0.361901	0.399488	0.429008	0.452853	0.473053	0.490827		0		0	0	0	0	0	0	0	0	0		0.491	0.407	0.395	0.381	0.384	0.387	0.402	0.41	0.429		0	0	0.000377346	0.000780116	0.000978614	0.00111812	0.00120201	0.0012546	0.00128545
		0.423527	1	rewired		-1.62201	1.02572		0.166887	0.264768	0.333171	0.383766	0.421955	0.451393	0.475039	0.494876	0.512189		0		0	0	0	0	0	0	0	0	0		0.416	0.363	0.34	0.337	0.337	0.345	0.354	0.372	0.385		0	0	0.00158063	0.00165242	0.001871	0.0019215	0.00194913	0.00194616	0.00193091
		0.399704	1	rewired		-1.21013	1.2521		0.156543	0.27116	0.345746	0.400271	0.442143	0.474435	0.500132	0.521307	0.539402		0		0	0	0	0	0	0	0	0	0		0.463	0.401	0.374	0.357	0.358	0.356	0.363	0.372	0.38		0	0	0.000895307	0.00124442	0.00147578	0.00161511	0.00169517	0.00173864	0.00175792
		0.399704	1	rewired		-0.864538	1.40314		0.175563	0.304013	0.380543	0.441229	0.490253	0.530426	0.563586	0.591292	0.614779		0		0	0	0	0	0	0	0	0	0		0.501	0.478	0.472	0.454	0.432	0.423	0.417	0.415	0.422		0	0	0.000127005	0.000421606	0.000640637	0.000825205	0.000972255	0.0010885	0.00118082
		0.348718	1	rewired		-0.654383	0.645714		0.147247	0.230281	0.29042	0.34432	0.393404	0.437342	0.476699	0.511949	0.543597		0		0	0	0	0	0	0	0	0	0		0.647	0.657	0.635	0.613	0.586	0.561	0.525	0.494	0.463		0	0	5.91163e-05	0.000213238	0.000386433	0.000539218	0.000670396	0.000780387	0.000872469
		0.426505	1	rewired		-0.47408	2.71815		0.0579748	0.111077	0.137166	0.167846	0.194266	0.221726	0.248072	0.274339	0.299904		0		0	0	0	0	0	0	0	0	0		0.88	0.831	0.844	0.831	0.83	0.824	0.819	0.812	0.808		0	0	0	2.1439e-06	1.98371e-05	5.05314e-05	9.35554e-05	0.000145122	0.000202345
		0.378966	1	rewired		-0.291558	-1.62226		0.0935193	0.152495	0.177459	0.20717	0.232758	0.260629	0.286945	0.313639	0.339039		0		0	0	0	0	0	0	0	0	0		0.611	0.655	0.69	0.691	0.697	0.69	0.693	0.684	0.678		0	0	0	0	9.84978e-06	3.18234e-05	6.47889e-05	0.000105683	0.000151664
		0.3324	1	rewired		-0.138661	0.809176		0.0477777	0.0999736	0.136112	0.166617	0.194428	0.222057	0.249383	0.276109	0.302115		0		0	0	0	0	0	0	0	0	0		0.759	0.77	0.762	0.754	0.746	0.741	0.731	0.713	0.697		0	0	0	0	1.37605e-06	1.00287e-05	2.70173e-05	5.14697e-05	8.14885e-05
		0.322897	1	rewired		-0.00293002	0.83845		0.0420404	0.0799112	0.120958	0.151361	0.180401	0.208229	0.235644	0.262255	0.288058		0		0	0	0	0	0	0	0	0	0		0.764	0.84	0.805	0.801	0.776	0.768	0.758	0.746	0.727		0	0	0	0	1.46268e-06	9.57232e-06	2.49591e-05	4.71579e-05	7.45316e-05
		0.368262	1	rewired		0.0702231	3.46314		0.019858	0.0205585	0.0229481	0.0373941	0.0465548	0.0686141	0.0846894	0.108699	0.128361		0		0	0	0	0	0	0	0	0	0		0.831	0.892	0.923	0.932	0.932	0.942	0.939	0.941	0.936		0	0	0	0	0	0	1.2609e-06	4.9538e-06	1.22939e-05
		0.423527	1	rewired		0.130342	0.670094		0.0281442	0.0242091	0.0440283	0.0497874	0.0768105	0.0938102	0.125711	0.148135	0.177789		0		0	0	0	0	0	0	0	0	0		0.702	0.827	0.804	0.852	0.868	0.889	0.895	0.898	0.894		0	0	0	0	0	0	0	1.56348e-06	5.35271e-06
		0.3364	1	rewired		0.259959	1.407		0.0199453	0.0618499	0.0680962	0.11038	0.133597	0.181292	0.211879	0.253017	0.281045		0		0	0	0	0	0	0	0	0	0		0.82	0.586	0.742	0.68	0.741	0.721	0.756	0.739	0.765		0	0	0	0	0	0	2.03064e-06	6.31506e-06	1.38841e-05
		0.402129	1	rewired		0.432119	2.84457		0.0699477	0.0989407	0.144674	0.164276	0.197414	0.216079	0.241881	0.260849	0.283277		0		0	0	0	0	0	0	0	0	0		0.577	0.72	0.671	0.727	0.706	0.745	0.739	0.751	0.747		0	0	0	0	0	3.40092e-06	1.1014e-05	2.39352e-05	4.17463e-05
		0.30791	1	rewired		0.565054	2.205		0.00379556	0.0213815	0.0389584	0.0585173	0.0767679	0.0969714	0.115787	0.136109	0.15575		0		0	0	0	0	0	0	0	0	0		0.968	0.966	0.961	0.954	0.951	0.947	0.943	0.94	0.939		0	0	0	0	0	5.41314e-06	1.76004e-05	3.74468e-05	6.41885e-05
		0.30791	1	rewired		0.640111	1.09264		0.00516873	0.019679	0.0311727	0.0454683	0.0655302	0.0822999	0.103899	0.122812	0.144564		0		0	0	0	0	0	0	0	0	0		0.961	0.944	0.96	0.954	0.951	0.948	0.943	0.942	0.938		0	0	0	0	0	4.3501e-06	1.38154e-05	2.93449e-05	5.01307e-05
		0.407256	1	rewired		0.686534	0.597485		0.0104955	0.0214191	0.04583	0.0629058	0.0825028	0.10112	0.119775	0.138799	0.157799		0		0	0	0	0	0	0	0	0	0		0.956	0.964	0.953	0.953	0.943	0.94	0.939	0.938	0.936		0	0	0	0	0	4.42366e-06	1.62006e-05	3.64484e-05	6.47688e-05
[truncated: 17,783 more rows]
[truncated: 11 more columns]

## Sheet: Fig.5
Mean rank	Cosine similarity	Dominant nodes (nodal-rank based)	Dominant nodes (nodal-rank based Pspin)	Dominant nodes (diffusion based)
401	0.117124	0	0.7104	0
587	0.0862665	0	0.5917	0
[truncated: 998 more rows]

## Sheet: Fig.6
6 y				8 y				10 y				12 y				14 y				Dominant node conjunction map
[truncated: 18,001 more rows]

[truncated: 12 more sheets: Fig.7, Fig.S1, Fig.S2, Fig.S3, Fig.S4, Fig.S5, Fig.S6, Fig.S7, Fig.S8, Fig.S9, Fig.S10, Fig.S11]
